# Supplementary material for: Metal-rich stars are less suitable for the evolution of life on their planets
Source: Nat Commun. 2023 Apr 18;14:1893. doi: 10.1038/s41467-023-37195-4 (PMC10113254; doi:10.1038/s41467-023-37195-4)
Supplement: Supplementary file 3 — Source Data [file 41467_2023_37195_MOESM3_ESM.zip]

Archive with 39 entries (38 files):
- Source_data/
- Source_data/input_flux_photons_5300K.txt
- __MACOSX/Source_data/._input_flux_photons_5300K.txt
- Source_data/supplementary_figure_1b.csv
- __MACOSX/Source_data/._supplementary_figure_1b.csv
- Source_data/supplement_fig9.txt
- __MACOSX/Source_data/._supplement_fig9.txt
- Source_data/supplement_fig8.txt
- __MACOSX/Source_data/._supplement_fig8.txt
- Source_data/supplementary_figure_1a.csv
- __MACOSX/Source_data/._supplementary_figure_1a.csv
- Source_data/supplement_fig10.txt
- __MACOSX/Source_data/._supplement_fig10.txt
- Source_data/supplement_fig11.txt
- __MACOSX/Source_data/._supplement_fig11.txt
- Source_data/fig1.txt
- __MACOSX/Source_data/._fig1.txt
- Source_data/input_flux_photons_6300K.txt
- __MACOSX/Source_data/._input_flux_photons_6300K.txt
- Source_data/fig2.txt
- __MACOSX/Source_data/._fig2.txt
- Source_data/fig3.txt
- __MACOSX/Source_data/._fig3.txt
- Source_data/supplement_fig3.txt
- __MACOSX/Source_data/._supplement_fig3.txt
- Source_data/table1.xlsx
- __MACOSX/Source_data/._table1.xlsx
- Source_data/supplement_fig2.txt
- __MACOSX/Source_data/._supplement_fig2.txt
- Source_data/supplement_fig6.txt
- __MACOSX/Source_data/._supplement_fig6.txt
- Source_data/supplement_fig7.txt
- __MACOSX/Source_data/._supplement_fig7.txt
- Source_data/supplement_fig5.txt
- __MACOSX/Source_data/._supplement_fig5.txt
- Source_data/supplement_fig4.txt
- __MACOSX/Source_data/._supplement_fig4.txt
- Source_data/input_flux_photons_5800K.txt
- __MACOSX/Source_data/._input_flux_photons_5800K.txt
