# Supplementary material for: Metal-rich stars are less suitable for the evolution of life on their planets
Source: Nat Commun. 2023 Apr 18;14:1893. doi: 10.1038/s41467-023-37195-4 (PMC10113254; doi:10.1038/s41467-023-37195-4)
Supplement: Supplementary file 3 — Source Data [file 41467_2023_37195_MOESM3_ESM.zip › Source_data/input_flux_photons_5300K.txt]

   wavelength  photons, cm^-2                Teff 5300K
    cm       [Fe/H]: -1.00    -0.95    -0.90    -0.85    -0.80    -0.75    -0.70    -0.65    -0.60    -0.55    -0.50    -0.45    -0.40    -0.35    -0.30    -0.25    -0.20    -0.15    -0.10    -0.05     0.00     0.05     0.10     0.15     0.20     0.25     0.30     0.35     0.40     0.45     0.50     0.60     0.70     0.80     0.90
  1 1.794E-05 1.53E+11 1.33E+11 1.16E+11 1.02E+11 9.02E+10 7.99E+10 7.12E+10 6.41E+10 5.79E+10 5.27E+10 4.81E+10 4.43E+10 4.07E+10 3.73E+10 3.43E+10 3.15E+10 2.89E+10 2.64E+10 2.41E+10 2.19E+10 1.99E+10 1.80E+10 1.62E+10 1.46E+10 1.31E+10 1.17E+10 1.04E+10 9.22E+09 8.14E+09 7.13E+09 6.24E+09 4.70E+09 3.46E+09 2.52E+09 1.79E+09
  2 1.810E-05 1.39E+11 1.23E+11 1.10E+11 9.89E+10 8.92E+10 8.09E+10 7.35E+10 6.74E+10 6.19E+10 5.70E+10 5.26E+10 4.88E+10 4.51E+10 4.16E+10 3.84E+10 3.54E+10 3.26E+10 2.99E+10 2.73E+10 2.49E+10 2.26E+10 2.05E+10 1.85E+10 1.67E+10 1.49E+10 1.34E+10 1.20E+10 1.06E+10 9.39E+09 8.24E+09 7.23E+09 5.46E+09 4.06E+09 2.96E+09 2.14E+09
  3 1.826E-05 1.80E+11 1.59E+11 1.42E+11 1.27E+11 1.15E+11 1.04E+11 9.43E+10 8.64E+10 7.94E+10 7.32E+10 6.77E+10 6.29E+10 5.83E+10 5.38E+10 4.98E+10 4.60E+10 4.24E+10 3.90E+10 3.57E+10 3.27E+10 2.97E+10 2.70E+10 2.45E+10 2.21E+10 1.98E+10 1.78E+10 1.59E+10 1.42E+10 1.26E+10 1.10E+10 9.70E+09 7.32E+09 5.46E+09 4.00E+09 2.89E+09
  4 1.843E-05 1.37E+11 1.25E+11 1.15E+11 1.05E+11 9.74E+10 9.02E+10 8.36E+10 7.78E+10 7.24E+10 6.74E+10 6.28E+10 5.86E+10 5.45E+10 5.05E+10 4.68E+10 4.33E+10 3.98E+10 3.66E+10 3.36E+10 3.07E+10 2.80E+10 2.54E+10 2.31E+10 2.08E+10 1.87E+10 1.68E+10 1.51E+10 1.34E+10 1.19E+10 1.05E+10 9.27E+09 7.02E+09 5.27E+09 3.90E+09 2.85E+09
  5 1.860E-05 3.01E+11 2.62E+11 2.29E+11 2.01E+11 1.78E+11 1.58E+11 1.41E+11 1.27E+11 1.15E+11 1.05E+11 9.60E+10 8.85E+10 8.16E+10 7.51E+10 6.93E+10 6.39E+10 5.87E+10 5.39E+10 4.93E+10 4.51E+10 4.10E+10 3.71E+10 3.36E+10 3.03E+10 2.72E+10 2.44E+10 2.18E+10 1.94E+10 1.72E+10 1.51E+10 1.32E+10 1.00E+10 7.45E+09 5.45E+09 3.89E+09
  6 1.878E-05 4.03E+11 3.50E+11 3.04E+11 2.65E+11 2.32E+11 2.05E+11 1.81E+11 1.62E+11 1.45E+11 1.31E+11 1.20E+11 1.10E+11 1.01E+11 9.27E+10 8.54E+10 7.87E+10 7.23E+10 6.63E+10 6.07E+10 5.55E+10 5.05E+10 4.58E+10 4.15E+10 3.75E+10 3.37E+10 3.02E+10 2.71E+10 2.41E+10 2.14E+10 1.88E+10 1.65E+10 1.25E+10 9.36E+09 6.81E+09 4.95E+09
  7 1.896E-05 5.26E+11 4.58E+11 3.98E+11 3.47E+11 3.04E+11 2.69E+11 2.38E+11 2.13E+11 1.91E+11 1.73E+11 1.58E+11 1.45E+11 1.34E+11 1.23E+11 1.14E+11 1.05E+11 9.63E+10 8.86E+10 8.13E+10 7.44E+10 6.79E+10 6.17E+10 5.60E+10 5.07E+10 4.57E+10 4.10E+10 3.68E+10 3.28E+10 2.92E+10 2.56E+10 2.26E+10 1.72E+10 1.29E+10 9.52E+09 6.95E+09
  8 1.914E-05 6.41E+11 5.53E+11 4.78E+11 4.14E+11 3.60E+11 3.17E+11 2.80E+11 2.49E+11 2.24E+11 2.03E+11 1.85E+11 1.70E+11 1.56E+11 1.43E+11 1.32E+11 1.22E+11 1.12E+11 1.03E+11 9.44E+10 8.64E+10 7.88E+10 7.16E+10 6.50E+10 5.88E+10 5.29E+10 4.75E+10 4.27E+10 3.81E+10 3.39E+10 2.99E+10 2.64E+10 2.02E+10 1.53E+10 1.13E+10 8.30E+09
  9 1.932E-05 4.51E+11 4.00E+11 3.56E+11 3.20E+11 2.90E+11 2.62E+11 2.38E+11 2.19E+11 2.01E+11 1.85E+11 1.71E+11 1.59E+11 1.47E+11 1.35E+11 1.24E+11 1.14E+11 1.05E+11 9.59E+10 8.74E+10 7.94E+10 7.19E+10 6.48E+10 5.84E+10 5.24E+10 4.68E+10 4.17E+10 3.73E+10 3.29E+10 2.91E+10 2.55E+10 2.23E+10 1.69E+10 1.26E+10 9.28E+09 6.73E+09
 10 1.951E-05 9.21E+11 7.98E+11 6.92E+11 6.02E+11 5.29E+11 4.65E+11 4.12E+11 3.69E+11 3.32E+11 3.02E+11 2.76E+11 2.54E+11 2.34E+11 2.16E+11 2.00E+11 1.84E+11 1.70E+11 1.57E+11 1.44E+11 1.32E+11 1.20E+11 1.10E+11 9.98E+10 9.04E+10 8.16E+10 7.34E+10 6.60E+10 5.90E+10 5.25E+10 4.64E+10 4.10E+10 3.15E+10 2.38E+10 1.77E+10 1.31E+10
 11 1.970E-05 1.22E+12 1.06E+12 9.19E+11 8.00E+11 7.00E+11 6.12E+11 5.39E+11 4.81E+11 4.31E+11 3.90E+11 3.56E+11 3.27E+11 3.01E+11 2.78E+11 2.57E+11 2.37E+11 2.19E+11 2.02E+11 1.86E+11 1.70E+11 1.56E+11 1.42E+11 1.29E+11 1.17E+11 1.06E+11 9.54E+10 8.59E+10 7.67E+10 6.84E+10 6.05E+10 5.35E+10 4.11E+10 3.12E+10 2.33E+10 1.72E+10
 12 1.990E-05 1.17E+12 1.04E+12 9.17E+11 8.16E+11 7.26E+11 6.49E+11 5.83E+11 5.27E+11 4.80E+11 4.38E+11 4.03E+11 3.73E+11 3.45E+11 3.19E+11 2.95E+11 2.73E+11 2.53E+11 2.33E+11 2.15E+11 1.97E+11 1.81E+11 1.65E+11 1.50E+11 1.36E+11 1.23E+11 1.11E+11 1.00E+11 8.97E+10 8.01E+10 7.09E+10 6.28E+10 4.84E+10 3.69E+10 2.77E+10 2.05E+10
 13 2.010E-05 1.64E+12 1.42E+12 1.23E+12 1.07E+12 9.32E+11 8.14E+11 7.15E+11 6.34E+11 5.67E+11 5.10E+11 4.64E+11 4.26E+11 3.91E+11 3.60E+11 3.32E+11 3.07E+11 2.83E+11 2.61E+11 2.40E+11 2.20E+11 2.02E+11 1.84E+11 1.68E+11 1.52E+11 1.38E+11 1.24E+11 1.12E+11 1.00E+11 8.96E+10 7.95E+10 7.04E+10 5.44E+10 4.14E+10 3.12E+10 2.33E+10
 14 2.030E-05 1.74E+12 1.51E+12 1.30E+12 1.13E+12 9.85E+11 8.61E+11 7.57E+11 6.72E+11 6.01E+11 5.42E+11 4.93E+11 4.53E+11 4.17E+11 3.83E+11 3.54E+11 3.27E+11 3.02E+11 2.78E+11 2.56E+11 2.35E+11 2.14E+11 1.95E+11 1.78E+11 1.61E+11 1.45E+11 1.31E+11 1.18E+11 1.06E+11 9.43E+10 8.36E+10 7.40E+10 5.72E+10 4.36E+10 3.29E+10 2.46E+10
 15 2.051E-05 3.05E+12 2.61E+12 2.22E+12 1.88E+12 1.60E+12 1.36E+12 1.17E+12 1.01E+12 8.85E+11 7.83E+11 7.02E+11 6.38E+11 5.82E+11 5.33E+11 4.91E+11 4.53E+11 4.17E+11 3.84E+11 3.53E+11 3.24E+11 2.97E+11 2.70E+11 2.46E+11 2.24E+11 2.02E+11 1.82E+11 1.64E+11 1.47E+11 1.31E+11 1.16E+11 1.03E+11 7.95E+10 6.06E+10 4.56E+10 3.41E+10
 16 2.073E-05 2.99E+12 2.52E+12 2.13E+12 1.81E+12 1.54E+12 1.32E+12 1.14E+12 9.97E+11 8.85E+11 7.93E+11 7.19E+11 6.60E+11 6.06E+11 5.57E+11 5.14E+11 4.75E+11 4.37E+11 4.02E+11 3.69E+11 3.38E+11 3.08E+11 2.80E+11 2.54E+11 2.30E+11 2.07E+11 1.86E+11 1.67E+11 1.49E+11 1.32E+11 1.17E+11 1.03E+11 7.92E+10 6.00E+10 4.49E+10 3.32E+10
 17 2.094E-05 4.89E+12 4.48E+12 4.10E+12 3.75E+12 3.39E+12 3.05E+12 2.74E+12 2.46E+12 2.21E+12 1.97E+12 1.77E+12 1.59E+12 1.42E+12 1.27E+12 1.14E+12 1.03E+12 9.25E+11 8.36E+11 7.56E+11 6.86E+11 6.23E+11 5.66E+11 5.16E+11 4.71E+11 4.29E+11 3.91E+11 3.56E+11 3.23E+11 2.93E+11 2.64E+11 2.38E+11 1.90E+11 1.49E+11 1.16E+11 8.84E+10
 18 2.116E-05 5.22E+12 4.96E+12 4.69E+12 4.42E+12 4.16E+12 3.89E+12 3.62E+12 3.36E+12 3.11E+12 2.86E+12 2.63E+12 2.42E+12 2.20E+12 2.00E+12 1.82E+12 1.65E+12 1.49E+12 1.34E+12 1.21E+12 1.09E+12 9.87E+11 8.91E+11 8.07E+11 7.31E+11 6.62E+11 6.01E+11 5.45E+11 4.94E+11 4.47E+11 4.02E+11 3.62E+11 2.88E+11 2.27E+11 1.75E+11 1.33E+11
 19 2.139E-05 6.18E+12 5.90E+12 5.61E+12 5.33E+12 5.04E+12 4.73E+12 4.43E+12 4.14E+12 3.85E+12 3.56E+12 3.29E+12 3.04E+12 2.78E+12 2.53E+12 2.31E+12 2.10E+12 1.90E+12 1.72E+12 1.55E+12 1.40E+12 1.26E+12 1.14E+12 1.03E+12 9.31E+11 8.42E+11 7.61E+11 6.90E+11 6.23E+11 5.63E+11 5.06E+11 4.55E+11 3.62E+11 2.85E+11 2.20E+11 1.67E+11
 20 2.162E-05 5.05E+12 4.84E+12 4.63E+12 4.41E+12 4.19E+12 3.97E+12 3.74E+12 3.52E+12 3.30E+12 3.08E+12 2.88E+12 2.69E+12 2.50E+12 2.31E+12 2.13E+12 1.97E+12 1.81E+12 1.66E+12 1.52E+12 1.39E+12 1.27E+12 1.16E+12 1.06E+12 9.65E+11 8.79E+11 8.00E+11 7.29E+11 6.61E+11 5.98E+11 5.39E+11 4.84E+11 3.86E+11 3.03E+11 2.34E+11 1.78E+11
 21 2.186E-05 8.86E+12 8.44E+12 8.02E+12 7.60E+12 7.15E+12 6.70E+12 6.25E+12 5.81E+12 5.38E+12 4.95E+12 4.54E+12 4.17E+12 3.79E+12 3.43E+12 3.11E+12 2.80E+12 2.52E+12 2.26E+12 2.03E+12 1.82E+12 1.63E+12 1.47E+12 1.32E+12 1.19E+12 1.07E+12 9.68E+11 8.76E+11 7.90E+11 7.13E+11 6.39E+11 5.74E+11 4.56E+11 3.58E+11 2.77E+11 2.11E+11
 22 2.210E-05 7.52E+12 7.18E+12 6.83E+12 6.46E+12 6.11E+12 5.77E+12 5.41E+12 5.06E+12 4.72E+12 4.38E+12 4.06E+12 3.77E+12 3.47E+12 3.18E+12 2.92E+12 2.68E+12 2.44E+12 2.23E+12 2.03E+12 1.85E+12 1.68E+12 1.53E+12 1.39E+12 1.27E+12 1.15E+12 1.04E+12 9.50E+11 8.60E+11 7.78E+11 6.99E+11 6.28E+11 4.99E+11 3.91E+11 3.02E+11 2.29E+11
 23 2.235E-05 1.44E+13 1.38E+13 1.31E+13 1.25E+13 1.18E+13 1.11E+13 1.04E+13 9.71E+12 9.01E+12 8.31E+12 7.64E+12 7.01E+12 6.39E+12 5.78E+12 5.23E+12 4.71E+12 4.22E+12 3.78E+12 3.38E+12 3.01E+12 2.69E+12 2.40E+12 2.15E+12 1.92E+12 1.73E+12 1.55E+12 1.40E+12 1.26E+12 1.13E+12 1.02E+12 9.14E+11 7.30E+11 5.79E+11 4.54E+11 3.52E+11
 24 2.260E-05 8.98E+12 8.60E+12 8.21E+12 7.83E+12 7.44E+12 7.04E+12 6.64E+12 6.26E+12 5.88E+12 5.50E+12 5.14E+12 4.82E+12 4.48E+12 4.15E+12 3.85E+12 3.56E+12 3.28E+12 3.02E+12 2.77E+12 2.55E+12 2.33E+12 2.14E+12 1.96E+12 1.79E+12 1.64E+12 1.50E+12 1.37E+12 1.25E+12 1.14E+12 1.03E+12 9.35E+11 7.59E+11 6.10E+11 4.84E+11 3.80E+11
 25 2.286E-05 1.06E+13 1.01E+13 9.69E+12 9.24E+12 8.77E+12 8.33E+12 7.87E+12 7.43E+12 6.98E+12 6.54E+12 6.12E+12 5.74E+12 5.35E+12 4.95E+12 4.60E+12 4.26E+12 3.92E+12 3.62E+12 3.33E+12 3.06E+12 2.81E+12 2.57E+12 2.36E+12 2.17E+12 1.99E+12 1.82E+12 1.67E+12 1.53E+12 1.40E+12 1.27E+12 1.16E+12 9.53E+11 7.75E+11 6.23E+11 4.95E+11
 26 2.312E-05 9.55E+12 9.18E+12 8.81E+12 8.46E+12 8.07E+12 7.68E+12 7.29E+12 6.92E+12 6.55E+12 6.18E+12 5.83E+12 5.51E+12 5.18E+12 4.84E+12 4.53E+12 4.23E+12 3.94E+12 3.66E+12 3.40E+12 3.15E+12 2.91E+12 2.69E+12 2.48E+12 2.29E+12 2.10E+12 1.93E+12 1.78E+12 1.63E+12 1.49E+12 1.35E+12 1.23E+12 1.01E+12 8.15E+11 6.53E+11 5.17E+11
 27 2.339E-05 8.15E+12 7.89E+12 7.62E+12 7.35E+12 7.10E+12 6.83E+12 6.56E+12 6.30E+12 6.04E+12 5.77E+12 5.52E+12 5.30E+12 5.05E+12 4.80E+12 4.57E+12 4.33E+12 4.10E+12 3.87E+12 3.65E+12 3.44E+12 3.22E+12 3.02E+12 2.83E+12 2.64E+12 2.46E+12 2.29E+12 2.13E+12 1.97E+12 1.82E+12 1.67E+12 1.54E+12 1.28E+12 1.05E+12 8.55E+11 6.84E+11
 28 2.367E-05 1.08E+13 1.03E+13 9.93E+12 9.55E+12 9.14E+12 8.70E+12 8.28E+12 7.89E+12 7.49E+12 7.10E+12 6.73E+12 6.40E+12 6.05E+12 5.69E+12 5.36E+12 5.04E+12 4.73E+12 4.43E+12 4.14E+12 3.87E+12 3.60E+12 3.35E+12 3.12E+12 2.89E+12 2.68E+12 2.48E+12 2.29E+12 2.11E+12 1.94E+12 1.77E+12 1.62E+12 1.33E+12 1.08E+12 8.66E+11 6.87E+11
 29 2.395E-05 1.58E+13 1.48E+13 1.38E+13 1.29E+13 1.20E+13 1.12E+13 1.04E+13 9.66E+12 8.99E+12 8.35E+12 7.77E+12 7.27E+12 6.77E+12 6.29E+12 5.87E+12 5.48E+12 5.10E+12 4.76E+12 4.44E+12 4.15E+12 3.87E+12 3.61E+12 3.37E+12 3.15E+12 2.93E+12 2.73E+12 2.55E+12 2.37E+12 2.20E+12 2.03E+12 1.88E+12 1.59E+12 1.34E+12 1.11E+12 9.13E+11
 30 2.424E-05 2.14E+13 2.05E+13 1.95E+13 1.86E+13 1.77E+13 1.67E+13 1.57E+13 1.48E+13 1.39E+13 1.30E+13 1.21E+13 1.13E+13 1.06E+13 9.77E+12 9.06E+12 8.38E+12 7.73E+12 7.13E+12 6.57E+12 6.05E+12 5.57E+12 5.13E+12 4.72E+12 4.35E+12 4.01E+12 3.70E+12 3.42E+12 3.15E+12 2.90E+12 2.66E+12 2.45E+12 2.05E+12 1.71E+12 1.41E+12 1.15E+12
 31 2.454E-05 1.03E+13 1.01E+13 9.88E+12 9.67E+12 9.48E+12 9.28E+12 9.07E+12 8.86E+12 8.64E+12 8.41E+12 8.19E+12 7.98E+12 7.76E+12 7.51E+12 7.27E+12 7.03E+12 6.77E+12 6.52E+12 6.26E+12 5.99E+12 5.72E+12 5.46E+12 5.20E+12 4.94E+12 4.68E+12 4.43E+12 4.18E+12 3.93E+12 3.69E+12 3.45E+12 3.22E+12 2.77E+12 2.36E+12 1.99E+12 1.66E+12
 32 2.484E-05 1.02E+13 9.95E+12 9.65E+12 9.31E+12 9.01E+12 8.76E+12 8.44E+12 8.15E+12 7.85E+12 7.55E+12 7.26E+12 6.99E+12 6.71E+12 6.41E+12 6.13E+12 5.85E+12 5.57E+12 5.30E+12 5.03E+12 4.76E+12 4.50E+12 4.24E+12 4.00E+12 3.75E+12 3.52E+12 3.30E+12 3.09E+12 2.88E+12 2.69E+12 2.49E+12 2.31E+12 1.97E+12 1.66E+12 1.39E+12 1.16E+12
 33 2.516E-05 9.60E+12 9.38E+12 9.16E+12 8.92E+12 8.72E+12 8.48E+12 8.24E+12 8.02E+12 7.78E+12 7.54E+12 7.31E+12 7.09E+12 6.86E+12 6.62E+12 6.39E+12 6.15E+12 5.91E+12 5.68E+12 5.44E+12 5.20E+12 4.97E+12 4.73E+12 4.51E+12 4.28E+12 4.06E+12 3.83E+12 3.63E+12 3.42E+12 3.22E+12 3.01E+12 2.82E+12 2.44E+12 2.09E+12 1.77E+12 1.49E+12
 34 2.548E-05 1.74E+13 1.69E+13 1.64E+13 1.59E+13 1.54E+13 1.49E+13 1.44E+13 1.39E+13 1.35E+13 1.30E+13 1.26E+13 1.22E+13 1.17E+13 1.13E+13 1.09E+13 1.05E+13 1.01E+13 9.67E+12 9.27E+12 8.88E+12 8.49E+12 8.11E+12 7.74E+12 7.38E+12 7.02E+12 6.67E+12 6.34E+12 6.00E+12 5.68E+12 5.36E+12 5.05E+12 4.45E+12 3.90E+12 3.39E+12 2.93E+12
 35 2.581E-05 4.20E+13 4.08E+13 3.95E+13 3.83E+13 3.70E+13 3.58E+13 3.45E+13 3.33E+13 3.21E+13 3.09E+13 2.97E+13 2.86E+13 2.75E+13 2.63E+13 2.52E+13 2.41E+13 2.30E+13 2.19E+13 2.09E+13 1.98E+13 1.88E+13 1.78E+13 1.68E+13 1.59E+13 1.49E+13 1.40E+13 1.31E+13 1.23E+13 1.14E+13 1.06E+13 9.85E+12 8.39E+12 7.08E+12 5.91E+12 4.89E+12
 36 2.614E-05 2.81E+13 2.74E+13 2.67E+13 2.60E+13 2.53E+13 2.47E+13 2.40E+13 2.34E+13 2.28E+13 2.22E+13 2.16E+13 2.11E+13 2.05E+13 1.99E+13 1.94E+13 1.88E+13 1.82E+13 1.77E+13 1.71E+13 1.66E+13 1.60E+13 1.55E+13 1.49E+13 1.44E+13 1.38E+13 1.33E+13 1.27E+13 1.22E+13 1.16E+13 1.11E+13 1.05E+13 9.41E+12 8.34E+12 7.32E+12 6.34E+12
 37 2.649E-05 7.89E+13 7.76E+13 7.63E+13 7.49E+13 7.33E+13 7.21E+13 7.06E+13 6.90E+13 6.75E+13 6.59E+13 6.43E+13 6.28E+13 6.11E+13 5.93E+13 5.77E+13 5.60E+13 5.42E+13 5.24E+13 5.06E+13 4.87E+13 4.69E+13 4.50E+13 4.32E+13 4.13E+13 3.95E+13 3.77E+13 3.58E+13 3.40E+13 3.22E+13 3.04E+13 2.86E+13 2.51E+13 2.18E+13 1.87E+13 1.59E+13
 38 2.685E-05 8.14E+13 8.00E+13 7.84E+13 7.67E+13 7.55E+13 7.36E+13 7.19E+13 7.02E+13 6.85E+13 6.67E+13 6.49E+13 6.33E+13 6.15E+13 5.95E+13 5.77E+13 5.59E+13 5.39E+13 5.20E+13 5.01E+13 4.82E+13 4.62E+13 4.42E+13 4.23E+13 4.04E+13 3.85E+13 3.66E+13 3.48E+13 3.29E+13 3.11E+13 2.93E+13 2.75E+13 2.41E+13 2.09E+13 1.79E+13 1.52E+13
 39 2.721E-05 7.81E+13 7.60E+13 7.39E+13 7.20E+13 6.99E+13 6.78E+13 6.57E+13 6.36E+13 6.16E+13 5.96E+13 5.76E+13 5.58E+13 5.38E+13 5.18E+13 5.00E+13 4.81E+13 4.62E+13 4.44E+13 4.25E+13 4.07E+13 3.89E+13 3.72E+13 3.55E+13 3.38E+13 3.22E+13 3.05E+13 2.90E+13 2.74E+13 2.59E+13 2.44E+13 2.30E+13 2.02E+13 1.76E+13 1.52E+13 1.31E+13
 40 2.759E-05 1.01E+14 9.78E+13 9.48E+13 9.19E+13 8.92E+13 8.60E+13 8.31E+13 8.03E+13 7.75E+13 7.47E+13 7.21E+13 6.96E+13 6.70E+13 6.44E+13 6.21E+13 5.97E+13 5.73E+13 5.50E+13 5.27E+13 5.05E+13 4.83E+13 4.62E+13 4.42E+13 4.22E+13 4.03E+13 3.84E+13 3.66E+13 3.48E+13 3.30E+13 3.13E+13 2.96E+13 2.64E+13 2.34E+13 2.07E+13 1.81E+13
 41 2.797E-05 2.30E+13 2.27E+13 2.24E+13 2.21E+13 2.18E+13 2.15E+13 2.12E+13 2.09E+13 2.06E+13 2.02E+13 1.99E+13 1.96E+13 1.93E+13 1.90E+13 1.87E+13 1.84E+13 1.80E+13 1.77E+13 1.73E+13 1.70E+13 1.67E+13 1.63E+13 1.60E+13 1.57E+13 1.54E+13 1.50E+13 1.47E+13 1.43E+13 1.40E+13 1.36E+13 1.32E+13 1.25E+13 1.17E+13 1.09E+13 1.01E+13
 42 2.837E-05 1.36E+14 1.31E+14 1.25E+14 1.20E+14 1.15E+14 1.11E+14 1.06E+14 1.01E+14 9.69E+13 9.25E+13 8.83E+13 8.45E+13 8.06E+13 7.67E+13 7.31E+13 6.96E+13 6.62E+13 6.29E+13 5.98E+13 5.68E+13 5.38E+13 5.10E+13 4.84E+13 4.59E+13 4.35E+13 4.12E+13 3.90E+13 3.69E+13 3.48E+13 3.29E+13 3.10E+13 2.74E+13 2.43E+13 2.14E+13 1.87E+13
 43 2.878E-05 1.18E+14 1.15E+14 1.13E+14 1.10E+14 1.07E+14 1.05E+14 1.02E+14 9.95E+13 9.69E+13 9.42E+13 9.17E+13 8.95E+13 8.70E+13 8.44E+13 8.21E+13 7.97E+13 7.73E+13 7.49E+13 7.25E+13 7.02E+13 6.78E+13 6.55E+13 6.33E+13 6.10E+13 5.88E+13 5.66E+13 5.45E+13 5.23E+13 5.02E+13 4.80E+13 4.59E+13 4.17E+13 3.77E+13 3.39E+13 3.02E+13
 44 2.920E-05 2.55E+14 2.52E+14 2.49E+14 2.46E+14 2.42E+14 2.39E+14 2.36E+14 2.32E+14 2.28E+14 2.24E+14 2.20E+14 2.16E+14 2.12E+14 2.08E+14 2.03E+14 1.99E+14 1.94E+14 1.89E+14 1.85E+14 1.80E+14 1.74E+14 1.69E+14 1.64E+14 1.59E+14 1.53E+14 1.48E+14 1.43E+14 1.37E+14 1.32E+14 1.26E+14 1.20E+14 1.09E+14 9.85E+13 8.79E+13 7.78E+13
 45 2.963E-05 2.30E+14 2.27E+14 2.23E+14 2.19E+14 2.15E+14 2.11E+14 2.07E+14 2.04E+14 1.99E+14 1.95E+14 1.91E+14 1.87E+14 1.83E+14 1.79E+14 1.75E+14 1.71E+14 1.66E+14 1.62E+14 1.58E+14 1.53E+14 1.49E+14 1.44E+14 1.40E+14 1.36E+14 1.31E+14 1.27E+14 1.23E+14 1.18E+14 1.14E+14 1.09E+14 1.05E+14 9.58E+13 8.72E+13 7.87E+13 7.05E+13
 46 2.990E-05 4.74E+13 4.68E+13 4.61E+13 4.53E+13 4.46E+13 4.40E+13 4.32E+13 4.25E+13 4.18E+13 4.10E+13 4.03E+13 3.96E+13 3.88E+13 3.80E+13 3.73E+13 3.65E+13 3.57E+13 3.49E+13 3.41E+13 3.33E+13 3.25E+13 3.16E+13 3.08E+13 3.00E+13 2.91E+13 2.83E+13 2.74E+13 2.66E+13 2.57E+13 2.48E+13 2.39E+13 2.21E+13 2.03E+13 1.86E+13 1.68E+13
 47 3.000E-05 4.30E+13 4.22E+13 4.13E+13 4.05E+13 3.96E+13 3.87E+13 3.78E+13 3.69E+13 3.61E+13 3.52E+13 3.44E+13 3.36E+13 3.28E+13 3.19E+13 3.11E+13 3.02E+13 2.94E+13 2.86E+13 2.77E+13 2.69E+13 2.60E+13 2.52E+13 2.43E+13 2.35E+13 2.27E+13 2.18E+13 2.10E+13 2.02E+13 1.93E+13 1.85E+13 1.76E+13 1.60E+13 1.44E+13 1.29E+13 1.14E+13
 48 3.010E-05 4.51E+13 4.45E+13 4.39E+13 4.32E+13 4.26E+13 4.20E+13 4.13E+13 4.07E+13 4.00E+13 3.93E+13 3.86E+13 3.80E+13 3.73E+13 3.65E+13 3.58E+13 3.51E+13 3.44E+13 3.36E+13 3.29E+13 3.21E+13 3.13E+13 3.05E+13 2.97E+13 2.89E+13 2.81E+13 2.73E+13 2.64E+13 2.56E+13 2.47E+13 2.39E+13 2.30E+13 2.12E+13 1.95E+13 1.78E+13 1.61E+13
 49 3.020E-05 4.62E+13 4.53E+13 4.43E+13 4.33E+13 4.24E+13 4.13E+13 4.03E+13 3.93E+13 3.83E+13 3.72E+13 3.62E+13 3.52E+13 3.42E+13 3.32E+13 3.22E+13 3.12E+13 3.02E+13 2.92E+13 2.82E+13 2.73E+13 2.63E+13 2.53E+13 2.44E+13 2.35E+13 2.26E+13 2.16E+13 2.08E+13 1.99E+13 1.90E+13 1.82E+13 1.74E+13 1.57E+13 1.42E+13 1.27E+13 1.14E+13
 50 3.030E-05 6.50E+13 6.42E+13 6.35E+13 6.26E+13 6.18E+13 6.10E+13 6.02E+13 5.94E+13 5.85E+13 5.76E+13 5.66E+13 5.57E+13 5.48E+13 5.38E+13 5.28E+13 5.18E+13 5.08E+13 4.98E+13 4.87E+13 4.76E+13 4.65E+13 4.54E+13 4.43E+13 4.32E+13 4.20E+13 4.09E+13 3.97E+13 3.86E+13 3.74E+13 3.61E+13 3.49E+13 3.24E+13 3.00E+13 2.75E+13 2.51E+13
 51 3.040E-05 6.87E+13 6.77E+13 6.68E+13 6.56E+13 6.46E+13 6.36E+13 6.26E+13 6.14E+13 6.03E+13 5.91E+13 5.79E+13 5.67E+13 5.55E+13 5.42E+13 5.30E+13 5.17E+13 5.04E+13 4.90E+13 4.76E+13 4.63E+13 4.48E+13 4.34E+13 4.20E+13 4.06E+13 3.91E+13 3.77E+13 3.62E+13 3.48E+13 3.33E+13 3.19E+13 3.04E+13 2.75E+13 2.48E+13 2.22E+13 1.97E+13
 52 3.050E-05 7.50E+13 7.41E+13 7.31E+13 7.20E+13 7.10E+13 7.00E+13 6.90E+13 6.79E+13 6.68E+13 6.57E+13 6.45E+13 6.34E+13 6.22E+13 6.10E+13 5.98E+13 5.85E+13 5.73E+13 5.60E+13 5.47E+13 5.34E+13 5.20E+13 5.07E+13 4.93E+13 4.80E+13 4.66E+13 4.52E+13 4.38E+13 4.24E+13 4.10E+13 3.95E+13 3.81E+13 3.52E+13 3.24E+13 2.95E+13 2.68E+13
 53 3.060E-05 6.29E+13 6.19E+13 6.09E+13 5.98E+13 5.88E+13 5.79E+13 5.69E+13 5.58E+13 5.48E+13 5.37E+13 5.26E+13 5.16E+13 5.05E+13 4.94E+13 4.83E+13 4.72E+13 4.60E+13 4.49E+13 4.37E+13 4.26E+13 4.14E+13 4.02E+13 3.90E+13 3.78E+13 3.67E+13 3.55E+13 3.43E+13 3.31E+13 3.19E+13 3.06E+13 2.94E+13 2.70E+13 2.46E+13 2.22E+13 2.00E+13
 54 3.070E-05 6.04E+13 6.00E+13 5.95E+13 5.89E+13 5.85E+13 5.80E+13 5.75E+13 5.69E+13 5.64E+13 5.58E+13 5.53E+13 5.47E+13 5.41E+13 5.35E+13 5.29E+13 5.22E+13 5.15E+13 5.08E+13 5.01E+13 4.93E+13 4.85E+13 4.77E+13 4.69E+13 4.60E+13 4.51E+13 4.41E+13 4.31E+13 4.21E+13 4.11E+13 4.00E+13 3.89E+13 3.65E+13 3.40E+13 3.15E+13 2.90E+13
 55 3.080E-05 6.94E+13 6.87E+13 6.80E+13 6.73E+13 6.65E+13 6.58E+13 6.50E+13 6.42E+13 6.34E+13 6.25E+13 6.16E+13 6.07E+13 5.98E+13 5.88E+13 5.78E+13 5.68E+13 5.58E+13 5.47E+13 5.36E+13 5.25E+13 5.13E+13 5.02E+13 4.90E+13 4.78E+13 4.66E+13 4.54E+13 4.42E+13 4.30E+13 4.17E+13 4.04E+13 3.91E+13 3.65E+13 3.39E+13 3.13E+13 2.87E+13
 56 3.090E-05 6.05E+13 6.00E+13 5.94E+13 5.88E+13 5.83E+13 5.77E+13 5.71E+13 5.65E+13 5.59E+13 5.53E+13 5.47E+13 5.41E+13 5.35E+13 5.29E+13 5.22E+13 5.16E+13 5.09E+13 5.02E+13 4.95E+13 4.87E+13 4.80E+13 4.72E+13 4.64E+13 4.56E+13 4.47E+13 4.38E+13 4.30E+13 4.21E+13 4.11E+13 4.01E+13 3.91E+13 3.70E+13 3.49E+13 3.27E+13 3.04E+13
 57 3.100E-05 5.73E+13 5.64E+13 5.55E+13 5.46E+13 5.38E+13 5.30E+13 5.21E+13 5.13E+13 5.05E+13 4.96E+13 4.88E+13 4.80E+13 4.71E+13 4.63E+13 4.55E+13 4.46E+13 4.38E+13 4.29E+13 4.21E+13 4.12E+13 4.03E+13 3.95E+13 3.86E+13 3.77E+13 3.68E+13 3.59E+13 3.49E+13 3.40E+13 3.30E+13 3.21E+13 3.11E+13 2.91E+13 2.70E+13 2.50E+13 2.30E+13
 58 3.110E-05 6.94E+13 6.92E+13 6.89E+13 6.86E+13 6.83E+13 6.81E+13 6.78E+13 6.75E+13 6.72E+13 6.68E+13 6.65E+13 6.61E+13 6.58E+13 6.53E+13 6.49E+13 6.44E+13 6.39E+13 6.34E+13 6.29E+13 6.23E+13 6.16E+13 6.10E+13 6.03E+13 5.96E+13 5.88E+13 5.80E+13 5.72E+13 5.63E+13 5.54E+13 5.44E+13 5.33E+13 5.11E+13 4.87E+13 4.62E+13 4.35E+13
 59 3.120E-05 7.24E+13 7.18E+13 7.12E+13 7.05E+13 7.00E+13 6.94E+13 6.88E+13 6.81E+13 6.75E+13 6.69E+13 6.62E+13 6.55E+13 6.48E+13 6.41E+13 6.33E+13 6.26E+13 6.18E+13 6.09E+13 6.01E+13 5.92E+13 5.83E+13 5.73E+13 5.63E+13 5.53E+13 5.42E+13 5.32E+13 5.20E+13 5.09E+13 4.97E+13 4.85E+13 4.72E+13 4.46E+13 4.19E+13 3.91E+13 3.63E+13
 60 3.130E-05 6.78E+13 6.73E+13 6.69E+13 6.64E+13 6.59E+13 6.55E+13 6.50E+13 6.45E+13 6.40E+13 6.35E+13 6.30E+13 6.25E+13 6.20E+13 6.14E+13 6.09E+13 6.03E+13 5.97E+13 5.90E+13 5.83E+13 5.76E+13 5.68E+13 5.61E+13 5.53E+13 5.45E+13 5.36E+13 5.27E+13 5.18E+13 5.09E+13 4.99E+13 4.89E+13 4.79E+13 4.57E+13 4.34E+13 4.10E+13 3.85E+13
 61 3.140E-05 7.20E+13 7.14E+13 7.09E+13 7.03E+13 6.97E+13 6.91E+13 6.86E+13 6.79E+13 6.73E+13 6.67E+13 6.61E+13 6.55E+13 6.48E+13 6.41E+13 6.35E+13 6.28E+13 6.20E+13 6.13E+13 6.05E+13 5.98E+13 5.89E+13 5.81E+13 5.72E+13 5.63E+13 5.54E+13 5.45E+13 5.36E+13 5.26E+13 5.15E+13 5.05E+13 4.94E+13 4.71E+13 4.48E+13 4.24E+13 3.98E+13
 62 3.150E-05 6.41E+13 6.37E+13 6.33E+13 6.30E+13 6.26E+13 6.23E+13 6.20E+13 6.16E+13 6.13E+13 6.10E+13 6.07E+13 6.04E+13 6.01E+13 5.98E+13 5.94E+13 5.91E+13 5.88E+13 5.84E+13 5.80E+13 5.76E+13 5.72E+13 5.67E+13 5.62E+13 5.57E+13 5.52E+13 5.47E+13 5.41E+13 5.35E+13 5.28E+13 5.21E+13 5.13E+13 4.97E+13 4.79E+13 4.60E+13 4.38E+13
 63 3.160E-05 6.55E+13 6.47E+13 6.41E+13 6.33E+13 6.26E+13 6.21E+13 6.15E+13 6.09E+13 6.03E+13 5.97E+13 5.91E+13 5.86E+13 5.80E+13 5.75E+13 5.69E+13 5.63E+13 5.58E+13 5.52E+13 5.46E+13 5.40E+13 5.33E+13 5.27E+13 5.21E+13 5.14E+13 5.07E+13 5.00E+13 4.93E+13 4.85E+13 4.78E+13 4.69E+13 4.61E+13 4.43E+13 4.24E+13 4.04E+13 3.82E+13
 64 3.170E-05 7.40E+13 7.35E+13 7.30E+13 7.24E+13 7.19E+13 7.14E+13 7.09E+13 7.05E+13 6.99E+13 6.95E+13 6.90E+13 6.85E+13 6.80E+13 6.75E+13 6.70E+13 6.64E+13 6.59E+13 6.53E+13 6.47E+13 6.41E+13 6.35E+13 6.28E+13 6.22E+13 6.15E+13 6.08E+13 6.00E+13 5.92E+13 5.84E+13 5.75E+13 5.66E+13 5.57E+13 5.37E+13 5.15E+13 4.92E+13 4.67E+13
 65 3.180E-05 7.91E+13 7.86E+13 7.80E+13 7.75E+13 7.69E+13 7.65E+13 7.60E+13 7.55E+13 7.50E+13 7.44E+13 7.39E+13 7.34E+13 7.29E+13 7.23E+13 7.18E+13 7.12E+13 7.06E+13 7.00E+13 6.93E+13 6.87E+13 6.80E+13 6.73E+13 6.66E+13 6.58E+13 6.50E+13 6.42E+13 6.34E+13 6.25E+13 6.16E+13 6.07E+13 5.97E+13 5.77E+13 5.55E+13 5.31E+13 5.07E+13
 66 3.190E-05 7.40E+13 7.33E+13 7.26E+13 7.20E+13 7.13E+13 7.06E+13 7.00E+13 6.93E+13 6.86E+13 6.80E+13 6.73E+13 6.66E+13 6.60E+13 6.53E+13 6.46E+13 6.39E+13 6.32E+13 6.25E+13 6.17E+13 6.10E+13 6.02E+13 5.94E+13 5.86E+13 5.78E+13 5.69E+13 5.60E+13 5.51E+13 5.42E+13 5.33E+13 5.22E+13 5.12E+13 4.91E+13 4.68E+13 4.44E+13 4.20E+13
 67 3.200E-05 8.53E+13 8.46E+13 8.39E+13 8.30E+13 8.24E+13 8.17E+13 8.10E+13 8.03E+13 7.95E+13 7.88E+13 7.79E+13 7.71E+13 7.63E+13 7.55E+13 7.46E+13 7.37E+13 7.28E+13 7.19E+13 7.09E+13 6.99E+13 6.88E+13 6.77E+13 6.67E+13 6.56E+13 6.44E+13 6.33E+13 6.21E+13 6.08E+13 5.96E+13 5.83E+13 5.70E+13 5.42E+13 5.13E+13 4.84E+13 4.54E+13
 68 3.210E-05 1.04E+14 1.03E+14 1.02E+14 1.01E+14 9.99E+13 9.88E+13 9.78E+13 9.68E+13 9.57E+13 9.47E+13 9.36E+13 9.25E+13 9.14E+13 9.03E+13 8.91E+13 8.79E+13 8.67E+13 8.55E+13 8.43E+13 8.30E+13 8.16E+13 8.03E+13 7.89E+13 7.75E+13 7.61E+13 7.46E+13 7.32E+13 7.17E+13 7.01E+13 6.86E+13 6.70E+13 6.38E+13 6.04E+13 5.71E+13 5.37E+13
 69 3.225E-05 1.98E+14 1.96E+14 1.93E+14 1.90E+14 1.87E+14 1.84E+14 1.82E+14 1.79E+14 1.76E+14 1.73E+14 1.71E+14 1.68E+14 1.65E+14 1.63E+14 1.60E+14 1.57E+14 1.54E+14 1.52E+14 1.49E+14 1.46E+14 1.44E+14 1.41E+14 1.38E+14 1.35E+14 1.32E+14 1.29E+14 1.26E+14 1.24E+14 1.21E+14 1.17E+14 1.14E+14 1.08E+14 1.02E+14 9.50E+13 8.83E+13
 70 3.245E-05 2.29E+14 2.26E+14 2.23E+14 2.21E+14 2.18E+14 2.15E+14 2.12E+14 2.09E+14 2.06E+14 2.03E+14 2.00E+14 1.97E+14 1.94E+14 1.91E+14 1.88E+14 1.85E+14 1.81E+14 1.78E+14 1.75E+14 1.72E+14 1.68E+14 1.65E+14 1.61E+14 1.58E+14 1.54E+14 1.50E+14 1.47E+14 1.43E+14 1.39E+14 1.35E+14 1.32E+14 1.24E+14 1.16E+14 1.08E+14 1.01E+14
 71 3.265E-05 2.96E+14 2.95E+14 2.93E+14 2.91E+14 2.90E+14 2.88E+14 2.87E+14 2.85E+14 2.84E+14 2.82E+14 2.80E+14 2.77E+14 2.75E+14 2.73E+14 2.71E+14 2.68E+14 2.66E+14 2.64E+14 2.61E+14 2.58E+14 2.55E+14 2.52E+14 2.49E+14 2.45E+14 2.42E+14 2.38E+14 2.35E+14 2.31E+14 2.27E+14 2.22E+14 2.18E+14 2.09E+14 1.99E+14 1.89E+14 1.78E+14
 72 3.300E-05 7.04E+14 6.99E+14 6.93E+14 6.88E+14 6.83E+14 6.77E+14 6.72E+14 6.66E+14 6.60E+14 6.54E+14 6.48E+14 6.41E+14 6.34E+14 6.28E+14 6.21E+14 6.13E+14 6.06E+14 5.98E+14 5.90E+14 5.82E+14 5.74E+14 5.65E+14 5.57E+14 5.48E+14 5.38E+14 5.29E+14 5.19E+14 5.09E+14 4.99E+14 4.89E+14 4.78E+14 4.56E+14 4.33E+14 4.10E+14 3.86E+14
 73 3.350E-05 6.06E+14 6.00E+14 5.94E+14 5.89E+14 5.84E+14 5.78E+14 5.72E+14 5.66E+14 5.61E+14 5.55E+14 5.49E+14 5.43E+14 5.37E+14 5.31E+14 5.25E+14 5.18E+14 5.12E+14 5.05E+14 4.98E+14 4.91E+14 4.84E+14 4.76E+14 4.69E+14 4.61E+14 4.53E+14 4.45E+14 4.36E+14 4.28E+14 4.19E+14 4.10E+14 4.01E+14 3.82E+14 3.63E+14 3.43E+14 3.23E+14
 74 3.400E-05 6.26E+14 6.18E+14 6.10E+14 6.03E+14 5.96E+14 5.87E+14 5.79E+14 5.72E+14 5.64E+14 5.56E+14 5.49E+14 5.41E+14 5.34E+14 5.26E+14 5.18E+14 5.10E+14 5.03E+14 4.95E+14 4.87E+14 4.79E+14 4.71E+14 4.63E+14 4.55E+14 4.47E+14 4.39E+14 4.31E+14 4.23E+14 4.15E+14 4.07E+14 3.99E+14 3.90E+14 3.74E+14 3.57E+14 3.40E+14 3.23E+14
 75 3.450E-05 7.30E+14 7.21E+14 7.12E+14 7.03E+14 6.95E+14 6.86E+14 6.77E+14 6.68E+14 6.58E+14 6.49E+14 6.40E+14 6.30E+14 6.20E+14 6.11E+14 6.01E+14 5.91E+14 5.81E+14 5.71E+14 5.61E+14 5.51E+14 5.40E+14 5.30E+14 5.19E+14 5.09E+14 4.98E+14 4.88E+14 4.78E+14 4.67E+14 4.57E+14 4.46E+14 4.35E+14 4.14E+14 3.93E+14 3.72E+14 3.52E+14
 76 3.500E-05 8.30E+14 8.22E+14 8.15E+14 8.06E+14 7.98E+14 7.91E+14 7.83E+14 7.74E+14 7.66E+14 7.57E+14 7.47E+14 7.38E+14 7.28E+14 7.18E+14 7.08E+14 6.98E+14 6.88E+14 6.77E+14 6.66E+14 6.55E+14 6.43E+14 6.32E+14 6.20E+14 6.08E+14 5.96E+14 5.84E+14 5.72E+14 5.60E+14 5.48E+14 5.35E+14 5.22E+14 4.97E+14 4.71E+14 4.46E+14 4.21E+14
 77 3.550E-05 8.67E+14 8.58E+14 8.50E+14 8.40E+14 8.31E+14 8.21E+14 8.11E+14 8.00E+14 7.89E+14 7.78E+14 7.66E+14 7.53E+14 7.40E+14 7.27E+14 7.14E+14 7.00E+14 6.86E+14 6.71E+14 6.57E+14 6.41E+14 6.26E+14 6.10E+14 5.95E+14 5.79E+14 5.63E+14 5.46E+14 5.30E+14 5.15E+14 4.98E+14 4.82E+14 4.67E+14 4.35E+14 4.05E+14 3.77E+14 3.50E+14
 78 3.600E-05 8.13E+14 8.02E+14 7.91E+14 7.79E+14 7.67E+14 7.56E+14 7.45E+14 7.33E+14 7.21E+14 7.09E+14 6.97E+14 6.84E+14 6.72E+14 6.59E+14 6.47E+14 6.34E+14 6.21E+14 6.08E+14 5.95E+14 5.82E+14 5.68E+14 5.55E+14 5.42E+14 5.29E+14 5.16E+14 5.03E+14 4.90E+14 4.77E+14 4.64E+14 4.51E+14 4.39E+14 4.13E+14 3.88E+14 3.64E+14 3.41E+14
 79 3.650E-05 9.81E+14 9.74E+14 9.68E+14 9.61E+14 9.54E+14 9.46E+14 9.39E+14 9.32E+14 9.25E+14 9.17E+14 9.09E+14 9.00E+14 8.92E+14 8.84E+14 8.76E+14 8.67E+14 8.58E+14 8.49E+14 8.40E+14 8.30E+14 8.20E+14 8.10E+14 8.00E+14 7.89E+14 7.79E+14 7.68E+14 7.56E+14 7.45E+14 7.33E+14 7.21E+14 7.09E+14 6.84E+14 6.57E+14 6.30E+14 6.02E+14
 80 3.700E-05 9.65E+14 9.57E+14 9.50E+14 9.42E+14 9.34E+14 9.25E+14 9.17E+14 9.09E+14 9.00E+14 8.92E+14 8.83E+14 8.73E+14 8.64E+14 8.55E+14 8.45E+14 8.35E+14 8.25E+14 8.15E+14 8.05E+14 7.95E+14 7.84E+14 7.73E+14 7.62E+14 7.51E+14 7.39E+14 7.28E+14 7.16E+14 7.04E+14 6.92E+14 6.80E+14 6.67E+14 6.41E+14 6.15E+14 5.89E+14 5.62E+14
 81 3.750E-05 8.90E+14 8.79E+14 8.67E+14 8.55E+14 8.43E+14 8.31E+14 8.19E+14 8.06E+14 7.94E+14 7.81E+14 7.68E+14 7.55E+14 7.42E+14 7.28E+14 7.15E+14 7.01E+14 6.87E+14 6.73E+14 6.59E+14 6.44E+14 6.30E+14 6.15E+14 6.01E+14 5.87E+14 5.72E+14 5.58E+14 5.44E+14 5.30E+14 5.15E+14 5.01E+14 4.87E+14 4.59E+14 4.32E+14 4.07E+14 3.82E+14
 82 3.800E-05 1.08E+15 1.07E+15 1.05E+15 1.04E+15 1.03E+15 1.01E+15 9.97E+14 9.81E+14 9.66E+14 9.49E+14 9.32E+14 9.15E+14 8.98E+14 8.80E+14 8.62E+14 8.44E+14 8.25E+14 8.07E+14 7.88E+14 7.69E+14 7.50E+14 7.31E+14 7.12E+14 6.94E+14 6.75E+14 6.57E+14 6.38E+14 6.20E+14 6.02E+14 5.84E+14 5.67E+14 5.33E+14 5.00E+14 4.69E+14 4.39E+14
 83 3.850E-05 8.86E+14 8.64E+14 8.43E+14 8.22E+14 8.00E+14 7.77E+14 7.55E+14 7.33E+14 7.10E+14 6.88E+14 6.66E+14 6.45E+14 6.24E+14 6.02E+14 5.81E+14 5.61E+14 5.41E+14 5.22E+14 5.03E+14 4.84E+14 4.66E+14 4.48E+14 4.32E+14 4.16E+14 4.00E+14 3.85E+14 3.71E+14 3.57E+14 3.44E+14 3.31E+14 3.19E+14 2.96E+14 2.75E+14 2.56E+14 2.39E+14
 84 3.900E-05 1.01E+15 1.00E+15 9.89E+14 9.77E+14 9.66E+14 9.54E+14 9.43E+14 9.32E+14 9.21E+14 9.09E+14 8.98E+14 8.87E+14 8.76E+14 8.65E+14 8.54E+14 8.43E+14 8.32E+14 8.20E+14 8.09E+14 7.98E+14 7.86E+14 7.75E+14 7.64E+14 7.52E+14 7.41E+14 7.29E+14 7.18E+14 7.07E+14 6.95E+14 6.83E+14 6.71E+14 6.47E+14 6.23E+14 6.00E+14 5.75E+14
 85 3.950E-05 8.09E+14 7.98E+14 7.86E+14 7.75E+14 7.63E+14 7.53E+14 7.42E+14 7.31E+14 7.20E+14 7.09E+14 6.99E+14 6.89E+14 6.79E+14 6.68E+14 6.59E+14 6.49E+14 6.38E+14 6.28E+14 6.18E+14 6.08E+14 5.98E+14 5.88E+14 5.78E+14 5.68E+14 5.58E+14 5.48E+14 5.39E+14 5.29E+14 5.19E+14 5.09E+14 4.99E+14 4.78E+14 4.58E+14 4.38E+14 4.18E+14
 86 4.000E-05 1.41E+15 1.40E+15 1.40E+15 1.39E+15 1.39E+15 1.38E+15 1.38E+15 1.37E+15 1.37E+15 1.36E+15 1.35E+15 1.34E+15 1.34E+15 1.33E+15 1.32E+15 1.31E+15 1.31E+15 1.30E+15 1.29E+15 1.28E+15 1.27E+15 1.26E+15 1.25E+15 1.24E+15 1.23E+15 1.21E+15 1.20E+15 1.19E+15 1.18E+15 1.16E+15 1.15E+15 1.12E+15 1.09E+15 1.06E+15 1.03E+15
 87 4.050E-05 1.42E+15 1.41E+15 1.40E+15 1.40E+15 1.39E+15 1.39E+15 1.38E+15 1.37E+15 1.37E+15 1.36E+15 1.35E+15 1.34E+15 1.33E+15 1.32E+15 1.31E+15 1.30E+15 1.29E+15 1.28E+15 1.27E+15 1.26E+15 1.24E+15 1.23E+15 1.22E+15 1.21E+15 1.19E+15 1.18E+15 1.16E+15 1.15E+15 1.13E+15 1.12E+15 1.10E+15 1.07E+15 1.03E+15 9.98E+14 9.61E+14
 88 4.100E-05 1.54E+15 1.54E+15 1.54E+15 1.53E+15 1.53E+15 1.53E+15 1.52E+15 1.52E+15 1.52E+15 1.51E+15 1.51E+15 1.50E+15 1.50E+15 1.49E+15 1.48E+15 1.47E+15 1.47E+15 1.46E+15 1.45E+15 1.44E+15 1.43E+15 1.42E+15 1.41E+15 1.39E+15 1.38E+15 1.37E+15 1.35E+15 1.34E+15 1.32E+15 1.30E+15 1.29E+15 1.25E+15 1.21E+15 1.17E+15 1.13E+15
 89 4.150E-05 1.55E+15 1.55E+15 1.54E+15 1.54E+15 1.54E+15 1.52E+15 1.52E+15 1.51E+15 1.50E+15 1.50E+15 1.49E+15 1.48E+15 1.47E+15 1.46E+15 1.44E+15 1.43E+15 1.42E+15 1.40E+15 1.39E+15 1.37E+15 1.35E+15 1.33E+15 1.32E+15 1.30E+15 1.28E+15 1.26E+15 1.23E+15 1.21E+15 1.19E+15 1.17E+15 1.14E+15 1.09E+15 1.05E+15 9.99E+14 9.52E+14
 90 4.200E-05 1.51E+15 1.50E+15 1.50E+15 1.49E+15 1.49E+15 1.48E+15 1.48E+15 1.47E+15 1.47E+15 1.46E+15 1.45E+15 1.45E+15 1.44E+15 1.43E+15 1.42E+15 1.41E+15 1.40E+15 1.39E+15 1.38E+15 1.36E+15 1.35E+15 1.34E+15 1.32E+15 1.31E+15 1.29E+15 1.28E+15 1.26E+15 1.25E+15 1.23E+15 1.21E+15 1.20E+15 1.16E+15 1.13E+15 1.10E+15 1.06E+15
 91 4.250E-05 1.39E+15 1.39E+15 1.38E+15 1.38E+15 1.37E+15 1.37E+15 1.37E+15 1.36E+15 1.36E+15 1.35E+15 1.35E+15 1.34E+15 1.34E+15 1.34E+15 1.33E+15 1.33E+15 1.32E+15 1.32E+15 1.31E+15 1.31E+15 1.30E+15 1.30E+15 1.29E+15 1.28E+15 1.28E+15 1.27E+15 1.26E+15 1.26E+15 1.25E+15 1.24E+15 1.23E+15 1.21E+15 1.20E+15 1.18E+15 1.16E+15
 92 4.300E-05 1.20E+15 1.19E+15 1.19E+15 1.19E+15 1.18E+15 1.18E+15 1.18E+15 1.17E+15 1.17E+15 1.17E+15 1.17E+15 1.16E+15 1.16E+15 1.16E+15 1.16E+15 1.16E+15 1.15E+15 1.15E+15 1.15E+15 1.15E+15 1.14E+15 1.14E+15 1.14E+15 1.13E+15 1.13E+15 1.13E+15 1.12E+15 1.12E+15 1.11E+15 1.11E+15 1.11E+15 1.09E+15 1.08E+15 1.07E+15 1.06E+15
 93 4.350E-05 1.53E+15 1.53E+15 1.52E+15 1.52E+15 1.52E+15 1.52E+15 1.52E+15 1.52E+15 1.52E+15 1.52E+15 1.52E+15 1.52E+15 1.52E+15 1.52E+15 1.52E+15 1.52E+15 1.52E+15 1.52E+15 1.52E+15 1.52E+15 1.52E+15 1.52E+15 1.52E+15 1.52E+15 1.51E+15 1.51E+15 1.51E+15 1.51E+15 1.51E+15 1.50E+15 1.50E+15 1.50E+15 1.49E+15 1.48E+15 1.47E+15
 94 4.400E-05 1.57E+15 1.57E+15 1.56E+15 1.56E+15 1.56E+15 1.55E+15 1.55E+15 1.55E+15 1.55E+15 1.55E+15 1.54E+15 1.54E+15 1.54E+15 1.54E+15 1.54E+15 1.53E+15 1.53E+15 1.53E+15 1.53E+15 1.53E+15 1.52E+15 1.52E+15 1.52E+15 1.52E+15 1.51E+15 1.51E+15 1.51E+15 1.51E+15 1.50E+15 1.50E+15 1.50E+15 1.49E+15 1.48E+15 1.47E+15 1.46E+15
 95 4.450E-05 1.80E+15 1.80E+15 1.80E+15 1.80E+15 1.80E+15 1.79E+15 1.79E+15 1.79E+15 1.79E+15 1.79E+15 1.78E+15 1.78E+15 1.78E+15 1.77E+15 1.77E+15 1.76E+15 1.76E+15 1.76E+15 1.75E+15 1.75E+15 1.74E+15 1.74E+15 1.73E+15 1.72E+15 1.72E+15 1.71E+15 1.70E+15 1.70E+15 1.69E+15 1.68E+15 1.67E+15 1.65E+15 1.63E+15 1.61E+15 1.59E+15
 96 4.500E-05 1.96E+15 1.96E+15 1.97E+15 1.97E+15 1.98E+15 1.98E+15 1.99E+15 1.99E+15 1.99E+15 2.00E+15 2.00E+15 2.00E+15 2.01E+15 2.01E+15 2.01E+15 2.01E+15 2.02E+15 2.02E+15 2.02E+15 2.02E+15 2.02E+15 2.02E+15 2.02E+15 2.02E+15 2.02E+15 2.02E+15 2.02E+15 2.01E+15 2.01E+15 2.01E+15 2.01E+15 2.00E+15 1.99E+15 1.98E+15 1.96E+15
 97 4.550E-05 1.96E+15 1.97E+15 1.97E+15 1.97E+15 1.98E+15 1.98E+15 1.98E+15 1.99E+15 1.99E+15 1.99E+15 1.99E+15 1.99E+15 2.00E+15 2.00E+15 2.00E+15 2.00E+15 2.00E+15 2.00E+15 2.00E+15 2.00E+15 2.00E+15 2.00E+15 1.99E+15 1.99E+15 1.99E+15 1.98E+15 1.98E+15 1.98E+15 1.97E+15 1.97E+15 1.96E+15 1.95E+15 1.94E+15 1.92E+15 1.91E+15
 98 4.600E-05 2.03E+15 2.03E+15 2.04E+15 2.04E+15 2.04E+15 2.05E+15 2.05E+15 2.06E+15 2.06E+15 2.06E+15 2.07E+15 2.07E+15 2.07E+15 2.07E+15 2.08E+15 2.08E+15 2.08E+15 2.08E+15 2.08E+15 2.08E+15 2.08E+15 2.08E+15 2.08E+15 2.08E+15 2.08E+15 2.08E+15 2.08E+15 2.08E+15 2.07E+15 2.07E+15 2.07E+15 2.06E+15 2.05E+15 2.04E+15 2.03E+15
 99 4.650E-05 2.07E+15 2.07E+15 2.07E+15 2.08E+15 2.08E+15 2.09E+15 2.09E+15 2.10E+15 2.10E+15 2.10E+15 2.10E+15 2.10E+15 2.11E+15 2.11E+15 2.11E+15 2.11E+15 2.11E+15 2.11E+15 2.11E+15 2.11E+15 2.11E+15 2.10E+15 2.10E+15 2.10E+15 2.10E+15 2.09E+15 2.09E+15 2.08E+15 2.08E+15 2.07E+15 2.06E+15 2.05E+15 2.03E+15 2.02E+15 1.99E+15
100 4.700E-05 2.11E+15 2.11E+15 2.12E+15 2.12E+15 2.13E+15 2.13E+15 2.13E+15 2.14E+15 2.14E+15 2.15E+15 2.15E+15 2.15E+15 2.15E+15 2.15E+15 2.16E+15 2.16E+15 2.16E+15 2.16E+15 2.16E+15 2.16E+15 2.16E+15 2.15E+15 2.15E+15 2.15E+15 2.15E+15 2.14E+15 2.14E+15 2.13E+15 2.13E+15 2.12E+15 2.12E+15 2.10E+15 2.09E+15 2.07E+15 2.05E+15
101 4.750E-05 2.13E+15 2.13E+15 2.14E+15 2.15E+15 2.15E+15 2.15E+15 2.16E+15 2.16E+15 2.17E+15 2.18E+15 2.18E+15 2.18E+15 2.19E+15 2.19E+15 2.19E+15 2.20E+15 2.20E+15 2.20E+15 2.20E+15 2.21E+15 2.21E+15 2.21E+15 2.21E+15 2.21E+15 2.21E+15 2.21E+15 2.21E+15 2.21E+15 2.21E+15 2.21E+15 2.21E+15 2.21E+15 2.20E+15 2.20E+15 2.19E+15
102 4.800E-05 2.16E+15 2.17E+15 2.17E+15 2.19E+15 2.20E+15 2.19E+15 2.20E+15 2.21E+15 2.21E+15 2.22E+15 2.23E+15 2.23E+15 2.24E+15 2.24E+15 2.25E+15 2.25E+15 2.26E+15 2.26E+15 2.27E+15 2.27E+15 2.28E+15 2.28E+15 2.28E+15 2.29E+15 2.29E+15 2.30E+15 2.30E+15 2.30E+15 2.30E+15 2.31E+15 2.31E+15 2.31E+15 2.31E+15 2.32E+15 2.32E+15
103 4.850E-05 2.10E+15 2.11E+15 2.11E+15 2.12E+15 2.11E+15 2.12E+15 2.13E+15 2.13E+15 2.14E+15 2.14E+15 2.15E+15 2.15E+15 2.15E+15 2.16E+15 2.16E+15 2.16E+15 2.17E+15 2.17E+15 2.17E+15 2.17E+15 2.18E+15 2.18E+15 2.18E+15 2.18E+15 2.18E+15 2.19E+15 2.19E+15 2.19E+15 2.19E+15 2.19E+15 2.19E+15 2.19E+15 2.19E+15 2.19E+15 2.19E+15
104 4.900E-05 2.15E+15 2.15E+15 2.15E+15 2.16E+15 2.16E+15 2.16E+15 2.16E+15 2.17E+15 2.17E+15 2.17E+15 2.18E+15 2.18E+15 2.18E+15 2.18E+15 2.19E+15 2.19E+15 2.19E+15 2.19E+15 2.19E+15 2.20E+15 2.20E+15 2.20E+15 2.20E+15 2.20E+15 2.20E+15 2.20E+15 2.21E+15 2.21E+15 2.21E+15 2.21E+15 2.21E+15 2.21E+15 2.20E+15 2.20E+15 2.19E+15
105 4.950E-05 2.19E+15 2.20E+15 2.21E+15 2.20E+15 2.20E+15 2.22E+15 2.23E+15 2.23E+15 2.24E+15 2.24E+15 2.25E+15 2.25E+15 2.26E+15 2.26E+15 2.27E+15 2.27E+15 2.27E+15 2.28E+15 2.28E+15 2.29E+15 2.29E+15 2.30E+15 2.30E+15 2.31E+15 2.31E+15 2.31E+15 2.32E+15 2.32E+15 2.32E+15 2.33E+15 2.33E+15 2.34E+15 2.34E+15 2.34E+15 2.35E+15
106 5.000E-05 2.16E+15 2.16E+15 2.16E+15 2.16E+15 2.16E+15 2.16E+15 2.16E+15 2.17E+15 2.17E+15 2.17E+15 2.17E+15 2.17E+15 2.17E+15 2.17E+15 2.16E+15 2.16E+15 2.16E+15 2.16E+15 2.16E+15 2.16E+15 2.15E+15 2.15E+15 2.15E+15 2.14E+15 2.14E+15 2.14E+15 2.13E+15 2.13E+15 2.12E+15 2.12E+15 2.12E+15 2.10E+15 2.09E+15 2.08E+15 2.06E+15
107 5.050E-05 2.21E+15 2.22E+15 2.22E+15 2.22E+15 2.22E+15 2.23E+15 2.23E+15 2.23E+15 2.23E+15 2.24E+15 2.24E+15 2.24E+15 2.24E+15 2.24E+15 2.24E+15 2.24E+15 2.24E+15 2.24E+15 2.24E+15 2.24E+15 2.24E+15 2.24E+15 2.24E+15 2.24E+15 2.24E+15 2.23E+15 2.23E+15 2.23E+15 2.23E+15 2.23E+15 2.22E+15 2.22E+15 2.21E+15 2.20E+15 2.19E+15
108 5.100E-05 2.23E+15 2.23E+15 2.24E+15 2.25E+15 2.25E+15 2.24E+15 2.25E+15 2.25E+15 2.25E+15 2.25E+15 2.25E+15 2.25E+15 2.26E+15 2.26E+15 2.26E+15 2.26E+15 2.26E+15 2.26E+15 2.25E+15 2.25E+15 2.25E+15 2.25E+15 2.25E+15 2.25E+15 2.24E+15 2.24E+15 2.24E+15 2.23E+15 2.23E+15 2.23E+15 2.22E+15 2.21E+15 2.20E+15 2.18E+15 2.17E+15
109 5.150E-05 2.11E+15 2.11E+15 2.11E+15 2.11E+15 2.10E+15 2.10E+15 2.10E+15 2.10E+15 2.09E+15 2.09E+15 2.08E+15 2.08E+15 2.08E+15 2.07E+15 2.07E+15 2.06E+15 2.05E+15 2.05E+15 2.04E+15 2.04E+15 2.03E+15 2.02E+15 2.02E+15 2.01E+15 2.00E+15 1.99E+15 1.98E+15 1.98E+15 1.97E+15 1.96E+15 1.95E+15 1.93E+15 1.91E+15 1.89E+15 1.86E+15
110 5.200E-05 2.15E+15 2.15E+15 2.14E+15 2.14E+15 2.14E+15 2.14E+15 2.14E+15 2.14E+15 2.13E+15 2.13E+15 2.13E+15 2.12E+15 2.12E+15 2.12E+15 2.11E+15 2.11E+15 2.11E+15 2.10E+15 2.10E+15 2.09E+15 2.09E+15 2.08E+15 2.08E+15 2.07E+15 2.06E+15 2.06E+15 2.05E+15 2.05E+15 2.04E+15 2.03E+15 2.03E+15 2.01E+15 1.99E+15 1.98E+15 1.96E+15
111 5.250E-05 2.22E+15 2.22E+15 2.23E+15 2.24E+15 2.24E+15 2.23E+15 2.23E+15 2.23E+15 2.23E+15 2.23E+15 2.23E+15 2.23E+15 2.23E+15 2.23E+15 2.23E+15 2.23E+15 2.23E+15 2.23E+15 2.22E+15 2.22E+15 2.22E+15 2.22E+15 2.22E+15 2.21E+15 2.21E+15 2.21E+15 2.21E+15 2.20E+15 2.20E+15 2.20E+15 2.19E+15 2.19E+15 2.18E+15 2.17E+15 2.16E+15
112 5.300E-05 2.34E+15 2.35E+15 2.35E+15 2.36E+15 2.37E+15 2.37E+15 2.38E+15 2.38E+15 2.39E+15 2.39E+15 2.40E+15 2.40E+15 2.41E+15 2.42E+15 2.42E+15 2.43E+15 2.43E+15 2.44E+15 2.44E+15 2.45E+15 2.45E+15 2.46E+15 2.46E+15 2.47E+15 2.47E+15 2.48E+15 2.48E+15 2.49E+15 2.49E+15 2.50E+15 2.50E+15 2.51E+15 2.52E+15 2.52E+15 2.52E+15
113 5.350E-05 2.29E+15 2.29E+15 2.30E+15 2.29E+15 2.29E+15 2.31E+15 2.31E+15 2.31E+15 2.32E+15 2.32E+15 2.32E+15 2.32E+15 2.33E+15 2.33E+15 2.33E+15 2.34E+15 2.34E+15 2.34E+15 2.34E+15 2.34E+15 2.35E+15 2.35E+15 2.35E+15 2.35E+15 2.35E+15 2.35E+15 2.35E+15 2.36E+15 2.36E+15 2.36E+15 2.36E+15 2.36E+15 2.35E+15 2.35E+15 2.34E+15
114 5.400E-05 2.34E+15 2.34E+15 2.34E+15 2.34E+15 2.35E+15 2.36E+15 2.36E+15 2.37E+15 2.37E+15 2.37E+15 2.38E+15 2.38E+15 2.39E+15 2.39E+15 2.39E+15 2.40E+15 2.40E+15 2.41E+15 2.41E+15 2.42E+15 2.42E+15 2.42E+15 2.43E+15 2.43E+15 2.43E+15 2.44E+15 2.44E+15 2.44E+15 2.44E+15 2.45E+15 2.45E+15 2.45E+15 2.46E+15 2.46E+15 2.46E+15
115 5.450E-05 2.35E+15 2.36E+15 2.36E+15 2.37E+15 2.38E+15 2.38E+15 2.39E+15 2.39E+15 2.40E+15 2.40E+15 2.41E+15 2.41E+15 2.42E+15 2.43E+15 2.43E+15 2.44E+15 2.44E+15 2.45E+15 2.46E+15 2.46E+15 2.47E+15 2.47E+15 2.48E+15 2.49E+15 2.49E+15 2.50E+15 2.51E+15 2.51E+15 2.52E+15 2.52E+15 2.53E+15 2.54E+15 2.55E+15 2.56E+15 2.57E+15
116 5.500E-05 2.38E+15 2.38E+15 2.39E+15 2.39E+15 2.39E+15 2.40E+15 2.40E+15 2.41E+15 2.41E+15 2.42E+15 2.42E+15 2.42E+15 2.43E+15 2.43E+15 2.44E+15 2.44E+15 2.44E+15 2.44E+15 2.45E+15 2.45E+15 2.45E+15 2.46E+15 2.46E+15 2.46E+15 2.46E+15 2.46E+15 2.47E+15 2.47E+15 2.47E+15 2.47E+15 2.47E+15 2.47E+15 2.47E+15 2.47E+15 2.47E+15
117 5.550E-05 2.40E+15 2.41E+15 2.41E+15 2.41E+15 2.42E+15 2.43E+15 2.43E+15 2.44E+15 2.44E+15 2.45E+15 2.45E+15 2.46E+15 2.46E+15 2.47E+15 2.47E+15 2.48E+15 2.49E+15 2.49E+15 2.50E+15 2.50E+15 2.51E+15 2.51E+15 2.52E+15 2.52E+15 2.53E+15 2.53E+15 2.54E+15 2.54E+15 2.55E+15 2.55E+15 2.56E+15 2.57E+15 2.58E+15 2.58E+15 2.59E+15
118 5.600E-05 2.39E+15 2.40E+15 2.40E+15 2.41E+15 2.42E+15 2.41E+15 2.42E+15 2.42E+15 2.43E+15 2.43E+15 2.44E+15 2.44E+15 2.45E+15 2.45E+15 2.46E+15 2.46E+15 2.47E+15 2.47E+15 2.48E+15 2.49E+15 2.49E+15 2.50E+15 2.50E+15 2.51E+15 2.51E+15 2.52E+15 2.52E+15 2.53E+15 2.53E+15 2.54E+15 2.54E+15 2.55E+15 2.56E+15 2.57E+15 2.57E+15
119 5.650E-05 2.43E+15 2.43E+15 2.44E+15 2.46E+15 2.47E+15 2.46E+15 2.46E+15 2.47E+15 2.47E+15 2.48E+15 2.48E+15 2.49E+15 2.49E+15 2.50E+15 2.50E+15 2.51E+15 2.51E+15 2.52E+15 2.52E+15 2.53E+15 2.53E+15 2.54E+15 2.54E+15 2.55E+15 2.55E+15 2.56E+15 2.56E+15 2.57E+15 2.57E+15 2.58E+15 2.58E+15 2.59E+15 2.60E+15 2.61E+15 2.62E+15
120 5.700E-05 2.44E+15 2.44E+15 2.45E+15 2.45E+15 2.46E+15 2.46E+15 2.47E+15 2.48E+15 2.48E+15 2.49E+15 2.49E+15 2.50E+15 2.50E+15 2.51E+15 2.52E+15 2.52E+15 2.53E+15 2.54E+15 2.54E+15 2.55E+15 2.56E+15 2.56E+15 2.57E+15 2.58E+15 2.59E+15 2.59E+15 2.60E+15 2.61E+15 2.62E+15 2.63E+15 2.63E+15 2.65E+15 2.67E+15 2.69E+15 2.71E+15
121 5.750E-05 2.47E+15 2.48E+15 2.48E+15 2.50E+15 2.51E+15 2.51E+15 2.51E+15 2.52E+15 2.53E+15 2.54E+15 2.54E+15 2.55E+15 2.56E+15 2.57E+15 2.58E+15 2.59E+15 2.60E+15 2.60E+15 2.61E+15 2.62E+15 2.63E+15 2.64E+15 2.65E+15 2.66E+15 2.67E+15 2.68E+15 2.69E+15 2.70E+15 2.71E+15 2.73E+15 2.74E+15 2.76E+15 2.78E+15 2.81E+15 2.83E+15
122 5.800E-05 2.47E+15 2.48E+15 2.49E+15 2.49E+15 2.50E+15 2.51E+15 2.51E+15 2.52E+15 2.53E+15 2.53E+15 2.54E+15 2.55E+15 2.55E+15 2.56E+15 2.57E+15 2.58E+15 2.58E+15 2.59E+15 2.60E+15 2.61E+15 2.62E+15 2.62E+15 2.63E+15 2.64E+15 2.65E+15 2.66E+15 2.67E+15 2.68E+15 2.68E+15 2.69E+15 2.70E+15 2.72E+15 2.74E+15 2.76E+15 2.78E+15
123 5.850E-05 2.48E+15 2.48E+15 2.49E+15 2.50E+15 2.51E+15 2.51E+15 2.52E+15 2.53E+15 2.54E+15 2.54E+15 2.55E+15 2.56E+15 2.57E+15 2.58E+15 2.59E+15 2.60E+15 2.61E+15 2.62E+15 2.63E+15 2.64E+15 2.65E+15 2.66E+15 2.67E+15 2.68E+15 2.69E+15 2.70E+15 2.71E+15 2.73E+15 2.74E+15 2.75E+15 2.76E+15 2.79E+15 2.82E+15 2.84E+15 2.87E+15
124 5.900E-05 2.43E+15 2.43E+15 2.44E+15 2.46E+15 2.46E+15 2.45E+15 2.45E+15 2.46E+15 2.46E+15 2.47E+15 2.47E+15 2.48E+15 2.48E+15 2.49E+15 2.49E+15 2.50E+15 2.50E+15 2.51E+15 2.51E+15 2.52E+15 2.52E+15 2.53E+15 2.53E+15 2.54E+15 2.54E+15 2.55E+15 2.55E+15 2.56E+15 2.56E+15 2.57E+15 2.57E+15 2.58E+15 2.59E+15 2.60E+15 2.61E+15
125 5.950E-05 2.49E+15 2.50E+15 2.51E+15 2.53E+15 2.53E+15 2.53E+15 2.53E+15 2.54E+15 2.55E+15 2.56E+15 2.57E+15 2.57E+15 2.58E+15 2.59E+15 2.60E+15 2.61E+15 2.62E+15 2.63E+15 2.64E+15 2.65E+15 2.66E+15 2.67E+15 2.68E+15 2.70E+15 2.71E+15 2.72E+15 2.73E+15 2.74E+15 2.76E+15 2.77E+15 2.78E+15 2.81E+15 2.83E+15 2.86E+15 2.89E+15
126 6.000E-05 2.48E+15 2.49E+15 2.49E+15 2.50E+15 2.51E+15 2.51E+15 2.52E+15 2.53E+15 2.53E+15 2.54E+15 2.55E+15 2.55E+15 2.56E+15 2.57E+15 2.58E+15 2.58E+15 2.59E+15 2.60E+15 2.61E+15 2.62E+15 2.63E+15 2.64E+15 2.65E+15 2.66E+15 2.67E+15 2.68E+15 2.69E+15 2.70E+15 2.71E+15 2.72E+15 2.73E+15 2.76E+15 2.78E+15 2.80E+15 2.83E+15
127 6.050E-05 2.50E+15 2.51E+15 2.51E+15 2.52E+15 2.53E+15 2.54E+15 2.54E+15 2.55E+15 2.56E+15 2.57E+15 2.58E+15 2.58E+15 2.59E+15 2.60E+15 2.61E+15 2.62E+15 2.63E+15 2.64E+15 2.65E+15 2.67E+15 2.68E+15 2.69E+15 2.70E+15 2.71E+15 2.73E+15 2.74E+15 2.75E+15 2.77E+15 2.78E+15 2.79E+15 2.81E+15 2.84E+15 2.87E+15 2.90E+15 2.93E+15
128 6.100E-05 2.49E+15 2.49E+15 2.50E+15 2.51E+15 2.50E+15 2.52E+15 2.52E+15 2.53E+15 2.54E+15 2.54E+15 2.55E+15 2.55E+15 2.56E+15 2.57E+15 2.58E+15 2.58E+15 2.59E+15 2.60E+15 2.61E+15 2.61E+15 2.62E+15 2.63E+15 2.64E+15 2.65E+15 2.66E+15 2.67E+15 2.68E+15 2.68E+15 2.69E+15 2.70E+15 2.71E+15 2.73E+15 2.76E+15 2.78E+15 2.80E+15
129 6.150E-05 2.45E+15 2.46E+15 2.46E+15 2.46E+15 2.47E+15 2.47E+15 2.47E+15 2.48E+15 2.48E+15 2.48E+15 2.49E+15 2.49E+15 2.49E+15 2.50E+15 2.50E+15 2.51E+15 2.51E+15 2.51E+15 2.52E+15 2.52E+15 2.53E+15 2.53E+15 2.54E+15 2.54E+15 2.55E+15 2.55E+15 2.56E+15 2.56E+15 2.57E+15 2.57E+15 2.58E+15 2.59E+15 2.60E+15 2.61E+15 2.62E+15
130 6.200E-05 2.49E+15 2.50E+15 2.50E+15 2.51E+15 2.52E+15 2.52E+15 2.52E+15 2.53E+15 2.54E+15 2.54E+15 2.55E+15 2.56E+15 2.56E+15 2.57E+15 2.58E+15 2.59E+15 2.59E+15 2.60E+15 2.61E+15 2.62E+15 2.63E+15 2.64E+15 2.65E+15 2.66E+15 2.66E+15 2.67E+15 2.68E+15 2.69E+15 2.71E+15 2.72E+15 2.73E+15 2.75E+15 2.77E+15 2.80E+15 2.82E+15
131 6.250E-05 2.47E+15 2.48E+15 2.48E+15 2.49E+15 2.50E+15 2.49E+15 2.50E+15 2.50E+15 2.51E+15 2.51E+15 2.52E+15 2.52E+15 2.53E+15 2.53E+15 2.54E+15 2.54E+15 2.55E+15 2.55E+15 2.56E+15 2.57E+15 2.57E+15 2.58E+15 2.59E+15 2.59E+15 2.60E+15 2.61E+15 2.62E+15 2.62E+15 2.63E+15 2.64E+15 2.65E+15 2.66E+15 2.68E+15 2.70E+15 2.72E+15
132 6.300E-05 2.49E+15 2.50E+15 2.50E+15 2.51E+15 2.52E+15 2.52E+15 2.52E+15 2.53E+15 2.53E+15 2.54E+15 2.55E+15 2.55E+15 2.56E+15 2.57E+15 2.57E+15 2.58E+15 2.59E+15 2.59E+15 2.60E+15 2.61E+15 2.62E+15 2.62E+15 2.63E+15 2.64E+15 2.65E+15 2.66E+15 2.67E+15 2.67E+15 2.68E+15 2.69E+15 2.70E+15 2.72E+15 2.74E+15 2.75E+15 2.77E+15
133 6.350E-05 2.50E+15 2.50E+15 2.51E+15 2.51E+15 2.52E+15 2.52E+15 2.53E+15 2.53E+15 2.54E+15 2.54E+15 2.55E+15 2.56E+15 2.56E+15 2.57E+15 2.57E+15 2.58E+15 2.59E+15 2.59E+15 2.60E+15 2.61E+15 2.61E+15 2.62E+15 2.62E+15 2.63E+15 2.64E+15 2.64E+15 2.65E+15 2.65E+15 2.66E+15 2.66E+15 2.66E+15 2.67E+15 2.67E+15 2.68E+15 2.67E+15
134 6.400E-05 2.49E+15 2.49E+15 2.50E+15 2.50E+15 2.51E+15 2.51E+15 2.52E+15 2.52E+15 2.53E+15 2.54E+15 2.54E+15 2.55E+15 2.55E+15 2.56E+15 2.57E+15 2.58E+15 2.58E+15 2.59E+15 2.60E+15 2.61E+15 2.62E+15 2.62E+15 2.63E+15 2.64E+15 2.65E+15 2.66E+15 2.67E+15 2.68E+15 2.69E+15 2.70E+15 2.71E+15 2.74E+15 2.76E+15 2.78E+15 2.81E+15
135 6.450E-05 2.48E+15 2.49E+15 2.49E+15 2.50E+15 2.51E+15 2.51E+15 2.51E+15 2.52E+15 2.52E+15 2.53E+15 2.53E+15 2.54E+15 2.55E+15 2.55E+15 2.56E+15 2.57E+15 2.57E+15 2.58E+15 2.59E+15 2.60E+15 2.60E+15 2.61E+15 2.62E+15 2.63E+15 2.64E+15 2.65E+15 2.66E+15 2.67E+15 2.67E+15 2.68E+15 2.69E+15 2.71E+15 2.73E+15 2.76E+15 2.78E+15
136 6.500E-05 2.48E+15 2.49E+15 2.49E+15 2.49E+15 2.50E+15 2.51E+15 2.51E+15 2.52E+15 2.52E+15 2.53E+15 2.53E+15 2.54E+15 2.55E+15 2.55E+15 2.56E+15 2.57E+15 2.57E+15 2.58E+15 2.59E+15 2.60E+15 2.60E+15 2.61E+15 2.62E+15 2.63E+15 2.64E+15 2.65E+15 2.66E+15 2.67E+15 2.68E+15 2.69E+15 2.70E+15 2.72E+15 2.74E+15 2.76E+15 2.78E+15
137 6.550E-05 2.41E+15 2.42E+15 2.42E+15 2.44E+15 2.43E+15 2.44E+15 2.45E+15 2.46E+15 2.46E+15 2.47E+15 2.48E+15 2.48E+15 2.49E+15 2.50E+15 2.51E+15 2.52E+15 2.52E+15 2.53E+15 2.54E+15 2.55E+15 2.56E+15 2.57E+15 2.58E+15 2.59E+15 2.60E+15 2.61E+15 2.62E+15 2.63E+15 2.64E+15 2.65E+15 2.67E+15 2.69E+15 2.71E+15 2.74E+15 2.77E+15
138 6.600E-05 2.49E+15 2.50E+15 2.50E+15 2.51E+15 2.52E+15 2.52E+15 2.53E+15 2.53E+15 2.54E+15 2.54E+15 2.55E+15 2.56E+15 2.57E+15 2.57E+15 2.58E+15 2.59E+15 2.60E+15 2.61E+15 2.61E+15 2.62E+15 2.63E+15 2.64E+15 2.65E+15 2.66E+15 2.67E+15 2.69E+15 2.70E+15 2.71E+15 2.72E+15 2.73E+15 2.75E+15 2.77E+15 2.80E+15 2.83E+15 2.86E+15
139 6.650E-05 2.50E+15 2.50E+15 2.51E+15 2.53E+15 2.53E+15 2.52E+15 2.53E+15 2.53E+15 2.54E+15 2.55E+15 2.55E+15 2.56E+15 2.57E+15 2.57E+15 2.58E+15 2.59E+15 2.59E+15 2.60E+15 2.61E+15 2.62E+15 2.62E+15 2.63E+15 2.64E+15 2.65E+15 2.66E+15 2.67E+15 2.68E+15 2.69E+15 2.70E+15 2.71E+15 2.72E+15 2.74E+15 2.76E+15 2.78E+15 2.80E+15
140 6.700E-05 2.50E+15 2.50E+15 2.51E+15 2.52E+15 2.51E+15 2.52E+15 2.53E+15 2.53E+15 2.54E+15 2.54E+15 2.55E+15 2.56E+15 2.56E+15 2.57E+15 2.58E+15 2.58E+15 2.59E+15 2.60E+15 2.61E+15 2.61E+15 2.62E+15 2.63E+15 2.64E+15 2.65E+15 2.66E+15 2.67E+15 2.68E+15 2.69E+15 2.70E+15 2.71E+15 2.72E+15 2.75E+15 2.77E+15 2.79E+15 2.82E+15
141 6.750E-05 2.50E+15 2.50E+15 2.51E+15 2.51E+15 2.52E+15 2.52E+15 2.53E+15 2.53E+15 2.54E+15 2.54E+15 2.55E+15 2.56E+15 2.56E+15 2.57E+15 2.58E+15 2.58E+15 2.59E+15 2.60E+15 2.61E+15 2.62E+15 2.63E+15 2.63E+15 2.64E+15 2.65E+15 2.66E+15 2.67E+15 2.68E+15 2.69E+15 2.71E+15 2.72E+15 2.73E+15 2.75E+15 2.78E+15 2.80E+15 2.83E+15
142 6.800E-05 2.49E+15 2.50E+15 2.50E+15 2.51E+15 2.52E+15 2.52E+15 2.52E+15 2.53E+15 2.54E+15 2.54E+15 2.55E+15 2.55E+15 2.56E+15 2.57E+15 2.57E+15 2.58E+15 2.59E+15 2.60E+15 2.60E+15 2.61E+15 2.62E+15 2.63E+15 2.64E+15 2.64E+15 2.65E+15 2.66E+15 2.67E+15 2.68E+15 2.69E+15 2.70E+15 2.71E+15 2.73E+15 2.75E+15 2.78E+15 2.80E+15
143 6.850E-05 2.49E+15 2.49E+15 2.50E+15 2.50E+15 2.51E+15 2.51E+15 2.51E+15 2.52E+15 2.53E+15 2.53E+15 2.54E+15 2.54E+15 2.55E+15 2.55E+15 2.56E+15 2.57E+15 2.57E+15 2.58E+15 2.59E+15 2.60E+15 2.61E+15 2.61E+15 2.62E+15 2.63E+15 2.64E+15 2.65E+15 2.66E+15 2.67E+15 2.68E+15 2.69E+15 2.70E+15 2.73E+15 2.75E+15 2.78E+15 2.80E+15
144 6.900E-05 2.49E+15 2.50E+15 2.50E+15 2.50E+15 2.51E+15 2.52E+15 2.52E+15 2.53E+15 2.53E+15 2.54E+15 2.54E+15 2.55E+15 2.56E+15 2.56E+15 2.57E+15 2.58E+15 2.59E+15 2.59E+15 2.60E+15 2.61E+15 2.62E+15 2.63E+15 2.64E+15 2.65E+15 2.66E+15 2.67E+15 2.68E+15 2.69E+15 2.70E+15 2.71E+15 2.72E+15 2.74E+15 2.77E+15 2.79E+15 2.82E+15
145 6.950E-05 2.48E+15 2.49E+15 2.49E+15 2.50E+15 2.50E+15 2.51E+15 2.51E+15 2.52E+15 2.52E+15 2.53E+15 2.53E+15 2.54E+15 2.54E+15 2.55E+15 2.56E+15 2.56E+15 2.57E+15 2.57E+15 2.58E+15 2.59E+15 2.60E+15 2.60E+15 2.61E+15 2.62E+15 2.63E+15 2.63E+15 2.64E+15 2.65E+15 2.66E+15 2.67E+15 2.68E+15 2.70E+15 2.72E+15 2.73E+15 2.75E+15
146 7.000E-05 2.47E+15 2.48E+15 2.48E+15 2.49E+15 2.49E+15 2.49E+15 2.50E+15 2.50E+15 2.51E+15 2.51E+15 2.52E+15 2.52E+15 2.53E+15 2.53E+15 2.54E+15 2.54E+15 2.55E+15 2.55E+15 2.56E+15 2.56E+15 2.57E+15 2.58E+15 2.58E+15 2.59E+15 2.59E+15 2.60E+15 2.61E+15 2.62E+15 2.62E+15 2.63E+15 2.64E+15 2.65E+15 2.67E+15 2.69E+15 2.70E+15
147 7.050E-05 2.47E+15 2.48E+15 2.48E+15 2.48E+15 2.49E+15 2.49E+15 2.50E+15 2.50E+15 2.51E+15 2.51E+15 2.52E+15 2.52E+15 2.53E+15 2.53E+15 2.54E+15 2.54E+15 2.55E+15 2.55E+15 2.56E+15 2.57E+15 2.57E+15 2.58E+15 2.59E+15 2.59E+15 2.60E+15 2.61E+15 2.62E+15 2.62E+15 2.63E+15 2.64E+15 2.65E+15 2.66E+15 2.68E+15 2.70E+15 2.72E+15
148 7.100E-05 2.47E+15 2.47E+15 2.48E+15 2.48E+15 2.48E+15 2.49E+15 2.49E+15 2.50E+15 2.50E+15 2.51E+15 2.51E+15 2.52E+15 2.52E+15 2.53E+15 2.53E+15 2.54E+15 2.54E+15 2.55E+15 2.56E+15 2.56E+15 2.57E+15 2.58E+15 2.58E+15 2.59E+15 2.60E+15 2.60E+15 2.61E+15 2.62E+15 2.63E+15 2.63E+15 2.64E+15 2.66E+15 2.67E+15 2.69E+15 2.71E+15
149 7.150E-05 2.45E+15 2.46E+15 2.46E+15 2.46E+15 2.47E+15 2.47E+15 2.47E+15 2.48E+15 2.48E+15 2.48E+15 2.49E+15 2.49E+15 2.50E+15 2.50E+15 2.50E+15 2.51E+15 2.51E+15 2.52E+15 2.52E+15 2.53E+15 2.53E+15 2.54E+15 2.54E+15 2.55E+15 2.55E+15 2.56E+15 2.56E+15 2.57E+15 2.58E+15 2.58E+15 2.59E+15 2.60E+15 2.61E+15 2.62E+15 2.63E+15
150 7.200E-05 2.44E+15 2.44E+15 2.44E+15 2.45E+15 2.45E+15 2.45E+15 2.45E+15 2.46E+15 2.46E+15 2.46E+15 2.47E+15 2.47E+15 2.47E+15 2.48E+15 2.48E+15 2.49E+15 2.49E+15 2.49E+15 2.50E+15 2.50E+15 2.51E+15 2.51E+15 2.52E+15 2.52E+15 2.52E+15 2.53E+15 2.54E+15 2.54E+15 2.55E+15 2.55E+15 2.56E+15 2.57E+15 2.58E+15 2.60E+15 2.61E+15
151 7.250E-05 2.45E+15 2.45E+15 2.46E+15 2.46E+15 2.46E+15 2.47E+15 2.47E+15 2.48E+15 2.48E+15 2.49E+15 2.49E+15 2.50E+15 2.50E+15 2.51E+15 2.51E+15 2.52E+15 2.52E+15 2.53E+15 2.54E+15 2.54E+15 2.55E+15 2.55E+15 2.56E+15 2.57E+15 2.58E+15 2.58E+15 2.59E+15 2.60E+15 2.61E+15 2.62E+15 2.62E+15 2.64E+15 2.66E+15 2.68E+15 2.70E+15
152 7.300E-05 2.44E+15 2.44E+15 2.44E+15 2.45E+15 2.45E+15 2.45E+15 2.46E+15 2.46E+15 2.46E+15 2.47E+15 2.47E+15 2.47E+15 2.48E+15 2.48E+15 2.49E+15 2.49E+15 2.50E+15 2.50E+15 2.50E+15 2.51E+15 2.51E+15 2.52E+15 2.53E+15 2.53E+15 2.54E+15 2.54E+15 2.55E+15 2.56E+15 2.56E+15 2.57E+15 2.58E+15 2.59E+15 2.61E+15 2.62E+15 2.64E+15
153 7.350E-05 2.44E+15 2.44E+15 2.45E+15 2.45E+15 2.45E+15 2.46E+15 2.46E+15 2.46E+15 2.47E+15 2.47E+15 2.48E+15 2.48E+15 2.49E+15 2.49E+15 2.49E+15 2.50E+15 2.50E+15 2.51E+15 2.51E+15 2.52E+15 2.53E+15 2.53E+15 2.54E+15 2.54E+15 2.55E+15 2.56E+15 2.56E+15 2.57E+15 2.58E+15 2.58E+15 2.59E+15 2.61E+15 2.62E+15 2.64E+15 2.66E+15
154 7.400E-05 2.42E+15 2.42E+15 2.42E+15 2.42E+15 2.42E+15 2.43E+15 2.43E+15 2.43E+15 2.43E+15 2.44E+15 2.44E+15 2.44E+15 2.45E+15 2.45E+15 2.46E+15 2.46E+15 2.46E+15 2.47E+15 2.47E+15 2.48E+15 2.48E+15 2.49E+15 2.49E+15 2.50E+15 2.50E+15 2.51E+15 2.52E+15 2.52E+15 2.53E+15 2.54E+15 2.54E+15 2.56E+15 2.58E+15 2.60E+15 2.61E+15
155 7.450E-05 2.42E+15 2.43E+15 2.43E+15 2.43E+15 2.44E+15 2.44E+15 2.44E+15 2.45E+15 2.45E+15 2.46E+15 2.46E+15 2.47E+15 2.47E+15 2.48E+15 2.48E+15 2.49E+15 2.49E+15 2.50E+15 2.50E+15 2.51E+15 2.52E+15 2.52E+15 2.53E+15 2.54E+15 2.54E+15 2.55E+15 2.56E+15 2.57E+15 2.57E+15 2.58E+15 2.59E+15 2.61E+15 2.63E+15 2.65E+15 2.67E+15
156 7.500E-05 2.41E+15 2.42E+15 2.42E+15 2.42E+15 2.43E+15 2.43E+15 2.43E+15 2.44E+15 2.44E+15 2.45E+15 2.45E+15 2.46E+15 2.46E+15 2.47E+15 2.47E+15 2.48E+15 2.48E+15 2.49E+15 2.49E+15 2.50E+15 2.51E+15 2.51E+15 2.52E+15 2.53E+15 2.53E+15 2.54E+15 2.55E+15 2.56E+15 2.56E+15 2.57E+15 2.58E+15 2.60E+15 2.62E+15 2.64E+15 2.66E+15
157 7.550E-05 2.42E+15 2.42E+15 2.42E+15 2.43E+15 2.43E+15 2.44E+15 2.44E+15 2.44E+15 2.45E+15 2.45E+15 2.46E+15 2.46E+15 2.47E+15 2.47E+15 2.48E+15 2.49E+15 2.49E+15 2.50E+15 2.50E+15 2.51E+15 2.52E+15 2.53E+15 2.53E+15 2.54E+15 2.55E+15 2.56E+15 2.57E+15 2.57E+15 2.58E+15 2.59E+15 2.60E+15 2.62E+15 2.64E+15 2.66E+15 2.69E+15
158 7.600E-05 2.40E+15 2.41E+15 2.41E+15 2.41E+15 2.42E+15 2.42E+15 2.42E+15 2.43E+15 2.43E+15 2.43E+15 2.44E+15 2.44E+15 2.45E+15 2.45E+15 2.46E+15 2.46E+15 2.47E+15 2.48E+15 2.48E+15 2.49E+15 2.49E+15 2.50E+15 2.51E+15 2.51E+15 2.52E+15 2.53E+15 2.54E+15 2.54E+15 2.55E+15 2.56E+15 2.57E+15 2.59E+15 2.61E+15 2.63E+15 2.65E+15
159 7.650E-05 2.39E+15 2.40E+15 2.40E+15 2.40E+15 2.41E+15 2.41E+15 2.41E+15 2.42E+15 2.42E+15 2.42E+15 2.43E+15 2.43E+15 2.44E+15 2.44E+15 2.45E+15 2.45E+15 2.46E+15 2.47E+15 2.47E+15 2.48E+15 2.49E+15 2.49E+15 2.50E+15 2.51E+15 2.52E+15 2.52E+15 2.53E+15 2.54E+15 2.55E+15 2.56E+15 2.57E+15 2.59E+15 2.61E+15 2.63E+15 2.66E+15
160 7.700E-05 2.39E+15 2.39E+15 2.40E+15 2.40E+15 2.41E+15 2.41E+15 2.41E+15 2.42E+15 2.42E+15 2.42E+15 2.43E+15 2.43E+15 2.44E+15 2.44E+15 2.45E+15 2.46E+15 2.46E+15 2.47E+15 2.47E+15 2.48E+15 2.49E+15 2.50E+15 2.50E+15 2.51E+15 2.52E+15 2.53E+15 2.54E+15 2.55E+15 2.56E+15 2.57E+15 2.58E+15 2.60E+15 2.62E+15 2.65E+15 2.67E+15
161 7.750E-05 2.38E+15 2.39E+15 2.39E+15 2.39E+15 2.40E+15 2.40E+15 2.40E+15 2.41E+15 2.41E+15 2.41E+15 2.42E+15 2.42E+15 2.43E+15 2.43E+15 2.44E+15 2.45E+15 2.45E+15 2.46E+15 2.46E+15 2.47E+15 2.48E+15 2.48E+15 2.49E+15 2.50E+15 2.51E+15 2.52E+15 2.53E+15 2.53E+15 2.54E+15 2.55E+15 2.56E+15 2.59E+15 2.61E+15 2.63E+15 2.66E+15
162 7.800E-05 2.38E+15 2.39E+15 2.39E+15 2.40E+15 2.40E+15 2.40E+15 2.41E+15 2.41E+15 2.42E+15 2.42E+15 2.43E+15 2.43E+15 2.44E+15 2.44E+15 2.45E+15 2.46E+15 2.46E+15 2.47E+15 2.48E+15 2.48E+15 2.49E+15 2.50E+15 2.51E+15 2.52E+15 2.53E+15 2.54E+15 2.55E+15 2.56E+15 2.57E+15 2.58E+15 2.59E+15 2.62E+15 2.64E+15 2.67E+15 2.70E+15
163 7.850E-05 2.37E+15 2.37E+15 2.38E+15 2.38E+15 2.38E+15 2.39E+15 2.39E+15 2.39E+15 2.40E+15 2.40E+15 2.41E+15 2.41E+15 2.42E+15 2.42E+15 2.43E+15 2.44E+15 2.44E+15 2.45E+15 2.45E+15 2.46E+15 2.47E+15 2.48E+15 2.48E+15 2.49E+15 2.50E+15 2.51E+15 2.52E+15 2.53E+15 2.54E+15 2.55E+15 2.56E+15 2.58E+15 2.61E+15 2.63E+15 2.66E+15
164 7.900E-05 2.36E+15 2.37E+15 2.37E+15 2.37E+15 2.38E+15 2.38E+15 2.38E+15 2.39E+15 2.39E+15 2.39E+15 2.40E+15 2.40E+15 2.41E+15 2.41E+15 2.41E+15 2.42E+15 2.42E+15 2.43E+15 2.43E+15 2.44E+15 2.44E+15 2.45E+15 2.45E+15 2.46E+15 2.46E+15 2.47E+15 2.47E+15 2.48E+15 2.49E+15 2.49E+15 2.50E+15 2.51E+15 2.52E+15 2.54E+15 2.55E+15
165 7.950E-05 2.34E+15 2.35E+15 2.35E+15 2.35E+15 2.35E+15 2.36E+15 2.36E+15 2.36E+15 2.36E+15 2.37E+15 2.37E+15 2.37E+15 2.38E+15 2.38E+15 2.38E+15 2.38E+15 2.39E+15 2.39E+15 2.39E+15 2.40E+15 2.40E+15 2.40E+15 2.41E+15 2.41E+15 2.42E+15 2.42E+15 2.42E+15 2.43E+15 2.43E+15 2.44E+15 2.44E+15 2.45E+15 2.46E+15 2.47E+15 2.48E+15
166 8.000E-05 2.35E+15 2.35E+15 2.36E+15 2.36E+15 2.36E+15 2.36E+15 2.37E+15 2.37E+15 2.38E+15 2.38E+15 2.38E+15 2.39E+15 2.39E+15 2.40E+15 2.40E+15 2.40E+15 2.41E+15 2.41E+15 2.42E+15 2.42E+15 2.43E+15 2.44E+15 2.44E+15 2.45E+15 2.45E+15 2.46E+15 2.47E+15 2.47E+15 2.48E+15 2.49E+15 2.50E+15 2.51E+15 2.53E+15 2.55E+15 2.57E+15
167 8.050E-05 2.34E+15 2.34E+15 2.34E+15 2.35E+15 2.35E+15 2.35E+15 2.35E+15 2.36E+15 2.36E+15 2.36E+15 2.37E+15 2.37E+15 2.37E+15 2.38E+15 2.38E+15 2.39E+15 2.39E+15 2.39E+15 2.40E+15 2.40E+15 2.41E+15 2.41E+15 2.42E+15 2.42E+15 2.43E+15 2.44E+15 2.44E+15 2.45E+15 2.45E+15 2.46E+15 2.47E+15 2.48E+15 2.50E+15 2.51E+15 2.53E+15
168 8.100E-05 2.33E+15 2.33E+15 2.33E+15 2.33E+15 2.34E+15 2.34E+15 2.34E+15 2.35E+15 2.35E+15 2.35E+15 2.35E+15 2.36E+15 2.36E+15 2.36E+15 2.37E+15 2.37E+15 2.37E+15 2.37E+15 2.38E+15 2.38E+15 2.38E+15 2.39E+15 2.39E+15 2.40E+15 2.40E+15 2.40E+15 2.41E+15 2.41E+15 2.41E+15 2.42E+15 2.42E+15 2.43E+15 2.44E+15 2.45E+15 2.46E+15
169 8.150E-05 2.33E+15 2.33E+15 2.33E+15 2.33E+15 2.34E+15 2.34E+15 2.34E+15 2.35E+15 2.35E+15 2.35E+15 2.36E+15 2.36E+15 2.37E+15 2.37E+15 2.37E+15 2.38E+15 2.38E+15 2.39E+15 2.39E+15 2.39E+15 2.40E+15 2.40E+15 2.41E+15 2.41E+15 2.42E+15 2.42E+15 2.43E+15 2.43E+15 2.43E+15 2.44E+15 2.44E+15 2.46E+15 2.47E+15 2.48E+15 2.49E+15
170 8.200E-05 2.29E+15 2.29E+15 2.29E+15 2.29E+15 2.30E+15 2.30E+15 2.30E+15 2.30E+15 2.30E+15 2.31E+15 2.31E+15 2.31E+15 2.31E+15 2.31E+15 2.32E+15 2.32E+15 2.32E+15 2.32E+15 2.33E+15 2.33E+15 2.33E+15 2.34E+15 2.34E+15 2.34E+15 2.34E+15 2.35E+15 2.35E+15 2.35E+15 2.36E+15 2.36E+15 2.37E+15 2.37E+15 2.38E+15 2.39E+15 2.40E+15
171 8.250E-05 2.31E+15 2.31E+15 2.31E+15 2.31E+15 2.31E+15 2.32E+15 2.32E+15 2.33E+15 2.33E+15 2.33E+15 2.33E+15 2.34E+15 2.34E+15 2.35E+15 2.35E+15 2.36E+15 2.36E+15 2.36E+15 2.37E+15 2.37E+15 2.38E+15 2.38E+15 2.39E+15 2.39E+15 2.40E+15 2.41E+15 2.41E+15 2.42E+15 2.43E+15 2.43E+15 2.44E+15 2.46E+15 2.47E+15 2.49E+15 2.51E+15
172 8.300E-05 2.30E+15 2.30E+15 2.30E+15 2.31E+15 2.31E+15 2.31E+15 2.31E+15 2.32E+15 2.32E+15 2.32E+15 2.32E+15 2.33E+15 2.33E+15 2.33E+15 2.34E+15 2.34E+15 2.34E+15 2.35E+15 2.35E+15 2.36E+15 2.36E+15 2.36E+15 2.37E+15 2.37E+15 2.38E+15 2.38E+15 2.38E+15 2.39E+15 2.39E+15 2.40E+15 2.40E+15 2.41E+15 2.42E+15 2.43E+15 2.44E+15
173 8.350E-05 2.28E+15 2.28E+15 2.28E+15 2.28E+15 2.28E+15 2.29E+15 2.29E+15 2.29E+15 2.29E+15 2.30E+15 2.30E+15 2.30E+15 2.31E+15 2.31E+15 2.31E+15 2.31E+15 2.32E+15 2.32E+15 2.32E+15 2.33E+15 2.33E+15 2.33E+15 2.34E+15 2.34E+15 2.35E+15 2.35E+15 2.35E+15 2.36E+15 2.36E+15 2.37E+15 2.37E+15 2.38E+15 2.39E+15 2.40E+15 2.41E+15
174 8.400E-05 2.27E+15 2.27E+15 2.27E+15 2.28E+15 2.28E+15 2.28E+15 2.28E+15 2.29E+15 2.29E+15 2.29E+15 2.29E+15 2.30E+15 2.30E+15 2.30E+15 2.31E+15 2.31E+15 2.31E+15 2.32E+15 2.32E+15 2.33E+15 2.33E+15 2.33E+15 2.34E+15 2.34E+15 2.35E+15 2.35E+15 2.36E+15 2.36E+15 2.37E+15 2.38E+15 2.38E+15 2.39E+15 2.41E+15 2.42E+15 2.44E+15
175 8.450E-05 2.26E+15 2.26E+15 2.26E+15 2.27E+15 2.27E+15 2.27E+15 2.27E+15 2.27E+15 2.28E+15 2.28E+15 2.28E+15 2.29E+15 2.29E+15 2.29E+15 2.29E+15 2.30E+15 2.30E+15 2.30E+15 2.31E+15 2.31E+15 2.31E+15 2.32E+15 2.32E+15 2.33E+15 2.33E+15 2.34E+15 2.34E+15 2.34E+15 2.35E+15 2.35E+15 2.36E+15 2.37E+15 2.38E+15 2.40E+15 2.41E+15
176 8.500E-05 2.22E+15 2.22E+15 2.22E+15 2.22E+15 2.23E+15 2.23E+15 2.23E+15 2.23E+15 2.23E+15 2.24E+15 2.24E+15 2.24E+15 2.25E+15 2.25E+15 2.25E+15 2.25E+15 2.26E+15 2.26E+15 2.26E+15 2.27E+15 2.27E+15 2.28E+15 2.28E+15 2.29E+15 2.29E+15 2.30E+15 2.30E+15 2.31E+15 2.31E+15 2.32E+15 2.32E+15 2.33E+15 2.35E+15 2.36E+15 2.38E+15
 1366775.0
