# Supplementary material for: Metal-rich stars are less suitable for the evolution of life on their planets
Source: Nat Commun. 2023 Apr 18;14:1893. doi: 10.1038/s41467-023-37195-4 (PMC10113254; doi:10.1038/s41467-023-37195-4)
Supplement: Supplementary file 3 — Source Data [file 41467_2023_37195_MOESM3_ESM.zip › Source_data/supplementary_figure_1b.csv]

lambda	sigma
195.01	3.85758e-19
195.02	3.87626e-19
195.03	3.86011e-19
195.04	3.8404e-19
195.05	3.85901e-19
195.06	3.85501e-19
195.07	3.85138e-19
195.08	3.84809e-19
195.09	3.84926e-19
195.1	3.84743e-19
195.11	3.85094e-19
195.12	3.85318e-19
195.13	3.84502e-19
195.14	3.84128e-19
195.15	3.82654e-19
195.16	3.82027e-19
195.17	3.82448e-19
195.18	3.82179e-19
195.19	3.81418e-19
195.2	3.81497e-19
195.21	3.81658e-19
195.22	3.81247e-19
195.23	3.80735e-19
195.24	3.80047e-19
195.25	3.79812e-19
195.26	3.78736e-19
195.27	3.7807e-19
195.28	3.77635e-19
195.29	3.77895e-19
195.3	3.77827e-19
195.31	3.77935e-19
195.32	3.78221e-19
195.33	3.7922e-19
195.34	3.79466e-19
195.35	3.7885e-19
195.36	3.78681e-19
195.37	3.78333e-19
195.38	3.77958e-19
195.39	3.7794e-19
195.4	3.77758e-19
195.41	3.76723e-19
195.42	3.75249e-19
195.43	3.75145e-19
195.44	3.74687e-19
195.45	3.7397e-19
195.46	3.7379e-19
195.47	3.73424e-19
195.48	3.73046e-19
195.49	3.72992e-19
195.5	3.73346e-19
195.51	3.73709e-19
195.52	3.73764e-19
195.53	3.73802e-19
195.54	3.73656e-19
195.55	3.73064e-19
195.56	3.73161e-19
195.57	3.72764e-19
195.58	3.72794e-19
195.59	3.72835e-19
195.6	3.71853e-19
195.61	3.71225e-19
195.62	3.71528e-19
195.63	3.71491e-19
195.64	3.71569e-19
195.65	3.71315e-19
195.66	3.7094e-19
195.67	3.70688e-19
195.68	3.703e-19
195.69	3.70599e-19
195.7	3.70725e-19
195.71	3.70311e-19
195.72	3.70771e-19
195.73	3.70237e-19
195.74	3.69802e-19
195.75	3.699e-19
195.76	3.69264e-19
195.77	3.68987e-19
195.78	3.68463e-19
195.79	3.688e-19
195.8	3.68157e-19
195.81	3.67144e-19
195.82	3.66836e-19
195.83	3.66634e-19
195.84	3.6636e-19
195.85	3.66495e-19
195.86	3.66372e-19
195.87	3.65925e-19
195.88	3.65173e-19
195.89	3.6525e-19
195.9	3.6561e-19
195.91	3.65742e-19
195.92	3.64941e-19
195.93	3.64711e-19
195.94	3.65153e-19
195.95	3.64814e-19
195.96	3.65303e-19
195.97	3.65711e-19
195.98	3.65313e-19
195.99	3.64504e-19
196	3.64336e-19
196.01	3.64338e-19
196.02	3.63783e-19
196.03	3.63584e-19
196.04	3.63284e-19
196.05	3.63186e-19
196.06	3.63153e-19
196.07	3.63201e-19
196.08	3.63032e-19
196.09	3.62798e-19
196.1	3.62324e-19
196.11	3.62356e-19
196.12	3.62363e-19
196.13	3.62168e-19
196.14	3.61766e-19
196.15	3.62294e-19
196.16	3.61921e-19
196.17	3.62225e-19
196.18	3.62182e-19
196.19	3.62472e-19
196.2	3.61508e-19
196.21	3.61344e-19
196.22	3.61483e-19
196.23	3.61069e-19
196.24	3.59947e-19
196.25	3.59634e-19
196.26	3.5923e-19
196.27	3.59124e-19
196.28	3.5872e-19
196.29	3.58897e-19
196.3	3.58712e-19
196.31	3.58563e-19
196.32	3.57981e-19
196.33	3.57845e-19
196.34	3.57826e-19
196.35	3.57238e-19
196.36	3.56901e-19
196.37	3.56554e-19
196.38	3.56395e-19
196.39	3.56543e-19
196.4	3.56715e-19
196.41	3.5669e-19
196.42	3.56214e-19
196.43	3.56587e-19
196.44	3.56093e-19
196.45	3.56013e-19
196.46	3.56065e-19
196.47	3.55881e-19
196.48	3.55362e-19
196.49	3.54708e-19
196.5	3.54307e-19
196.51	3.54159e-19
196.52	3.54094e-19
196.53	3.54699e-19
196.54	3.5432e-19
196.55	3.54105e-19
196.56	3.53946e-19
196.57	3.54114e-19
196.58	3.54302e-19
196.59	3.53281e-19
196.6	3.52813e-19
196.61	3.52677e-19
196.62	3.52119e-19
196.63	3.51818e-19
196.64	3.51567e-19
196.65	3.51516e-19
196.66	3.51585e-19
196.67	3.51247e-19
196.68	3.51077e-19
196.69	3.50938e-19
196.7	3.51522e-19
196.71	3.51467e-19
196.72	3.51141e-19
196.73	3.51177e-19
196.74	3.508e-19
196.75	3.51029e-19
196.76	3.50871e-19
196.77	3.50761e-19
196.78	3.50969e-19
196.79	3.50846e-19
196.8	3.50735e-19
196.81	3.50469e-19
196.82	3.50752e-19
196.83	3.50094e-19
196.84	3.49721e-19
196.85	3.49567e-19
196.86	3.49964e-19
196.87	3.50046e-19
196.88	3.50202e-19
196.89	3.49798e-19
196.9	3.49577e-19
196.91	3.49124e-19
196.92	3.49265e-19
196.93	3.48984e-19
196.94	3.48272e-19
196.95	3.47597e-19
196.96	3.47242e-19
196.97	3.47205e-19
196.98	3.47222e-19
196.99	3.47089e-19
197	3.46805e-19
197.01	3.4712e-19
197.02	3.46653e-19
197.03	3.46605e-19
197.04	3.45874e-19
197.05	3.45672e-19
197.06	3.44964e-19
197.07	3.44064e-19
197.08	3.43573e-19
197.09	3.43306e-19
197.1	3.43215e-19
197.11	3.43551e-19
197.12	3.4349e-19
197.13	3.4365e-19
197.14	3.44445e-19
197.15	3.44598e-19
197.16	3.44604e-19
197.17	3.44868e-19
197.18	3.44633e-19
197.19	3.44402e-19
197.2	3.44396e-19
197.21	3.44418e-19
197.22	3.44183e-19
197.23	3.43925e-19
197.24	3.44049e-19
197.25	3.44237e-19
197.26	3.44034e-19
197.27	3.4348e-19
197.28	3.43389e-19
197.29	3.43031e-19
197.3	3.42381e-19
197.31	3.42104e-19
197.32	3.42629e-19
197.33	3.42258e-19
197.34	3.41914e-19
197.35	3.41737e-19
197.36	3.42237e-19
197.37	3.42026e-19
197.38	3.42484e-19
197.39	3.4245e-19
197.4	3.4173e-19
197.41	3.41253e-19
197.42	3.40922e-19
197.43	3.40519e-19
197.44	3.40479e-19
197.45	3.40434e-19
197.46	3.4001e-19
197.47	3.39598e-19
197.48	3.3916e-19
197.49	3.39026e-19
197.5	3.38766e-19
197.51	3.38672e-19
197.52	3.38816e-19
197.53	3.38839e-19
197.54	3.38211e-19
197.55	3.38295e-19
197.56	3.3807e-19
197.57	3.38183e-19
197.58	3.39383e-19
197.59	3.38659e-19
197.6	3.38467e-19
197.61	3.38122e-19
197.62	3.38141e-19
197.63	3.37904e-19
197.64	3.37804e-19
197.65	3.37432e-19
197.66	3.37559e-19
197.67	3.37495e-19
197.68	3.37867e-19
197.69	3.37586e-19
197.7	3.37278e-19
197.71	3.37112e-19
197.72	3.37297e-19
197.73	3.37514e-19
197.74	3.37533e-19
197.75	3.368e-19
197.76	3.36958e-19
197.77	3.36348e-19
197.78	3.36308e-19
197.79	3.36377e-19
197.8	3.36491e-19
197.81	3.36577e-19
197.82	3.36621e-19
197.83	3.36991e-19
197.84	3.36676e-19
197.85	3.3674e-19
197.86	3.367e-19
197.87	3.36421e-19
197.88	3.35941e-19
197.89	3.35076e-19
197.9	3.34428e-19
197.91	3.34153e-19
197.92	3.33873e-19
197.93	3.33731e-19
197.94	3.33321e-19
197.95	3.33612e-19
197.96	3.33863e-19
197.97	3.34143e-19
197.98	3.34262e-19
197.99	3.34101e-19
198	3.33818e-19
198.01	3.34172e-19
198.02	3.34041e-19
198.03	3.33826e-19
198.04	3.3283e-19
198.05	3.32721e-19
198.06	3.32354e-19
198.07	3.32478e-19
198.08	3.32293e-19
198.09	3.32469e-19
198.1	3.32685e-19
198.11	3.32496e-19
198.12	3.32106e-19
198.13	3.32155e-19
198.14	3.32194e-19
198.15	3.32077e-19
198.16	3.31644e-19
198.17	3.31236e-19
198.18	3.31139e-19
198.19	3.30803e-19
198.2	3.30934e-19
198.21	3.31055e-19
198.22	3.309e-19
198.23	3.30953e-19
198.24	3.30733e-19
198.25	3.30587e-19
198.26	3.30838e-19
198.27	3.30535e-19
198.28	3.30255e-19
198.29	3.30328e-19
198.3	3.29912e-19
198.31	3.29626e-19
198.32	3.2926e-19
198.33	3.28956e-19
198.34	3.28848e-19
198.35	3.2862e-19
198.36	3.29031e-19
198.37	3.29278e-19
198.38	3.28971e-19
198.39	3.28763e-19
198.4	3.28755e-19
198.41	3.28476e-19
198.42	3.28101e-19
198.43	3.27697e-19
198.44	3.2774e-19
198.45	3.27698e-19
198.46	3.27481e-19
198.47	3.27352e-19
198.48	3.27335e-19
198.49	3.27286e-19
198.5	3.27193e-19
198.51	3.27147e-19
198.52	3.27708e-19
198.53	3.27739e-19
198.54	3.27593e-19
198.55	3.27389e-19
198.56	3.27476e-19
198.57	3.27614e-19
198.58	3.27372e-19
198.59	3.27265e-19
198.6	3.27342e-19
198.61	3.27011e-19
198.62	3.26298e-19
198.63	3.26422e-19
198.64	3.26484e-19
198.65	3.26405e-19
198.66	3.26225e-19
198.67	3.26487e-19
198.68	3.26228e-19
198.69	3.26265e-19
198.7	3.25743e-19
198.71	3.25867e-19
198.72	3.26011e-19
198.73	3.26077e-19
198.74	3.25515e-19
198.75	3.25108e-19
198.76	3.24883e-19
198.77	3.24844e-19
198.78	3.24724e-19
198.79	3.24617e-19
198.8	3.24447e-19
198.81	3.2415e-19
198.82	3.24342e-19
198.83	3.24526e-19
198.84	3.24226e-19
198.85	3.23816e-19
198.86	3.23925e-19
198.87	3.23464e-19
198.88	3.23528e-19
198.89	3.23274e-19
198.9	3.23208e-19
198.91	3.22932e-19
198.92	3.2312e-19
198.93	3.23146e-19
198.94	3.22925e-19
198.95	3.22789e-19
198.96	3.2256e-19
198.97	3.22432e-19
198.98	3.22331e-19
198.99	3.22332e-19
199	3.22147e-19
199.01	3.21854e-19
199.02	3.21913e-19
199.03	3.22141e-19
199.04	3.22102e-19
199.05	3.21789e-19
199.06	3.21569e-19
199.07	3.21485e-19
199.08	3.21634e-19
199.09	3.21604e-19
199.1	3.21547e-19
199.11	3.21828e-19
199.12	3.21465e-19
199.13	3.21386e-19
199.14	3.21496e-19
199.15	3.21447e-19
199.16	3.21361e-19
199.17	3.2134e-19
199.18	3.21397e-19
199.19	3.20904e-19
199.2	3.20651e-19
199.21	3.20384e-19
199.22	3.20215e-19
199.23	3.20004e-19
199.24	3.20055e-19
199.25	3.19884e-19
199.26	3.19838e-19
199.27	3.19582e-19
199.28	3.20094e-19
199.29	3.20379e-19
199.3	3.20534e-19
199.31	3.20567e-19
199.32	3.19983e-19
199.33	3.19664e-19
199.34	3.19466e-19
199.35	3.19545e-19
199.36	3.19575e-19
199.37	3.19134e-19
199.38	3.1897e-19
199.39	3.1907e-19
199.4	3.19056e-19
199.41	3.19255e-19
199.42	3.19277e-19
199.43	3.18626e-19
199.44	3.1859e-19
199.45	3.18571e-19
199.46	3.1851e-19
199.47	3.18302e-19
199.48	3.18621e-19
199.49	3.18749e-19
199.5	3.19105e-19
199.51	3.1912e-19
199.52	3.19122e-19
199.53	3.18344e-19
199.54	3.1843e-19
199.55	3.18615e-19
199.56	3.18475e-19
199.57	3.18453e-19
199.58	3.18535e-19
199.59	3.18694e-19
199.6	3.18677e-19
199.61	3.18526e-19
199.62	3.18391e-19
199.63	3.18025e-19
199.64	3.1791e-19
199.65	3.17712e-19
199.66	3.17415e-19
199.67	3.17385e-19
199.68	3.17097e-19
199.69	3.17179e-19
199.7	3.17232e-19
199.71	3.1747e-19
199.72	3.17174e-19
199.73	3.1731e-19
199.74	3.17368e-19
199.75	3.17467e-19
199.76	3.17496e-19
199.77	3.17659e-19
199.78	3.17914e-19
199.79	3.17697e-19
199.8	3.17831e-19
199.81	3.18144e-19
199.82	3.17858e-19
199.83	3.17985e-19
199.84	3.17513e-19
199.85	3.17052e-19
199.86	3.16651e-19
199.87	3.16449e-19
199.88	3.16215e-19
199.89	3.16231e-19
199.9	3.16153e-19
199.91	3.16191e-19
199.92	3.15909e-19
199.93	3.15986e-19
199.94	3.16002e-19
199.95	3.16262e-19
199.96	3.16238e-19
199.97	3.15854e-19
199.98	3.15563e-19
199.99	3.15433e-19
200	3.1559e-19
200.01	3.15741e-19
200.02	3.15728e-19
200.03	3.15843e-19
200.04	3.1541e-19
200.05	3.15477e-19
200.06	3.1534e-19
200.07	3.15413e-19
200.08	3.15768e-19
200.09	3.15674e-19
200.1	3.15406e-19
200.11	3.15122e-19
200.12	3.15101e-19
200.13	3.1532e-19
200.14	3.1496e-19
200.15	3.15076e-19
200.16	3.14988e-19
200.17	3.14763e-19
200.18	3.15007e-19
200.19	3.15004e-19
200.2	3.15003e-19
200.21	3.1486e-19
200.22	3.14694e-19
200.23	3.1476e-19
200.24	3.14805e-19
200.25	3.14921e-19
200.26	3.14739e-19
200.27	3.14673e-19
200.28	3.14875e-19
200.29	3.14898e-19
200.3	3.15075e-19
200.31	3.14936e-19
200.32	3.14838e-19
200.33	3.14601e-19
200.34	3.14616e-19
200.35	3.14508e-19
200.36	3.14612e-19
200.37	3.14554e-19
200.38	3.14642e-19
200.39	3.14834e-19
200.4	3.1519e-19
200.41	3.15271e-19
200.42	3.1547e-19
200.43	3.1535e-19
200.44	3.15411e-19
200.45	3.15214e-19
200.46	3.15109e-19
200.47	3.15325e-19
200.48	3.15385e-19
200.49	3.15023e-19
200.5	3.15096e-19
200.51	3.14976e-19
200.52	3.15003e-19
200.53	3.14698e-19
200.54	3.14647e-19
200.55	3.14573e-19
200.56	3.14456e-19
200.57	3.14215e-19
200.58	3.14245e-19
200.59	3.14204e-19
200.6	3.14368e-19
200.61	3.1453e-19
200.62	3.1412e-19
200.63	3.14157e-19
200.64	3.14029e-19
200.65	3.13787e-19
200.66	3.13709e-19
200.67	3.13397e-19
200.68	3.13009e-19
200.69	3.13051e-19
200.7	3.13094e-19
200.71	3.13174e-19
200.72	3.13166e-19
200.73	3.13333e-19
200.74	3.13263e-19
200.75	3.13367e-19
200.76	3.13169e-19
200.77	3.13323e-19
200.78	3.13316e-19
200.79	3.13509e-19
200.8	3.13489e-19
200.81	3.13272e-19
200.82	3.13597e-19
200.83	3.13477e-19
200.84	3.13578e-19
200.85	3.13536e-19
200.86	3.1347e-19
200.87	3.13166e-19
200.88	3.13547e-19
200.89	3.13653e-19
200.9	3.13595e-19
200.91	3.13602e-19
200.92	3.13863e-19
200.93	3.13654e-19
200.94	3.13623e-19
200.95	3.13596e-19
200.96	3.13486e-19
200.97	3.13373e-19
200.98	3.13158e-19
200.99	3.12863e-19
201	3.12495e-19
201.01	3.12546e-19
201.02	3.12325e-19
201.03	3.12377e-19
201.04	3.12478e-19
201.05	3.126e-19
201.06	3.12633e-19
201.07	3.12895e-19
201.08	3.12791e-19
201.09	3.13048e-19
201.1	3.13003e-19
201.11	3.13058e-19
201.12	3.13212e-19
201.13	3.12928e-19
201.14	3.1285e-19
201.15	3.12795e-19
201.16	3.13083e-19
201.17	3.13385e-19
201.18	3.13559e-19
201.19	3.13825e-19
201.2	3.14094e-19
201.21	3.14112e-19
201.22	3.14496e-19
201.23	3.14308e-19
201.24	3.14307e-19
201.25	3.14449e-19
201.26	3.14584e-19
201.27	3.14634e-19
201.28	3.14778e-19
201.29	3.1479e-19
201.3	3.14229e-19
201.31	3.14187e-19
201.32	3.14117e-19
201.33	3.14366e-19
201.34	3.1466e-19
201.35	3.1509e-19
201.36	3.1513e-19
201.37	3.15138e-19
201.38	3.15132e-19
201.39	3.15038e-19
201.4	3.14482e-19
201.41	3.14247e-19
201.42	3.14451e-19
201.43	3.14447e-19
201.44	3.14255e-19
201.45	3.14282e-19
201.46	3.14293e-19
201.47	3.14669e-19
201.48	3.14412e-19
201.49	3.14311e-19
201.5	3.14331e-19
201.51	3.13853e-19
201.52	3.13814e-19
201.53	3.14355e-19
201.54	3.14797e-19
201.55	3.14849e-19
201.56	3.15178e-19
201.57	3.15449e-19
201.58	3.15206e-19
201.59	3.14547e-19
201.6	3.14669e-19
201.61	3.14763e-19
201.62	3.14227e-19
201.63	3.14078e-19
201.64	3.13802e-19
201.65	3.13749e-19
201.66	3.13554e-19
201.67	3.13989e-19
201.68	3.139e-19
201.69	3.1418e-19
201.7	3.14255e-19
201.71	3.14744e-19
201.72	3.14684e-19
201.73	3.14534e-19
201.74	3.14661e-19
201.75	3.14774e-19
201.76	3.1442e-19
201.77	3.14707e-19
201.78	3.14646e-19
201.79	3.14328e-19
201.8	3.14147e-19
201.81	3.13773e-19
201.82	3.13622e-19
201.83	3.13949e-19
201.84	3.14177e-19
201.85	3.14185e-19
201.86	3.14741e-19
201.87	3.1489e-19
201.88	3.1529e-19
201.89	3.15103e-19
201.9	3.15392e-19
201.91	3.15519e-19
201.92	3.15597e-19
201.93	3.1501e-19
201.94	3.15441e-19
201.95	3.15533e-19
201.96	3.15631e-19
201.97	3.15627e-19
201.98	3.15521e-19
201.99	3.15612e-19
202	3.15733e-19
202.01	3.1563e-19
202.02	3.15784e-19
202.03	3.1612e-19
202.04	3.16016e-19
202.05	3.16209e-19
202.06	3.16701e-19
202.07	3.17195e-19
202.08	3.17122e-19
202.09	3.17169e-19
202.1	3.17268e-19
202.11	3.17479e-19
202.12	3.17467e-19
202.13	3.18243e-19
202.14	3.18941e-19
202.15	3.1865e-19
202.16	3.18896e-19
202.17	3.19124e-19
202.18	3.19147e-19
202.19	3.19189e-19
202.2	3.18711e-19
202.21	3.19028e-19
202.22	3.182e-19
202.23	3.17436e-19
202.24	3.17692e-19
202.25	3.17413e-19
202.26	3.17718e-19
202.27	3.17755e-19
202.28	3.17586e-19
202.29	3.1794e-19
202.3	3.1795e-19
202.31	3.18327e-19
202.32	3.18885e-19
202.33	3.19206e-19
202.34	3.19032e-19
202.35	3.18805e-19
202.36	3.19117e-19
202.37	3.19433e-19
202.38	3.19274e-19
202.39	3.18941e-19
202.4	3.18531e-19
202.41	3.18671e-19
202.42	3.18139e-19
202.43	3.18027e-19
202.44	3.18132e-19
202.45	3.18123e-19
202.46	3.18053e-19
202.47	3.17804e-19
202.48	3.18236e-19
202.49	3.18493e-19
202.5	3.18709e-19
202.51	3.18428e-19
202.52	3.18296e-19
202.53	3.181e-19
202.54	3.18294e-19
202.55	3.1854e-19
202.56	3.19412e-19
202.57	3.19002e-19
202.58	3.18763e-19
202.59	3.18524e-19
202.6	3.18868e-19
202.61	3.19088e-19
202.62	3.19025e-19
202.63	3.18758e-19
202.64	3.18613e-19
202.65	3.19316e-19
202.66	3.19372e-19
202.67	3.19916e-19
202.68	3.20621e-19
202.69	3.2093e-19
202.7	3.21097e-19
202.71	3.21012e-19
202.72	3.2206e-19
202.73	3.22435e-19
202.74	3.22538e-19
202.75	3.2243e-19
202.76	3.22407e-19
202.77	3.22203e-19
202.78	3.22238e-19
202.79	3.21898e-19
202.8	3.22278e-19
202.81	3.22692e-19
202.82	3.22667e-19
202.83	3.22254e-19
202.84	3.22271e-19
202.85	3.22746e-19
202.86	3.228e-19
202.87	3.22805e-19
202.88	3.22992e-19
202.89	3.22999e-19
202.9	3.2311e-19
202.91	3.23063e-19
202.92	3.22946e-19
202.93	3.22845e-19
202.94	3.22878e-19
202.95	3.2296e-19
202.96	3.23545e-19
202.97	3.2351e-19
202.98	3.23168e-19
202.99	3.23292e-19
203	3.23541e-19
203.01	3.23775e-19
203.02	3.2362e-19
203.03	3.23735e-19
203.04	3.23538e-19
203.05	3.23738e-19
203.06	3.24286e-19
203.07	3.24909e-19
203.08	3.24724e-19
203.09	3.24902e-19
203.1	3.24605e-19
203.11	3.24628e-19
203.12	3.2463e-19
203.13	3.24815e-19
203.14	3.24513e-19
203.15	3.24612e-19
203.16	3.24862e-19
203.17	3.2549e-19
203.18	3.25467e-19
203.19	3.25861e-19
203.2	3.25929e-19
203.21	3.25661e-19
203.22	3.26404e-19
203.23	3.26924e-19
203.24	3.26723e-19
203.25	3.26702e-19
203.26	3.2703e-19
203.27	3.27508e-19
203.28	3.27079e-19
203.29	3.27175e-19
203.3	3.27466e-19
203.31	3.27672e-19
203.32	3.28047e-19
203.33	3.27998e-19
203.34	3.28019e-19
203.35	3.27913e-19
203.36	3.28066e-19
203.37	3.28225e-19
203.38	3.28682e-19
203.39	3.286e-19
203.4	3.28708e-19
203.41	3.28726e-19
203.42	3.29439e-19
203.43	3.29832e-19
203.44	3.29891e-19
203.45	3.2995e-19
203.46	3.29598e-19
203.47	3.2946e-19
203.48	3.29849e-19
203.49	3.29743e-19
203.5	3.30043e-19
203.51	3.30451e-19
203.52	3.30463e-19
203.53	3.30057e-19
203.54	3.30217e-19
203.55	3.29924e-19
203.56	3.29863e-19
203.57	3.30301e-19
203.58	3.30849e-19
203.59	3.3159e-19
203.6	3.31918e-19
203.61	3.32248e-19
203.62	3.32281e-19
203.63	3.31731e-19
203.64	3.32581e-19
203.65	3.32778e-19
203.66	3.32628e-19
203.67	3.33136e-19
203.68	3.3331e-19
203.69	3.33549e-19
203.7	3.33917e-19
203.71	3.33828e-19
203.72	3.33671e-19
203.73	3.33994e-19
203.74	3.33821e-19
203.75	3.34004e-19
203.76	3.33577e-19
203.77	3.33678e-19
203.78	3.34079e-19
203.79	3.34226e-19
203.8	3.34458e-19
203.81	3.3461e-19
203.82	3.35058e-19
203.83	3.3499e-19
203.84	3.35241e-19
203.85	3.35468e-19
203.86	3.35536e-19
203.87	3.35721e-19
203.88	3.3566e-19
203.89	3.35791e-19
203.9	3.35988e-19
203.91	3.36164e-19
203.92	3.36862e-19
203.93	3.36811e-19
203.94	3.37347e-19
203.95	3.37664e-19
203.96	3.38109e-19
203.97	3.38233e-19
203.98	3.38137e-19
203.99	3.38057e-19
204	3.38285e-19
204.01	3.37877e-19
204.02	3.38128e-19
204.03	3.38383e-19
204.04	3.38751e-19
204.05	3.38739e-19
204.06	3.391e-19
204.07	3.39311e-19
204.08	3.38892e-19
204.09	3.39121e-19
204.1	3.39712e-19
204.11	3.39904e-19
204.12	3.39803e-19
204.13	3.40408e-19
204.14	3.4041e-19
204.15	3.40513e-19
204.16	3.41183e-19
204.17	3.41111e-19
204.18	3.40912e-19
204.19	3.40928e-19
204.2	3.41097e-19
204.21	3.4074e-19
204.22	3.40914e-19
204.23	3.41368e-19
204.24	3.41772e-19
204.25	3.41975e-19
204.26	3.42353e-19
204.27	3.4235e-19
204.28	3.42196e-19
204.29	3.42723e-19
204.3	3.42608e-19
204.31	3.4277e-19
204.32	3.42901e-19
204.33	3.43135e-19
204.34	3.43356e-19
204.35	3.43824e-19
204.36	3.44009e-19
204.37	3.45188e-19
204.38	3.45275e-19
204.39	3.45291e-19
204.4	3.45125e-19
204.41	3.45509e-19
204.42	3.45727e-19
204.43	3.45854e-19
204.44	3.45729e-19
204.45	3.46203e-19
204.46	3.46081e-19
204.47	3.464e-19
204.48	3.46407e-19
204.49	3.46376e-19
204.5	3.46449e-19
204.51	3.46664e-19
204.52	3.46472e-19
204.53	3.46407e-19
204.54	3.46875e-19
204.55	3.47035e-19
204.56	3.47794e-19
204.57	3.48344e-19
204.58	3.48644e-19
204.59	3.48876e-19
204.6	3.48722e-19
204.61	3.49019e-19
204.62	3.49807e-19
204.63	3.50268e-19
204.64	3.50559e-19
204.65	3.50817e-19
204.66	3.50861e-19
204.67	3.50714e-19
204.68	3.50453e-19
204.69	3.50301e-19
204.7	3.50308e-19
204.71	3.51018e-19
204.72	3.51665e-19
204.73	3.52279e-19
204.74	3.52698e-19
204.75	3.53043e-19
204.76	3.53167e-19
204.77	3.52991e-19
204.78	3.52736e-19
204.79	3.52398e-19
204.8	3.52759e-19
204.81	3.53118e-19
204.82	3.53537e-19
204.83	3.53821e-19
204.84	3.54128e-19
204.85	3.5428e-19
204.86	3.54732e-19
204.87	3.55168e-19
204.88	3.5532e-19
204.89	3.55618e-19
204.9	3.55656e-19
204.91	3.56082e-19
204.92	3.56354e-19
204.93	3.56677e-19
204.94	3.5679e-19
204.95	3.56951e-19
204.96	3.56635e-19
204.97	3.56951e-19
204.98	3.5689e-19
204.99	3.57554e-19
205	3.57802e-19
205.01	3.58041e-19
205.02	3.5806e-19
205.03	3.58571e-19
205.04	3.59201e-19
205.05	3.59386e-19
205.06	3.59637e-19
205.07	3.60082e-19
205.08	3.60103e-19
205.09	3.60673e-19
205.1	3.6108e-19
205.11	3.6138e-19
205.12	3.61657e-19
205.13	3.61912e-19
205.14	3.6198e-19
205.15	3.61978e-19
205.16	3.62561e-19
205.17	3.6276e-19
205.18	3.62132e-19
205.19	3.62388e-19
205.2	3.62353e-19
205.21	3.63004e-19
205.22	3.63241e-19
205.23	3.63524e-19
205.24	3.6389e-19
205.25	3.63384e-19
205.26	3.63932e-19
205.27	3.64459e-19
205.28	3.64961e-19
205.29	3.65361e-19
205.3	3.65373e-19
205.31	3.65982e-19
205.32	3.66228e-19
205.33	3.66458e-19
205.34	3.66496e-19
205.35	3.66442e-19
205.36	3.66505e-19
205.37	3.66491e-19
205.38	3.66978e-19
205.39	3.67534e-19
205.4	3.67459e-19
205.41	3.6788e-19
205.42	3.6875e-19
205.43	3.69629e-19
205.44	3.70334e-19
205.45	3.71032e-19
205.46	3.71719e-19
205.47	3.71679e-19
205.48	3.7152e-19
205.49	3.71803e-19
205.5	3.71803e-19
205.51	3.71538e-19
205.52	3.70854e-19
205.53	3.71454e-19
205.54	3.71234e-19
205.55	3.71524e-19
205.56	3.71941e-19
205.57	3.72192e-19
205.58	3.72239e-19
205.59	3.72616e-19
205.6	3.72954e-19
205.61	3.73411e-19
205.62	3.73535e-19
205.63	3.74015e-19
205.64	3.74383e-19
205.65	3.74683e-19
205.66	3.7522e-19
205.67	3.75417e-19
205.68	3.75836e-19
205.69	3.76012e-19
205.7	3.76354e-19
205.71	3.76586e-19
205.72	3.77343e-19
205.73	3.78041e-19
205.74	3.78292e-19
205.75	3.78507e-19
205.76	3.7891e-19
205.77	3.79114e-19
205.78	3.79541e-19
205.79	3.79693e-19
205.8	3.7944e-19
205.81	3.79763e-19
205.82	3.80129e-19
205.83	3.80141e-19
205.84	3.79726e-19
205.85	3.79909e-19
205.86	3.7982e-19
205.87	3.80438e-19
205.88	3.80539e-19
205.89	3.81073e-19
205.9	3.8134e-19
205.91	3.81865e-19
205.92	3.81856e-19
205.93	3.82418e-19
205.94	3.82847e-19
205.95	3.83557e-19
205.96	3.83309e-19
205.97	3.83897e-19
205.98	3.84164e-19
205.99	3.84248e-19
206	3.84558e-19
206.01	3.84668e-19
206.02	3.85099e-19
206.03	3.85593e-19
206.04	3.85734e-19
206.05	3.86378e-19
206.06	3.86524e-19
206.07	3.86981e-19
206.08	3.87545e-19
206.09	3.88211e-19
206.1	3.88452e-19
206.11	3.89336e-19
206.12	3.89429e-19
206.13	3.89514e-19
206.14	3.90107e-19
206.15	3.90531e-19
206.16	3.90948e-19
206.17	3.91245e-19
206.18	3.91189e-19
206.19	3.91475e-19
206.2	3.91063e-19
206.21	3.90849e-19
206.22	3.9122e-19
206.23	3.91672e-19
206.24	3.92614e-19
206.25	3.92736e-19
206.26	3.9305e-19
206.27	3.93251e-19
206.28	3.93598e-19
206.29	3.94334e-19
206.3	3.9536e-19
206.31	3.95822e-19
206.32	3.96103e-19
206.33	3.9638e-19
206.34	3.97069e-19
206.35	3.97354e-19
206.36	3.97516e-19
206.37	3.97788e-19
206.38	3.97537e-19
206.39	3.97005e-19
206.4	3.9735e-19
206.41	3.98011e-19
206.42	3.98676e-19
206.43	3.99021e-19
206.44	3.98943e-19
206.45	3.99229e-19
206.46	3.99566e-19
206.47	4.00162e-19
206.48	4.00274e-19
206.49	4.00239e-19
206.5	4.00434e-19
206.51	4.00579e-19
206.52	4.01108e-19
206.53	4.01987e-19
206.54	4.0206e-19
206.55	4.02507e-19
206.56	4.02807e-19
206.57	4.03412e-19
206.58	4.03599e-19
206.59	4.03728e-19
206.6	4.03829e-19
206.61	4.03927e-19
206.62	4.0393e-19
206.63	4.0438e-19
206.64	4.05033e-19
206.65	4.04886e-19
206.66	4.05427e-19
206.67	4.05739e-19
206.68	4.06793e-19
206.69	4.07456e-19
206.7	4.07986e-19
206.71	4.08387e-19
206.72	4.09134e-19
206.73	4.09554e-19
206.74	4.09722e-19
206.75	4.09837e-19
206.76	4.09929e-19
206.77	4.09999e-19
206.78	4.11004e-19
206.79	4.11501e-19
206.8	4.1208e-19
206.81	4.12281e-19
206.82	4.12769e-19
206.83	4.13207e-19
206.84	4.13793e-19
206.85	4.14278e-19
206.86	4.14789e-19
206.87	4.14974e-19
206.88	4.15463e-19
206.89	4.15503e-19
206.9	4.15768e-19
206.91	4.16293e-19
206.92	4.16347e-19
206.93	4.16813e-19
206.94	4.16944e-19
206.95	4.17219e-19
206.96	4.17936e-19
206.97	4.18542e-19
206.98	4.19283e-19
206.99	4.19773e-19
207	4.206e-19
207.01	4.21005e-19
207.02	4.2205e-19
207.03	4.21497e-19
207.04	4.21774e-19
207.05	4.21849e-19
207.06	4.22118e-19
207.07	4.22772e-19
207.08	4.23316e-19
207.09	4.23095e-19
207.1	4.23953e-19
207.11	4.24098e-19
207.12	4.24813e-19
207.13	4.25017e-19
207.14	4.25844e-19
207.15	4.26107e-19
207.16	4.26542e-19
207.17	4.26664e-19
207.18	4.271e-19
207.19	4.27018e-19
207.2	4.27332e-19
207.21	4.28152e-19
207.22	4.2807e-19
207.23	4.28234e-19
207.24	4.28914e-19
207.25	4.29422e-19
207.26	4.30081e-19
207.27	4.30348e-19
207.28	4.30704e-19
207.29	4.31035e-19
207.3	4.31381e-19
207.31	4.31899e-19
207.32	4.3253e-19
207.33	4.32914e-19
207.34	4.3279e-19
207.35	4.33233e-19
207.36	4.34036e-19
207.37	4.34566e-19
207.38	4.34767e-19
207.39	4.35616e-19
207.4	4.3641e-19
207.41	4.3682e-19
207.42	4.37251e-19
207.43	4.37715e-19
207.44	4.38343e-19
207.45	4.38266e-19
207.46	4.38189e-19
207.47	4.38941e-19
207.48	4.39112e-19
207.49	4.39292e-19
207.5	4.39782e-19
207.51	4.39838e-19
207.52	4.40232e-19
207.53	4.4075e-19
207.54	4.41736e-19
207.55	4.42268e-19
207.56	4.42676e-19
207.57	4.43009e-19
207.58	4.43454e-19
207.59	4.43906e-19
207.6	4.44375e-19
207.61	4.44717e-19
207.62	4.45207e-19
207.63	4.45774e-19
207.64	4.45875e-19
207.65	4.4654e-19
207.66	4.47267e-19
207.67	4.47836e-19
207.68	4.48462e-19
207.69	4.48131e-19
207.7	4.48703e-19
207.71	4.48916e-19
207.72	4.49493e-19
207.73	4.49868e-19
207.74	4.50034e-19
207.75	4.50711e-19
207.76	4.51667e-19
207.77	4.52185e-19
207.78	4.52621e-19
207.79	4.53186e-19
207.8	4.54135e-19
207.81	4.54146e-19
207.82	4.54421e-19
207.83	4.54781e-19
207.84	4.55616e-19
207.85	4.56248e-19
207.86	4.5638e-19
207.87	4.56654e-19
207.88	4.57713e-19
207.89	4.58353e-19
207.9	4.59032e-19
207.91	4.59447e-19
207.92	4.59691e-19
207.93	4.59625e-19
207.94	4.60023e-19
207.95	4.6079e-19
207.96	4.60982e-19
207.97	4.61197e-19
207.98	4.61821e-19
207.99	4.61743e-19
208	4.62313e-19
208.01	4.62922e-19
208.02	4.63224e-19
208.03	4.63782e-19
208.04	4.64806e-19
208.05	4.65516e-19
208.06	4.66233e-19
208.07	4.66814e-19
208.08	4.67281e-19
208.09	4.6732e-19
208.1	4.67492e-19
208.11	4.67831e-19
208.12	4.68546e-19
208.13	4.69092e-19
208.14	4.69565e-19
208.15	4.70029e-19
208.16	4.70613e-19
208.17	4.7095e-19
208.18	4.71121e-19
208.19	4.71222e-19
208.2	4.71712e-19
208.21	4.72579e-19
208.22	4.7282e-19
208.23	4.73786e-19
208.24	4.74102e-19
208.25	4.74786e-19
208.26	4.75637e-19
208.27	4.76112e-19
208.28	4.76872e-19
208.29	4.76977e-19
208.3	4.77706e-19
208.31	4.78236e-19
208.32	4.784e-19
208.33	4.78697e-19
208.34	4.79665e-19
208.35	4.79895e-19
208.36	4.80579e-19
208.37	4.81031e-19
208.38	4.81872e-19
208.39	4.82547e-19
208.4	4.82852e-19
208.41	4.83848e-19
208.42	4.84797e-19
208.43	4.84586e-19
208.44	4.84647e-19
208.45	4.84916e-19
208.46	4.84792e-19
208.47	4.85251e-19
208.48	4.85746e-19
208.49	4.85697e-19
208.5	4.8594e-19
208.51	4.86482e-19
208.52	4.86685e-19
208.53	4.87883e-19
208.54	4.88178e-19
208.55	4.89165e-19
208.56	4.89467e-19
208.57	4.89924e-19
208.58	4.90737e-19
208.59	4.90861e-19
208.6	4.91306e-19
208.61	4.92066e-19
208.62	4.92766e-19
208.63	4.93568e-19
208.64	4.94083e-19
208.65	4.94414e-19
208.66	4.9477e-19
208.67	4.95344e-19
208.68	4.95311e-19
208.69	4.95644e-19
208.7	4.9567e-19
208.71	4.96499e-19
208.72	4.97176e-19
208.73	4.98088e-19
208.74	4.98946e-19
208.75	4.99806e-19
208.76	5.00424e-19
208.77	5.01256e-19
208.78	5.01387e-19
208.79	5.01626e-19
208.8	5.01598e-19
208.81	5.0194e-19
208.82	5.0269e-19
208.83	5.02667e-19
208.84	5.03337e-19
208.85	5.04049e-19
208.86	5.04783e-19
208.87	5.05387e-19
208.88	5.0609e-19
208.89	5.06906e-19
208.9	5.07815e-19
208.91	5.08061e-19
208.92	5.09235e-19
208.93	5.09835e-19
208.94	5.09959e-19
208.95	5.10931e-19
208.96	5.10749e-19
208.97	5.11283e-19
208.98	5.12014e-19
208.99	5.12518e-19
209	5.1327e-19
209.01	5.13521e-19
209.02	5.14315e-19
209.03	5.14709e-19
209.04	5.14976e-19
209.05	5.15564e-19
209.06	5.15972e-19
209.07	5.1645e-19
209.08	5.16708e-19
209.09	5.17069e-19
209.1	5.17425e-19
209.11	5.18355e-19
209.12	5.18941e-19
209.13	5.19801e-19
209.14	5.20771e-19
209.15	5.21458e-19
209.16	5.22179e-19
209.17	5.23037e-19
209.18	5.23775e-19
209.19	5.24546e-19
209.2	5.24923e-19
209.21	5.25401e-19
209.22	5.26233e-19
209.23	5.26472e-19
209.24	5.27201e-19
209.25	5.27569e-19
209.26	5.27925e-19
209.27	5.27965e-19
209.28	5.28588e-19
209.29	5.2939e-19
209.3	5.30477e-19
209.31	5.31243e-19
209.32	5.3167e-19
209.33	5.3264e-19
209.34	5.33458e-19
209.35	5.33345e-19
209.36	5.34414e-19
209.37	5.34723e-19
209.38	5.3522e-19
209.39	5.35489e-19
209.4	5.35869e-19
209.41	5.36026e-19
209.42	5.37003e-19
209.43	5.36909e-19
209.44	5.37525e-19
209.45	5.38203e-19
209.46	5.38955e-19
209.47	5.39428e-19
209.48	5.40098e-19
209.49	5.40677e-19
209.5	5.41722e-19
209.51	5.42674e-19
209.52	5.42899e-19
209.53	5.43824e-19
209.54	5.4438e-19
209.55	5.45279e-19
209.56	5.45943e-19
209.57	5.46402e-19
209.58	5.4676e-19
209.59	5.47182e-19
209.6	5.48122e-19
209.61	5.48855e-19
209.62	5.4938e-19
209.63	5.49849e-19
209.64	5.50285e-19
209.65	5.51147e-19
209.66	5.52143e-19
209.67	5.52663e-19
209.68	5.53329e-19
209.69	5.53872e-19
209.7	5.54388e-19
209.71	5.55606e-19
209.72	5.55829e-19
209.73	5.56277e-19
209.74	5.56537e-19
209.75	5.56954e-19
209.76	5.5768e-19
209.77	5.58456e-19
209.78	5.59318e-19
209.79	5.59599e-19
209.8	5.60253e-19
209.81	5.61127e-19
209.82	5.61333e-19
209.83	5.61804e-19
209.84	5.62118e-19
209.85	5.62997e-19
209.86	5.63224e-19
209.87	5.63506e-19
209.88	5.64279e-19
209.89	5.64511e-19
209.9	5.65633e-19
209.91	5.66425e-19
209.92	5.6714e-19
209.93	5.68284e-19
209.94	5.69483e-19
209.95	5.70383e-19
209.96	5.71208e-19
209.97	5.717e-19
209.98	5.72429e-19
209.99	5.72799e-19
210	5.73579e-19
210.01	5.74292e-19
210.02	5.74812e-19
210.03	5.75438e-19
210.04	5.76056e-19
210.05	5.76907e-19
210.06	5.7754e-19
210.07	5.78139e-19
210.08	5.7843e-19
210.09	5.79081e-19
210.1	5.79766e-19
210.11	5.7993e-19
210.12	5.80912e-19
210.13	5.81551e-19
210.14	5.82582e-19
210.15	5.83494e-19
210.16	5.83859e-19
210.17	5.84583e-19
210.18	5.84534e-19
210.19	5.85453e-19
210.2	5.862e-19
210.21	5.86786e-19
210.22	5.87534e-19
210.23	5.88445e-19
210.24	5.89322e-19
210.25	5.89952e-19
210.26	5.90236e-19
210.27	5.9096e-19
210.28	5.91318e-19
210.29	5.92438e-19
210.3	5.93338e-19
210.31	5.93708e-19
210.32	5.94681e-19
210.33	5.95121e-19
210.34	5.95627e-19
210.35	5.96658e-19
210.36	5.97333e-19
210.37	5.97957e-19
210.38	5.98278e-19
210.39	5.99058e-19
210.4	5.9962e-19
210.41	5.99625e-19
210.42	6.00551e-19
210.43	6.00994e-19
210.44	6.01162e-19
210.45	6.02467e-19
210.46	6.03009e-19
210.47	6.04305e-19
210.48	6.05354e-19
210.49	6.05947e-19
210.5	6.06807e-19
210.51	6.07049e-19
210.52	6.07796e-19
210.53	6.08527e-19
210.54	6.09003e-19
210.55	6.09186e-19
210.56	6.10135e-19
210.57	6.10946e-19
210.58	6.12042e-19
210.59	6.1304e-19
210.6	6.13547e-19
210.61	6.14079e-19
210.62	6.14946e-19
210.63	6.15651e-19
210.64	6.16462e-19
210.65	6.17376e-19
210.66	6.18423e-19
210.67	6.18889e-19
210.68	6.20068e-19
210.69	6.20811e-19
210.7	6.21528e-19
210.71	6.21603e-19
210.72	6.22172e-19
210.73	6.228e-19
210.74	6.23182e-19
210.75	6.23998e-19
210.76	6.25223e-19
210.77	6.25668e-19
210.78	6.26763e-19
210.79	6.2763e-19
210.8	6.28321e-19
210.81	6.28169e-19
210.82	6.28855e-19
210.83	6.29851e-19
210.84	6.30948e-19
210.85	6.31384e-19
210.86	6.31878e-19
210.87	6.32567e-19
210.88	6.33448e-19
210.89	6.33975e-19
210.9	6.3461e-19
210.91	6.34976e-19
210.92	6.35693e-19
210.93	6.36473e-19
210.94	6.37802e-19
210.95	6.38559e-19
210.96	6.38992e-19
210.97	6.39967e-19
210.98	6.4052e-19
210.99	6.41054e-19
211	6.42332e-19
211.01	6.43192e-19
211.02	6.43742e-19
211.03	6.44591e-19
211.04	6.45432e-19
211.05	6.458e-19
211.06	6.46592e-19
211.07	6.47349e-19
211.08	6.48232e-19
211.09	6.4875e-19
211.1	6.50107e-19
211.11	6.50451e-19
211.12	6.50878e-19
211.13	6.517e-19
211.14	6.52729e-19
211.15	6.54097e-19
211.16	6.54749e-19
211.17	6.55417e-19
211.18	6.5585e-19
211.19	6.56377e-19
211.2	6.57584e-19
211.21	6.57891e-19
211.22	6.58545e-19
211.23	6.5944e-19
211.24	6.60108e-19
211.25	6.60994e-19
211.26	6.61835e-19
211.27	6.63002e-19
211.28	6.63224e-19
211.29	6.63827e-19
211.3	6.64797e-19
211.31	6.65399e-19
211.32	6.6643e-19
211.33	6.67337e-19
211.34	6.68194e-19
211.35	6.68785e-19
211.36	6.6934e-19
211.37	6.70306e-19
211.38	6.71304e-19
211.39	6.72183e-19
211.4	6.72637e-19
211.41	6.73069e-19
211.42	6.73825e-19
211.43	6.74486e-19
211.44	6.75248e-19
211.45	6.75768e-19
211.46	6.76448e-19
211.47	6.77181e-19
211.48	6.77903e-19
211.49	6.79067e-19
211.5	6.80284e-19
211.51	6.8145e-19
211.52	6.82744e-19
211.53	6.83527e-19
211.54	6.8438e-19
211.55	6.84483e-19
211.56	6.85033e-19
211.57	6.85989e-19
211.58	6.87011e-19
211.59	6.88178e-19
211.6	6.88546e-19
211.61	6.89462e-19
211.62	6.90514e-19
211.63	6.91798e-19
211.64	6.92665e-19
211.65	6.93338e-19
211.66	6.94416e-19
211.67	6.9536e-19
211.68	6.96309e-19
211.69	6.97279e-19
211.7	6.97528e-19
211.71	6.98336e-19
211.72	6.99081e-19
211.73	6.99855e-19
211.74	6.99789e-19
211.75	7.0041e-19
211.76	7.01265e-19
211.77	7.02418e-19
211.78	7.03077e-19
211.79	7.04136e-19
211.8	7.05235e-19
211.81	7.06198e-19
211.82	7.07016e-19
211.83	7.08354e-19
211.84	7.09148e-19
211.85	7.09547e-19
211.86	7.10163e-19
211.87	7.11374e-19
211.88	7.11424e-19
211.89	7.12173e-19
211.9	7.12897e-19
211.91	7.13682e-19
211.92	7.14653e-19
211.93	7.15021e-19
211.94	7.1597e-19
211.95	7.1675e-19
211.96	7.17347e-19
211.97	7.18341e-19
211.98	7.1952e-19
211.99	7.20731e-19
212	7.21685e-19
212.01	7.21907e-19
212.02	7.23154e-19
212.03	7.24026e-19
212.04	7.25001e-19
212.05	7.25966e-19
212.06	7.26538e-19
212.07	7.27517e-19
212.08	7.28307e-19
212.09	7.28487e-19
212.1	7.29568e-19
212.11	7.30538e-19
212.12	7.31313e-19
212.13	7.31768e-19
212.14	7.32956e-19
212.15	7.34193e-19
212.16	7.34653e-19
212.17	7.35363e-19
212.18	7.36834e-19
212.19	7.38111e-19
212.2	7.38976e-19
212.21	7.40012e-19
212.22	7.41338e-19
212.23	7.41741e-19
212.24	7.42674e-19
212.25	7.43313e-19
212.26	7.4388e-19
212.27	7.44598e-19
212.28	7.45099e-19
212.29	7.46407e-19
212.3	7.48016e-19
212.31	7.49237e-19
212.32	7.49893e-19
212.33	7.50704e-19
212.34	7.51754e-19
212.35	7.53106e-19
212.36	7.53544e-19
212.37	7.54247e-19
212.38	7.55166e-19
212.39	7.55754e-19
212.4	7.56647e-19
212.41	7.57582e-19
212.42	7.58264e-19
212.43	7.5962e-19
212.44	7.60173e-19
212.45	7.61242e-19
212.46	7.62859e-19
212.47	7.63813e-19
212.48	7.6448e-19
212.49	7.65399e-19
212.5	7.66367e-19
212.51	7.67112e-19
212.52	7.67775e-19
212.53	7.69181e-19
212.54	7.70393e-19
212.55	7.71393e-19
212.56	7.72382e-19
212.57	7.7383e-19
212.58	7.74048e-19
212.59	7.74842e-19
212.6	7.75037e-19
212.61	7.76298e-19
212.62	7.77596e-19
212.63	7.7828e-19
212.64	7.78657e-19
212.65	7.7967e-19
212.66	7.79784e-19
212.67	7.81062e-19
212.68	7.81905e-19
212.69	7.83316e-19
212.7	7.83934e-19
212.71	7.84548e-19
212.72	7.85465e-19
212.73	7.86205e-19
212.74	7.87311e-19
212.75	7.88462e-19
212.76	7.89999e-19
212.77	7.91365e-19
212.78	7.91829e-19
212.79	7.92258e-19
212.8	7.92858e-19
212.81	7.93483e-19
212.82	7.94081e-19
212.83	7.94868e-19
212.84	7.96176e-19
212.85	7.97076e-19
212.86	7.98643e-19
212.87	7.99042e-19
212.88	7.99925e-19
212.89	8.00689e-19
212.9	8.0187e-19
212.91	8.03496e-19
212.92	8.04673e-19
212.93	8.05235e-19
212.94	8.06318e-19
212.95	8.0744e-19
212.96	8.08307e-19
212.97	8.09268e-19
212.98	8.10322e-19
212.99	8.11707e-19
213	8.12822e-19
213.01	8.14097e-19
213.02	8.1566e-19
213.03	8.16579e-19
213.04	8.17486e-19
213.05	8.18236e-19
213.06	8.1895e-19
213.07	8.20295e-19
213.08	8.20905e-19
213.09	8.21671e-19
213.1	8.22451e-19
213.11	8.23442e-19
213.12	8.24534e-19
213.13	8.24977e-19
213.14	8.25675e-19
213.15	8.26564e-19
213.16	8.2692e-19
213.17	8.28115e-19
213.18	8.29165e-19
213.19	8.30036e-19
213.2	8.31318e-19
213.21	8.32893e-19
213.22	8.34149e-19
213.23	8.35128e-19
213.24	8.35248e-19
213.25	8.3622e-19
213.26	8.36881e-19
213.27	8.37854e-19
213.28	8.39199e-19
213.29	8.39709e-19
213.3	8.4082e-19
213.31	8.42257e-19
213.32	8.43473e-19
213.33	8.44762e-19
213.34	8.45549e-19
213.35	8.46421e-19
213.36	8.47639e-19
213.37	8.4838e-19
213.38	8.49207e-19
213.39	8.50749e-19
213.4	8.5218e-19
213.41	8.52839e-19
213.42	8.54135e-19
213.43	8.55011e-19
213.44	8.55721e-19
213.45	8.56129e-19
213.46	8.57169e-19
213.47	8.58231e-19
213.48	8.58697e-19
213.49	8.59616e-19
213.5	8.60888e-19
213.51	8.62247e-19
213.52	8.63585e-19
213.53	8.64827e-19
213.54	8.66573e-19
213.55	8.68431e-19
213.56	8.6912e-19
213.57	8.69486e-19
213.58	8.70418e-19
213.59	8.71845e-19
213.6	8.72799e-19
213.61	8.73242e-19
213.62	8.7345e-19
213.63	8.73654e-19
213.64	8.74791e-19
213.65	8.7562e-19
213.66	8.76663e-19
213.67	8.78196e-19
213.68	8.79627e-19
213.69	8.81169e-19
213.7	8.82219e-19
213.71	8.83967e-19
213.72	8.85127e-19
213.73	8.86332e-19
213.74	8.87663e-19
213.75	8.88595e-19
213.76	8.89298e-19
213.77	8.90191e-19
213.78	8.90557e-19
213.79	8.9162e-19
213.8	8.93254e-19
213.81	8.94411e-19
213.82	8.95255e-19
213.83	8.96265e-19
213.84	8.97397e-19
213.85	8.98496e-19
213.86	8.99684e-19
213.87	9.00951e-19
213.88	9.01657e-19
213.89	9.02336e-19
213.9	9.0351e-19
213.91	9.04391e-19
213.92	9.05861e-19
213.93	9.06983e-19
213.94	9.07564e-19
213.95	9.08979e-19
213.96	9.10114e-19
213.97	9.11344e-19
213.98	9.1268e-19
213.99	9.13929e-19
214	9.15452e-19
214.01	9.16792e-19
214.02	9.17422e-19
214.03	9.18456e-19
214.04	9.18803e-19
214.05	9.19393e-19
214.06	9.20314e-19
214.07	9.21251e-19
214.08	9.22838e-19
214.09	9.23466e-19
214.1	9.24361e-19
214.11	9.25748e-19
214.12	9.27231e-19
214.13	9.27869e-19
214.14	9.28401e-19
214.15	9.29607e-19
214.16	9.3144e-19
214.17	9.32846e-19
214.18	9.34367e-19
214.19	9.35541e-19
214.2	9.36748e-19
214.21	9.37624e-19
214.22	9.39175e-19
214.23	9.40157e-19
214.24	9.40975e-19
214.25	9.42327e-19
214.26	9.42901e-19
214.27	9.43447e-19
214.28	9.44888e-19
214.29	9.46716e-19
214.3	9.47555e-19
214.31	9.48398e-19
214.32	9.49094e-19
214.33	9.49879e-19
214.34	9.51035e-19
214.35	9.52021e-19
214.36	9.53704e-19
214.37	9.55121e-19
214.38	9.55723e-19
214.39	9.57577e-19
214.4	9.5855e-19
214.41	9.59988e-19
214.42	9.60858e-19
214.43	9.62475e-19
214.44	9.63548e-19
214.45	9.65233e-19
214.46	9.65896e-19
214.47	9.66906e-19
214.48	9.68077e-19
214.49	9.70224e-19
214.5	9.71475e-19
214.51	9.72598e-19
214.52	9.73289e-19
214.53	9.73774e-19
214.54	9.74514e-19
214.55	9.76293e-19
214.56	9.76698e-19
214.57	9.77847e-19
214.58	9.79222e-19
214.59	9.80333e-19
214.6	9.81575e-19
214.61	9.8276e-19
214.62	9.84141e-19
214.63	9.85169e-19
214.64	9.86873e-19
214.65	9.88103e-19
214.66	9.88998e-19
214.67	9.90008e-19
214.68	9.91215e-19
214.69	9.92141e-19
214.7	9.92576e-19
214.71	9.93509e-19
214.72	9.95213e-19
214.73	9.96255e-19
214.74	9.97825e-19
214.75	9.99515e-19
214.76	1.00062e-18
214.77	1.00225e-18
214.78	1.00263e-18
214.79	1.00445e-18
214.8	1.00616e-18
214.81	1.00771e-18
214.82	1.0087e-18
214.83	1.01007e-18
214.84	1.01095e-18
214.85	1.0122e-18
214.86	1.01402e-18
214.87	1.01567e-18
214.88	1.01667e-18
214.89	1.01738e-18
214.9	1.01796e-18
214.91	1.0192e-18
214.92	1.02091e-18
214.93	1.02172e-18
214.94	1.02252e-18
214.95	1.02348e-18
214.96	1.0246e-18
214.97	1.02728e-18
214.98	1.02886e-18
214.99	1.02981e-18
[truncated: 13,000 more rows]
