# Supplementary material for: Metal-rich stars are less suitable for the evolution of life on their planets
Source: Nat Commun. 2023 Apr 18;14:1893. doi: 10.1038/s41467-023-37195-4 (PMC10113254; doi:10.1038/s41467-023-37195-4)
Supplement: Supplementary file 3 — Source Data [file 41467_2023_37195_MOESM3_ESM.zip › Source_data/supplement_fig9.txt]

The following data were used for Supplementary Fig. 9 at Shapiro at al., (2023)
O₃ column density (DU)
O₂ (%), [Fe/H]= : -1.0, 0.0, 0.5
Reference
  30.00 680.30 494.42 364.68 
  27.50 676.58 490.71 363.57 
  25.00 669.14 486.99 363.94 
  22.50 661.71 483.27 362.08 
  20.00 654.28 479.55 360.22 
  17.50 643.12 472.12 357.25 
  15.00 635.69 468.40 353.53 
  12.50 620.82 460.97 347.96 
  10.00 605.95 446.10 339.78 
   7.50 583.64 431.23 327.14 
   5.00 553.90 405.20 306.32 
   3.00 516.73 371.75 274.72 
   2.00 483.27 339.41 246.47 
   1.50 453.53 315.99 224.91 
   1.00 401.49 274.72 190.33 
   0.50 293.68 188.48 124.91 
   0.20 190.71 108.92 67.29 
   0.10 111.52 62.45 39.03 
   0.05 57.99 31.34 20.59 
   0.02 19.44 10.37  6.54 
Volcanoes
  30.00 346.47 236.80 192.57 
  27.50 343.12 230.86 195.54 
  25.00 339.78 221.93 176.21 
  22.50 332.71 215.61 163.20 
  20.00 326.02 208.92 149.81 
  17.50 320.82 200.00 140.52 
  15.00 315.24 191.82 128.25 
  12.50 313.01 185.13 118.96 
  10.00 310.04 180.67 113.01 
   7.50 316.36 181.78 111.90 
   5.00 337.55 197.77 119.70 
   3.00 366.91 219.33 134.20 
   2.00 367.29 222.30 134.94 
   1.50 350.56 210.78 127.88 
   1.00 309.67 184.01 109.67 
   0.50 247.58 135.32 75.84 
   0.20 160.97 77.32 40.52 
   0.10 93.31 40.89 21.64 
   0.05 47.21 19.96 10.30 
   0.02 15.13  6.88  3.37 
Supernova
  30.00 565.06 386.62 271.38 
  27.50 565.06 390.33 276.21 
  25.00 565.06 394.05 280.67 
  22.50 568.77 397.77 284.76 
  20.00 565.06 401.49 288.85 
  17.50 565.06 401.49 292.94 
  15.00 561.34 405.20 296.28 
  12.50 553.90 401.49 295.54 
  10.00 546.47 397.77 293.31 
   7.50 535.32 390.33 290.33 
   5.00 520.45 379.18 279.93 
   3.00 501.86 362.08 268.03 
   2.00 490.71 349.07 256.51 
   1.50 472.12 333.83 240.89 
   1.00 420.07 285.87 202.23 
   0.50 300.74 193.68 130.48 
   0.20 205.58 123.42 79.18 
   0.10 139.78 84.01 53.90 
   0.05 85.87 51.67 34.35 
   0.02 36.06 22.71 15.65 
UV-B (W/m²)
O₂ (%), [Fe/H]= : -1.0, 0.0, 0.5
Reference
  30.00  0.30  0.45  0.61 
  27.50  0.30  0.45  0.62 
  25.00  0.31  0.46  0.63 
  22.50  0.32  0.47  0.63 
  20.00  0.33  0.48  0.64 
  17.50  0.34  0.50  0.65 
  15.00  0.36  0.51  0.67 
  12.50  0.38  0.53  0.69 
  10.00  0.40  0.55  0.71 
   7.50  0.42  0.59  0.75 
   5.00  0.47  0.64  0.81 
   3.00  0.52  0.72  0.91 
   2.00  0.56  0.79  1.01 
   1.50  0.62  0.85  1.09 
   1.00  0.73  1.00  1.25 
   0.50  1.06  1.41  1.73 
   0.20  1.59  2.08  2.43 
   0.10  2.33  2.82  3.09 
   0.05  3.35  3.78  3.83 
   0.02  5.11  5.19  4.92 
Volcanoes
  30.00  0.80  1.07  1.17 
  27.50  0.81  1.11  1.16 
  25.00  0.84  1.15  1.27 
  22.50  0.86  1.20  1.37 
  20.00  0.90  1.25  1.45 
  17.50  0.92  1.31  1.55 
  15.00  0.95  1.37  1.65 
  12.50  0.96  1.41  1.75 
  10.00  0.98  1.45  1.81 
   7.50  0.96  1.43  1.81 
   5.00  0.88  1.31  1.72 
   3.00  0.79  1.19  1.58 
   2.00  0.79  1.17  1.56 
   1.50  0.84  1.23  1.63 
   1.00  0.98  1.39  1.79 
   0.50  1.23  1.76  2.24 
   0.20  1.94  2.49  2.98 
   0.10  2.59  3.37  3.73 
   0.05  3.66  4.36  4.53 
   0.02  5.49  5.62  5.33 
Supernova
  30.00  0.41  0.62  0.84 
  27.50  0.41  0.62  0.83 
  25.00  0.41  0.62  0.83 
  22.50  0.42  0.62  0.82 
  20.00  0.42  0.62  0.82 
  17.50  0.43  0.62  0.82 
  15.00  0.43  0.62  0.82 
  12.50  0.45  0.63  0.82 
  10.00  0.46  0.64  0.83 
   7.50  0.48  0.67  0.85 
   5.00  0.51  0.70  0.88 
   3.00  0.53  0.74  0.93 
   2.00  0.56  0.77  0.97 
   1.50  0.58  0.81  1.02 
   1.00  0.69  0.94  1.20 
   0.50  1.03  1.37  1.65 
   0.20  1.49  1.93  2.23 
   0.10  2.00  2.41  2.69 
   0.05  2.72  3.07  3.22 
   0.02  4.11  4.20  4.12 
