# Supplementary material for: Metal-rich stars are less suitable for the evolution of life on their planets
Source: Nat Commun. 2023 Apr 18;14:1893. doi: 10.1038/s41467-023-37195-4 (PMC10113254; doi:10.1038/s41467-023-37195-4)
Supplement: Supplementary file 3 — Source Data [file 41467_2023_37195_MOESM3_ESM.zip › Source_data/supplement_fig8.txt]

The following data were used for Supplementary Fig. 8 at Shapiro at al., (2023)
O₃ column density (DU)
O₂ (%), [Fe/H]= : -1.0, 0.0, 0.5
Reference
  30.00 472.12 240.52 175.09 
  27.50 475.84 244.24 178.44 
  25.00 475.84 249.07 183.27 
  22.50 475.84 252.04 185.87 
  20.00 475.84 255.02 190.33 
  17.50 472.12 257.25 193.31 
  15.00 468.40 259.11 195.54 
  12.50 464.68 258.74 196.65 
  10.00 457.25 256.88 197.03 
   7.50 446.10 252.79 193.68 
   5.00 431.23 243.49 187.36 
   3.00 412.64 230.86 178.81 
   2.00 401.49 221.93 170.63 
   1.50 386.62 208.18 159.48 
   1.00 341.64 173.23 128.25 
   0.50 230.11 110.04 79.18 
   0.20 148.33 59.85 39.41 
   0.10 102.97 39.78 25.84 
   0.05 68.77 26.39 17.51 
   0.02 32.23 13.09  9.55 
Volcanoes
  30.00 275.09 189.59 182.16 
  27.50 271.38 189.59 163.57 
  25.00 263.94 171.00 159.85 
  22.50 260.22 152.42 144.98 
  20.00 249.07 133.83 122.68 
  17.50 241.64 122.68 104.09 
  15.00 237.92 111.52 85.50 
  12.50 230.48 96.65 70.63 
  10.00 226.77 89.22 63.20 
   7.50 230.48 89.22 59.48 
   5.00 245.35 92.94 63.20 
   3.00 267.66 104.09 66.91 
   2.00 271.38 104.09 66.91 
   1.50 256.51 96.65 63.20 
   1.00 223.05 81.78 52.04 
   0.50 171.00 52.04 30.86 
   0.20 100.37 27.14 14.13 
   0.10 55.76 14.50  7.43 
   0.05 28.62  7.06  3.72 
   0.02  9.67  2.30  1.34 
Supernova
  30.00 464.68 234.20 169.89 
  27.50 464.68 237.92 173.61 
  25.00 464.68 242.01 177.70 
  22.50 468.40 245.72 181.04 
  20.00 468.40 250.19 184.76 
  17.50 464.68 251.67 188.10 
  15.00 460.97 252.79 190.71 
  12.50 460.97 253.53 192.57 
  10.00 449.81 252.04 192.19 
   7.50 442.38 246.47 189.22 
   5.00 423.79 237.92 182.90 
   3.00 405.20 225.65 173.23 
   2.00 394.05 217.10 166.91 
   1.50 379.18 203.35 153.90 
   1.00 330.11 167.66 124.16 
   0.50 230.86 107.06 77.70 
   0.20 149.44 62.08 42.01 
   0.10 102.23 41.64 28.14 
   0.05 64.31 27.77 18.88 
   0.02 30.71 12.97 10.00 
O₂ (%), [Fe/H] = 0.0
High activity
  30.00 345.72 
  27.50 345.72 
  25.00 345.72 
  22.50 345.72 
  20.00 342.01 
  17.50 342.01 
  15.00 334.57 
  12.50 327.14 
  10.00 319.70 
   7.50 308.55 
   5.00 286.25 
   3.00 256.51 
   2.00 226.77 
   1.50 208.18 
   1.00 171.00 
   0.50 111.52 
   0.20 59.48 
   0.10 35.32 
   0.05 18.59 
   0.02  5.95 
UV-B (W/m²)
O₂ (%), [Fe/H]= : -1.0, 0.0, 0.5
Reference
  30.00  0.37  0.69  0.78 
  27.50  0.38  0.69  0.78 
  25.00  0.38  0.68  0.78 
  22.50  0.38  0.68  0.77 
  20.00  0.39  0.68  0.76 
  17.50  0.39  0.68  0.76 
  15.00  0.40  0.68  0.76 
  12.50  0.41  0.68  0.76 
  10.00  0.42  0.69  0.77 
   7.50  0.44  0.71  0.79 
   5.00  0.46  0.74  0.81 
   3.00  0.49  0.78  0.84 
   2.00  0.51  0.80  0.88 
   1.50  0.53  0.84  0.91 
   1.00  0.62  0.98  1.05 
   0.50  0.94  1.35  1.38 
   0.20  1.33  1.86  1.88 
   0.10  1.70  2.21  2.16 
   0.05  2.12  2.56  2.42 
   0.02  2.96  3.11  2.76 
Volcanoes
  30.00  0.73  0.87  0.77 
  27.50  0.74  0.87  0.85 
  25.00  0.77  0.95  0.87 
  22.50  0.80  1.05  0.93 
  20.00  0.83  1.15  1.05 
  17.50  0.86  1.23  1.17 
  15.00  0.90  1.33  1.30 
  12.50  0.92  1.43  1.46 
  10.00  0.93  1.49  1.54 
   7.50  0.92  1.50  1.56 
   5.00  0.86  1.44  1.50 
   3.00  0.77  1.35  1.46 
   2.00  0.76  1.35  1.46 
   1.50  0.81  1.39  1.50 
   1.00  0.92  1.53  1.64 
   0.50  1.18  1.91  2.01 
   0.20  1.71  2.49  2.51 
   0.10  2.35  3.01  2.85 
   0.05  3.07  3.48  3.12 
   0.02  4.21  3.98  3.35 
Supernova
  30.00  0.37  0.69  0.78 
  27.50  0.38  0.69  0.78 
  25.00  0.38  0.68  0.78 
  22.50  0.38  0.68  0.77 
  20.00  0.39  0.68  0.76 
  17.50  0.39  0.68  0.76 
  15.00  0.40  0.68  0.76 
  12.50  0.41  0.68  0.76 
  10.00  0.42  0.69  0.77 
   7.50  0.44  0.71  0.79 
   5.00  0.46  0.74  0.81 
   3.00  0.49  0.78  0.84 
   2.00  0.51  0.80  0.88 
   1.50  0.53  0.84  0.91 
   1.00  0.62  0.98  1.05 
   0.50  0.94  1.35  1.38 
   0.20  1.33  1.86  1.88 
   0.10  1.70  2.21  2.16 
   0.05  2.12  2.56  2.42 
   0.02  2.96  3.11  2.76 
O₂ (%), [Fe/H] = 0.0
High activity
  30.00  0.47 
  27.50  0.48 
  25.00  0.48 
  22.50  0.49 
  20.00  0.50 
  17.50  0.51 
  15.00  0.52 
  12.50  0.54 
  10.00  0.56 
   7.50  0.59 
   5.00  0.64 
   3.00  0.71 
   2.00  0.79 
   1.50  0.86 
   1.00  1.00 
   0.50  1.36 
   0.20  1.89 
   0.10  2.34 
   0.05  2.87 
   0.02  3.63 
