# Supplementary material for: Metal-rich stars are less suitable for the evolution of life on their planets
Source: Nat Commun. 2023 Apr 18;14:1893. doi: 10.1038/s41467-023-37195-4 (PMC10113254; doi:10.1038/s41467-023-37195-4)
Supplement: Supplementary file 3 — Source Data [file 41467_2023_37195_MOESM3_ESM.zip › Source_data/supplementary_figure_1a.csv]

lambda	sigma
195.72	2.72e-23
195.92	2.68e-23
196.68	2.33e-23
196.89	2.28e-23
197.01	2.28e-23
197.99	2.21e-23
198.17	2.21e-23
199.4	2.12e-23
199.65	2.12e-23
199.75	2.16e-23
200.4	2.07e-23
200.59	2e-23
200.78	2.03e-23
202.1	1.91e-23
202.23	1.91e-23
202.54	1.94e-23
203.2	1.93e-23
204	1.88e-23
205	1.81e-23
210	1.63e-23
215	1.42e-23
220	1.05e-23
225	8.71e-24
230	7.24e-24
235	6.23e-24
235.0718	4.865865e-24
235.2022	4.879845e-24
235.3325	4.831135e-24
235.4628	4.768625e-24
235.593	4.73234e-24
235.7232	4.714735e-24
235.8533	4.64545e-24
235.9833	4.666325e-24
236.1133	4.649825e-24
236.2433	4.575615e-24
236.3731	4.634565e-24
236.5029	4.52893e-24
236.6327	4.513305e-24
236.7624	4.541915e-24
236.892	4.498775e-24
237.0216	4.45449e-24
237.1511	4.378165e-24
237.2806	4.365335e-24
237.41	4.31799e-24
237.5393	4.31174e-24
237.6686	4.2108e-24
237.7978	4.18829e-24
237.927	4.193295e-24
238.0561	4.18921e-24
238.1851	4.125805e-24
238.3141	4.07269e-24
238.443	4.054865e-24
238.5719	4.036425e-24
238.7006	4.021505e-24
238.8294	3.995615e-24
238.9581	3.96427e-24
239.0867	3.916305e-24
239.2152	3.923485e-24
239.3437	3.833095e-24
239.4721	3.796665e-24
239.6005	3.76694e-24
239.7288	3.732785e-24
239.857	3.69846e-24
239.9852	3.68049e-24
240.1133	3.66991e-24
240.2414	3.684265e-24
240.3694	3.64991e-24
240.4973	3.618575e-24
240.6252	3.565395e-24
240.753	3.56723e-24
240.8808	3.52574e-24
241.0084	3.50639e-24
241.1361	3.498715e-24
241.2636	3.43336e-24
241.3911	3.423945e-24
241.5185	3.38649e-24
241.6459	3.356855e-24
241.7732	3.34685e-24
241.9005	3.297855e-24
242.0277	3.29266e-24
242.1548	3.25147e-24
242.2818	3.25147e-24
242.4088	3.233635e-24
242.5358	3.186535e-24
242.6626	3.06749e-24
242.7894	3.02845e-24
242.9162	3.100965e-24
243.0429	3.301485e-24
243.1695	3.308395e-24
243.296	3.174655e-24
243.4225	3.018815e-24
243.5489	2.86728e-24
243.6753	2.836395e-24
243.8016	2.713885e-24
243.9278	2.69746e-24
244.054	2.69026e-24
244.1801	2.66972e-24
244.3062	2.95196e-24
244.4322	3.199925e-24
244.5581	3.22029e-24
244.6839	3.14167e-24
244.8097	2.9577e-24
244.9355	2.777335e-24
245.0611	2.638e-24
245.1867	2.58301e-24
245.3123	2.477985e-24
245.4377	2.4391e-24
245.5632	2.454215e-24
245.6885	2.375105e-24
245.8138	2.361445e-24
245.939	2.357895e-24
246.0642	2.251605e-24
246.1893	2.323575e-24
246.3143	2.65402e-24
246.4393	3.06377e-24
246.5642	3.08137e-24
246.689	2.97048e-24
246.8138	2.738885e-24
246.9385	2.597105e-24
247.0632	2.45094e-24
247.1878	2.389e-24
247.3123	2.28308e-24
247.4367	2.25916e-24
247.5611	2.190005e-24
247.6855	2.110415e-24
247.8098	2.12523e-24
247.934	2.04499e-24
248.0581	2.053855e-24
248.1822	2.08989e-24
248.3062	2.02645e-24
248.4302	1.97026e-24
248.5541	1.983625e-24
248.6779	1.984265e-24
248.8017	2.14413e-24
248.9254	2.65141e-24
249.049	2.90097e-24
249.1726	2.757555e-24
249.2961	2.54045e-24
249.4196	2.42577e-24
249.543	2.30009e-24
249.6663	2.251015e-24
249.7896	2.16117e-24
249.9128	2.10478e-24
250.0359	2.033815e-24
250.159	1.878155e-24
250.282	1.864115e-24
250.405	1.762845e-24
250.5279	1.709565e-24
250.6507	1.744535e-24
250.7735	1.71842e-24
250.8962	1.726685e-24
251.0189	1.782825e-24
251.1414	1.74392e-24
251.264	1.69922e-24
251.3864	1.74797e-24
251.5088	1.75389e-24
251.6312	1.76183e-24
251.7535	1.83667e-24
251.8757	2.05043e-24
251.9978	2.370285e-24
252.1199	2.445165e-24
252.242	2.303685e-24
252.3639	2.151475e-24
252.4858	2.09561e-24
252.6077	1.98975e-24
252.7295	1.98388e-24
252.8512	1.845445e-24
252.9729	1.799675e-24
253.0945	1.68116e-24
253.216	1.64349e-24
253.3375	1.62116e-24
253.459	1.514285e-24
253.5803	1.409885e-24
253.7016	1.297875e-24
253.8229	1.34398e-24
253.9441	1.477865e-24
254.0652	1.525655e-24
254.1863	1.543935e-24
254.3073	1.560775e-24
254.4282	1.570955e-24
254.5491	1.528015e-24
254.6699	1.480455e-24
254.7907	1.519335e-24
254.9114	1.524635e-24
255.0321	1.55381e-24
255.1527	1.55374e-24
255.2732	1.570425e-24
255.3937	1.712755e-24
255.5141	1.9629e-24
255.6345	1.97488e-24
255.7548	1.92381e-24
255.875	1.84936e-24
255.9952	1.79386e-24
256.1153	1.71869e-24
256.2354	1.652605e-24
256.3554	1.58293e-24
256.4754	1.549805e-24
256.5953	1.447495e-24
256.7151	1.41733e-24
256.8349	1.409305e-24
256.9546	1.35323e-24
257.0743	1.359925e-24
257.1939	1.323835e-24
257.3135	1.26276e-24
257.433	1.28865e-24
257.5524	1.282635e-24
257.6718	1.24783e-24
257.7911	1.29188e-24
257.9104	1.307425e-24
258.0296	1.30043e-24
258.1488	1.30898e-24
258.2679	1.309945e-24
258.3869	1.325095e-24
258.5059	1.32521e-24
258.6249	1.324405e-24
258.7438	1.352845e-24
258.8626	1.370455e-24
258.9814	1.37723e-24
259.1001	1.351365e-24
259.2188	1.31534e-24
259.3374	1.41728e-24
259.4559	1.55982e-24
259.5745	1.58175e-24
259.6929	1.54644e-24
259.8113	1.517285e-24
259.9296	1.46533e-24
260.0479	1.46067e-24
260.1662	1.412535e-24
260.2844	1.354555e-24
260.4025	1.31884e-24
260.5206	1.2587e-24
260.6386	1.264485e-24
260.7566	1.220155e-24
260.8745	1.19454e-24
260.9924	1.18804e-24
261.1102	1.131935e-24
261.2279	1.1139e-24
261.3457	1.118445e-24
261.4633	1.079925e-24
261.5809	1.049475e-24
261.6985	1.073965e-24
261.816	1.089145e-24
261.9334	1.097365e-24
262.0509	1.12986e-24
262.1682	1.13827e-24
262.2855	1.11536e-24
262.4028	1.12264e-24
262.52	1.11329e-24
262.6371	1.115815e-24
262.7542	1.12294e-24
262.8713	1.12371e-24
262.9883	1.14096e-24
263.1052	1.149805e-24
263.2221	1.13575e-24
263.339	1.138315e-24
263.4558	1.13527e-24
263.5726	1.147855e-24
263.6893	1.183265e-24
263.8059	1.263515e-24
263.9226	1.28514e-24
264.0391	1.26677e-24
264.1556	1.25217e-24
264.2721	1.226605e-24
264.3885	1.169555e-24
264.5049	1.16241e-24
264.6212	1.10988e-24
264.7375	1.108115e-24
264.8538	1.06609e-24
264.9699	1.051895e-24
265.0861	1.04162e-24
265.2022	1.0042e-24
265.3182	1.01723e-24
265.4342	9.83735e-25
265.5502	9.7938e-25
265.6661	9.6365e-25
265.782	9.63335e-25
265.8978	9.50065e-25
266.0136	9.44395e-25
266.1293	9.74415e-25
266.245	9.4175e-25
266.3606	9.4322e-25
266.4762	9.44745e-25
266.5918	9.7627e-25
266.7073	9.62765e-25
266.8228	9.53875e-25
266.9382	9.4561e-25
267.0536	9.49985e-25
267.1689	9.45265e-25
267.2842	9.49195e-25
267.3994	9.63915e-25
267.5146	9.7673e-25
267.6298	9.63675e-25
267.7449	9.7043e-25
267.86	9.65015e-25
267.975	9.66955e-25
268.09	9.4452e-25
268.205	9.16305e-25
268.3199	9.02305e-25
268.4348	9.28595e-25
268.5496	9.6431e-25
268.6644	9.89665e-25
268.7792	9.82985e-25
268.8939	9.4657e-25
269.0085	9.36005e-25
269.1232	9.1992e-25
269.2378	9.133e-25
269.3523	8.84225e-25
269.4668	8.82695e-25
269.5813	8.75095e-25
269.6957	8.7044e-25
269.8101	8.6631e-25
269.9245	8.4795e-25
270.0388	8.2905e-25
270.1531	8.3459e-25
270.2673	8.17745e-25
270.3815	8.13035e-25
270.4957	8.04515e-25
270.6098	7.9495e-25
270.7239	7.7469e-25
270.8379	7.9418e-25
270.9519	7.9154e-25
271.0659	7.6894e-25
271.1799	7.82115e-25
271.2938	7.5923e-25
271.4076	7.6731e-25
271.5215	7.76035e-25
271.6353	8.0054e-25
271.749	7.9763e-25
271.8628	7.90885e-25
271.9764	7.71075e-25
272.0901	7.7869e-25
272.2037	7.6029e-25
272.3173	7.5598e-25
272.4309	7.5801e-25
272.5444	7.6687e-25
272.6579	7.65765e-25
272.7713	7.5859e-25
272.8847	7.56785e-25
272.9981	7.44185e-25
273.1115	7.73825e-25
273.2248	7.5958e-25
273.3381	7.47955e-25
273.4513	7.16795e-25
273.5645	7.05965e-25
273.6777	6.9761e-25
273.7909	7.31025e-25
273.904	7.25025e-25
274.0171	7.27705e-25
274.1301	7.2211e-25
274.2431	6.9462e-25
274.3561	6.98425e-25
274.4691	6.89835e-25
274.582	6.9005e-25
274.6949	6.8926e-25
274.8078	6.99625e-25
274.9207	6.72755e-25
275.0335	6.83645e-25
275.1462	6.30035e-25
275.259	6.3014e-25
275.3717	6.42175e-25
275.4844	6.29575e-25
275.5971	6.2668e-25
275.7097	6.2798e-25
275.8223	6.2663e-25
275.9349	6.39065e-25
276.0474	6.49065e-25
276.16	6.33405e-25
276.2725	6.41065e-25
276.3849	6.20295e-25
276.4974	6.1985e-25
276.6098	6.08805e-25
276.7222	5.99535e-25
276.8345	6.10555e-25
276.9468	6.18825e-25
277.0591	6.1877e-25
277.1714	6.1117e-25
277.2837	6.0805e-25
277.3959	6.05765e-25
277.5081	5.94e-25
277.6203	6.20435e-25
277.7324	6.15815e-25
277.8445	5.96165e-25
277.9566	5.9624e-25
278.0687	5.85355e-25
278.1807	5.78755e-25
278.2928	5.7333e-25
278.4048	5.9182e-25
278.5167	5.96175e-25
278.6287	5.70175e-25
278.7406	5.7977e-25
278.8525	5.65955e-25
278.9644	5.71835e-25
279.0762	5.6057e-25
279.1881	5.60095e-25
279.2999	5.58625e-25
279.4117	5.57205e-25
279.5234	5.55785e-25
279.6352	5.7244e-25
279.7469	5.7647e-25
279.8586	5.6177e-25
279.9703	5.4565e-25
280.0819	5.2589e-25
280.1935	5.36535e-25
280.3052	5.37475e-25
280.4167	5.4747e-25
280.5283	5.172e-25
280.6399	5.2426e-25
280.7514	5.3376e-25
280.8629	5.1086e-25
280.9744	5.16785e-25
281.0858	5.3022e-25
281.1973	5.36565e-25
281.3087	5.2174e-25
281.4201	5.3785e-25
281.5315	5.11085e-25
281.6429	4.966115e-25
281.7542	5.03415e-25
281.8656	4.91982e-25
281.9769	5.20575e-25
282.0882	5.05505e-25
282.1994	5.07945e-25
282.3107	5.06845e-25
282.4219	4.861795e-25
282.5331	4.982435e-25
282.6443	4.918985e-25
282.7555	4.876285e-25
282.8667	4.79744e-25
282.9778	4.860805e-25
283.089	4.802225e-25
283.2001	4.761785e-25
283.3112	4.888545e-25
283.4223	4.551515e-25
283.5333	4.661255e-25
283.6444	4.582225e-25
283.7554	4.5314e-25
283.8664	4.544285e-25
283.9774	4.542985e-25
284.0884	4.84144e-25
284.1994	4.59504e-25
284.3104	4.6218e-25
284.4213	4.559105e-25
284.5322	4.37367e-25
284.6431	4.463505e-25
284.754	4.32877e-25
284.8649	4.439065e-25
284.9758	4.346365e-25
285.0866	4.275325e-25
285.1975	4.39181e-25
285.3083	4.45546e-25
285.4191	4.18056e-25
285.5299	4.12399e-25
285.6407	4.3777e-25
285.7515	4.31758e-25
285.8622	4.237365e-25
285.973	4.35231e-25
286.0837	4.30539e-25
286.1944	4.252695e-25
286.3051	4.26925e-25
286.4158	4.216415e-25
286.5265	4.157695e-25
286.6372	4.09181e-25
286.7478	4.113115e-25
286.8585	4.26287e-25
286.9691	4.083605e-25
287.0797	4.05112e-25
287.1903	4.14694e-25
287.3009	4.120685e-25
287.4115	4.067275e-25
287.5221	4.14097e-25
287.6327	4.13455e-25
287.7432	4.067165e-25
287.8538	3.79721e-25
287.9643	3.80945e-25
288.0748	3.81929e-25
288.1853	4.09874e-25
288.2958	4.106715e-25
288.4063	4.08127e-25
288.5168	3.89843e-25
288.6273	3.79894e-25
288.7377	3.91323e-25
288.8482	3.756465e-25
288.9586	3.61396e-25
289.0691	3.594135e-25
289.1795	3.80725e-25
289.2899	3.73579e-25
289.4003	3.770585e-25
289.5107	3.949245e-25
289.6211	3.961665e-25
289.7315	3.742785e-25
289.8419	3.778285e-25
289.9522	3.822955e-25
290.0626	3.801525e-25
290.1729	3.656555e-25
290.2833	3.808915e-25
290.3936	3.802865e-25
290.5039	3.596385e-25
290.6142	3.671305e-25
290.7245	3.73468e-25
290.8348	3.65384e-25
290.9451	3.62895e-25
291.0554	3.550985e-25
291.1657	3.8179e-25
291.276	3.60799e-25
291.3862	3.39657e-25
291.4965	3.50273e-25
291.6067	3.77285e-25
291.717	3.535765e-25
291.8272	3.333685e-25
291.9374	3.322585e-25
292.0476	3.500345e-25
292.1579	3.552815e-25
292.2681	3.63471e-25
292.3783	3.47866e-25
292.4885	3.413345e-25
292.5987	3.42499e-25
292.7088	3.47947e-25
292.819	3.40758e-25
292.9292	3.359615e-25
293.0393	3.35547e-25
293.1495	3.23943e-25
293.2597	3.431635e-25
293.3698	3.2999e-25
293.48	3.1961e-25
293.5901	3.23606e-25
293.7002	3.27063e-25
293.8103	2.937325e-25
293.9205	2.9279e-25
294.0306	2.81054e-25
294.1407	2.97134e-25
294.2508	3.12386e-25
294.3609	3.15203e-25
294.471	3.318785e-25
294.5811	3.1467e-25
294.6912	3.291505e-25
294.8013	3.537965e-25
294.9113	3.21401e-25
295.0214	3.2772e-25
295.1315	3.2637e-25
295.2415	3.220815e-25
295.3516	3.224975e-25
295.4616	3.39191e-25
295.5717	3.184195e-25
295.6817	3.17907e-25
295.7918	3.181135e-25
295.9018	3.047905e-25
296.0118	2.934085e-25
296.1219	3.04545e-25
296.2319	3.2672e-25
296.3419	3.121455e-25
296.4519	3.181495e-25
296.5619	3.14245e-25
296.6719	3.170585e-25
296.7819	3.325745e-25
296.8919	3.207025e-25
297.0019	3.37501e-25
297.1119	3.454415e-25
297.2219	3.365545e-25
297.3319	3.31368e-25
297.4419	3.269905e-25
297.5518	3.029715e-25
297.6618	3.127055e-25
297.7718	3.028225e-25
297.8817	2.89742e-25
297.9917	2.958545e-25
298.1016	2.797975e-25
298.2116	2.878375e-25
298.3215	2.748465e-25
298.4315	2.990615e-25
298.5414	3.010415e-25
298.6513	2.949835e-25
298.7613	3.02212e-25
298.8712	2.82911e-25
298.9811	3.168095e-25
299.091	3.234345e-25
299.201	3.08473e-25
299.3109	2.97273e-25
299.4208	2.972085e-25
299.5307	3.07923e-25
299.6406	3.044605e-25
299.7505	3.233765e-25
299.8604	3.18655e-25
299.9703	3.034585e-25
300.0801	2.936855e-25
300.19	2.92115e-25
300.2999	3.01771e-25
300.4098	3.04142e-25
300.5196	3.037765e-25
300.6295	3.352805e-25
300.7393	2.95372e-25
300.8492	3.01018e-25
300.9591	3.17545e-25
301.0689	3.026745e-25
301.1787	2.990575e-25
301.2886	3.327705e-25
301.3984	3.172175e-25
301.5082	2.751465e-25
301.6181	3.067425e-25
301.7279	3.226105e-25
301.8377	3.113305e-25
301.9475	2.924095e-25
302.0573	3.089155e-25
302.1671	3.225435e-25
302.2769	3.02902e-25
302.3867	3.060075e-25
302.4965	3.070865e-25
302.6063	2.903475e-25
302.716	3.09519e-25
302.8258	3.20495e-25
302.9356	2.93151e-25
303.0453	2.67512e-25
303.1551	2.86918e-25
303.2648	2.942485e-25
303.3746	2.86174e-25
303.4843	2.706965e-25
303.594	2.779255e-25
303.7038	2.76549e-25
303.8135	2.49633e-25
303.9232	2.31975e-25
304.0329	2.58856e-25
304.1426	2.57899e-25
304.2523	2.724145e-25
304.362	2.440675e-25
304.4717	2.495145e-25
304.5814	2.69693e-25
304.691	2.694495e-25
304.8007	2.61409e-25
304.9104	2.971675e-25
305.02	2.672575e-25
305.1296	2.747135e-25
305.2393	2.83856e-25
305.3489	2.611455e-25
305.4585	2.636e-25
305.5681	3.002535e-25
305.6777	2.9533e-25
305.7873	2.96055e-25
305.8969	2.808545e-25
306.0065	2.74082e-25
306.1161	2.72876e-25
306.2257	2.75103e-25
306.3352	2.82283e-25
306.4448	2.89088e-25
306.5543	2.888395e-25
306.6638	2.589575e-25
306.7734	2.79809e-25
306.8829	2.63096e-25
306.9924	2.646285e-25
307.1019	3.104795e-25
307.2114	2.844225e-25
307.3208	2.877625e-25
307.4303	2.689005e-25
307.5398	2.980675e-25
307.5696	3.26395e-25
307.6851	3.703565e-25
307.8005	3.32704e-25
307.9159	3.50431e-25
308.0314	4.02507e-25
308.1468	3.829405e-25
308.2621	3.67817e-25
308.3775	4.166015e-25
308.4929	4.01659e-25
308.6082	4.35204e-25
308.7235	3.693375e-25
308.8388	3.573415e-25
308.9541	3.552115e-25
309.0693	3.592765e-25
309.1845	3.92632e-25
309.2998	4.064515e-25
309.415	3.948275e-25
309.5301	3.764075e-25
309.6453	3.60035e-25
309.7604	3.74895e-25
309.8756	3.733085e-25
309.9907	4.099735e-25
310.1057	3.80823e-25
310.2208	3.56804e-25
310.3359	3.42515e-25
310.4509	3.38091e-25
310.5659	3.37766e-25
310.6809	3.548935e-25
310.7958	3.51387e-25
310.9108	3.80025e-25
311.0257	3.701495e-25
311.1406	3.43232e-25
311.2555	3.915935e-25
311.3704	3.94737e-25
311.4852	3.617115e-25
311.6001	3.490075e-25
311.7149	3.255215e-25
311.8297	3.21982e-25
311.9444	3.364635e-25
312.0592	3.55758e-25
312.1739	3.412245e-25
312.2886	3.2541e-25
312.4033	2.854815e-25
312.518	3.015165e-25
312.6326	3.19118e-25
312.7472	3.02734e-25
312.8619	3.130035e-25
312.9764	3.164345e-25
313.091	2.94209e-25
313.2055	2.915215e-25
313.3201	3.281975e-25
313.4346	2.992285e-25
313.5491	3.125915e-25
313.6635	2.6687e-25
313.778	2.671115e-25
313.8924	2.62914e-25
314.0068	2.743495e-25
314.1211	2.50004e-25
314.2355	2.35102e-25
314.3498	2.46624e-25
314.4641	2.54837e-25
314.5784	2.70628e-25
314.6927	2.594215e-25
314.8069	2.695565e-25
314.9212	2.460585e-25
315.0354	2.567095e-25
315.1496	2.383305e-25
315.2637	2.46623e-25
315.3779	2.53525e-25
315.492	2.44862e-25
315.6061	2.44644e-25
315.7202	2.61852e-25
315.8342	2.435345e-25
315.9482	2.757645e-25
316.0622	2.78418e-25
316.1762	2.536625e-25
316.2902	2.64274e-25
316.4041	2.708705e-25
316.5181	2.890755e-25
316.632	2.74605e-25
316.7458	2.63489e-25
316.8597	2.466625e-25
316.9735	2.384605e-25
317.0873	2.70568e-25
317.2011	2.58513e-25
317.3149	2.54688e-25
317.4286	2.84941e-25
317.5424	2.669645e-25
317.6561	2.688165e-25
317.7697	2.499135e-25
317.8834	2.54753e-25
317.997	2.4757e-25
318.1106	2.693e-25
318.2242	2.597705e-25
318.3378	2.67137e-25
318.4513	2.516775e-25
318.5649	2.521735e-25
318.6784	2.74718e-25
318.7918	2.637735e-25
318.9053	2.80469e-25
319.0187	2.81615e-25
319.1321	2.8245e-25
319.2455	2.530025e-25
319.3589	2.359445e-25
319.4722	2.590595e-25
319.5855	2.449905e-25
319.6988	2.662845e-25
319.8121	2.67796e-25
319.9253	2.755e-25
320.0386	2.457125e-25
320.1518	2.564245e-25
320.265	2.45265e-25
320.3781	2.438785e-25
320.4912	2.415555e-25
320.6044	2.77404e-25
320.7174	2.727465e-25
320.8305	2.829775e-25
320.9436	2.792845e-25
321.0566	2.493245e-25
321.1696	2.673285e-25
321.2825	2.53885e-25
321.3955	2.28896e-25
321.5084	2.38969e-25
321.6213	2.555185e-25
321.7342	2.53948e-25
321.8471	2.62944e-25
321.9599	2.58231e-25
322.0727	2.481135e-25
322.1855	2.62414e-25
322.2983	2.534195e-25
322.411	2.36393e-25
322.5237	2.329625e-25
322.6364	2.622655e-25
322.7491	2.479175e-25
322.8618	2.745645e-25
322.9744	2.62646e-25
323.087	2.58968e-25
323.1996	2.460595e-25
323.3121	2.72299e-25
323.4247	2.895275e-25
323.5372	2.80486e-25
323.6497	2.44722e-25
323.7621	2.64243e-25
323.8746	2.761305e-25
323.987	2.56893e-25
324.0994	2.713685e-25
324.2118	2.312825e-25
324.3241	2.59276e-25
324.4365	2.68468e-25
324.5488	2.65133e-25
324.661	2.829975e-25
324.7733	2.534305e-25
324.8855	2.458235e-25
324.9978	2.308595e-25
325.1099	2.30432e-25
325.2221	2.48042e-25
325.3343	2.3775e-25
325.4464	2.350385e-25
325.5585	2.26346e-25
325.6705	2.420605e-25
325.7826	2.42006e-25
325.8946	2.28998e-25
326.0066	2.233905e-25
326.1186	2.20946e-25
326.2306	1.90584e-25
326.3425	1.750845e-25
326.4544	1.874705e-25
326.5663	2.3139e-25
326.6782	2.23109e-25
326.79	2.25347e-25
326.9018	2.42997e-25
327.0136	2.338955e-25
327.1254	2.461645e-25
327.2372	2.06885e-25
327.3489	2.352675e-25
327.4606	2.60171e-25
327.5723	2.42279e-25
327.684	2.346355e-25
327.7956	2.24814e-25
327.9072	2.384195e-25
328.0188	2.65573e-25
328.1304	2.501095e-25
328.2419	2.21304e-25
328.3534	2.239945e-25
328.4649	2.10581e-25
328.5764	2.244605e-25
328.6879	2.404935e-25
328.7993	2.35193e-25
328.9107	2.437485e-25
329.0221	2.26179e-25
329.1335	2.298805e-25
329.2448	2.24384e-25
329.3561	2.45227e-25
329.4674	2.408165e-25
329.5787	2.260135e-25
329.69	2.23288e-25
329.8012	2.34427e-25
329.9124	2.59788e-25
330.0236	2.424575e-25
330.1348	2.136835e-25
330.2459	2.41344e-25
330.357	2.66951e-25
330.4681	2.469395e-25
330.5792	2.298435e-25
330.6902	1.94905e-25
330.8013	2.19143e-25
330.9123	2.31788e-25
331.0232	2.22753e-25
331.1342	2.303575e-25
331.2451	2.22906e-25
331.3561	2.34974e-25
331.467	2.130675e-25
331.5778	2.317185e-25
331.6887	2.473415e-25
331.7995	2.21009e-25
331.9103	2.263345e-25
332.0211	2.49079e-25
332.1319	2.59561e-25
332.2426	2.3066e-25
332.3533	2.381415e-25
332.464	2.330135e-25
332.5747	1.98844e-25
332.6853	2.210385e-25
332.796	2.32556e-25
332.9066	2.16462e-25
333.0172	2.15823e-25
333.1277	2.1251e-25
333.2383	2.24297e-25
333.3488	2.160435e-25
333.4593	2.322295e-25
333.5698	2.253765e-25
333.6802	2.413625e-25
333.7907	2.228815e-25
333.9011	2.613075e-25
334.0115	2.42175e-25
334.1219	2.16507e-25
334.2322	2.331065e-25
334.3425	2.42142e-25
334.4529	2.453905e-25
334.5631	2.581515e-25
334.6734	2.41532e-25
334.7836	2.316925e-25
334.8939	2.529015e-25
335.0041	2.178015e-25
335.1143	2.359355e-25
335.2244	2.195885e-25
335.3346	2.022225e-25
335.4447	2.20186e-25
335.5548	2.167665e-25
335.6648	2.10501e-25
335.7749	1.975245e-25
335.8849	1.89537e-25
335.9949	2.152775e-25
336.1049	2.28078e-25
336.2149	2.189685e-25
336.3249	2.136645e-25
336.4348	2.22894e-25
336.5447	2.3871e-25
336.6546	2.266735e-25
336.7645	2.30831e-25
336.8743	2.220425e-25
336.9841	2.221295e-25
337.094	2.536495e-25
337.2037	2.490885e-25
337.3135	2.3094e-25
337.4233	2.554785e-25
337.533	2.281825e-25
337.6427	1.97767e-25
337.7524	2.233705e-25
337.862	2.49534e-25
337.9717	2.32663e-25
338.0813	2.133945e-25
338.1909	1.99527e-25
338.3005	2.11404e-25
338.4101	2.12637e-25
338.5196	1.827105e-25
338.6292	1.83374e-25
338.7387	1.965045e-25
338.8482	1.683115e-25
338.9576	2.051595e-25
339.0671	1.80915e-25
339.1765	1.86402e-25
339.2859	1.64622e-25
339.3953	1.80463e-25
339.5047	1.936665e-25
339.614	1.860735e-25
339.7234	1.861645e-25
339.8327	2.22717e-25
339.942	1.95964e-25
340.0512	1.96811e-25
340.1605	2.00576e-25
340.2697	1.554045e-25
340.379	2.042015e-25
340.4882	2.23919e-25
340.5973	2.114575e-25
340.7065	2.00971e-25
340.8156	1.93431e-25
340.9248	1.943915e-25
341.0339	2.04491e-25
341.143	1.84973e-25
341.252	1.500915e-25
341.3611	2.05518e-25
341.4701	2.023115e-25
341.5791	1.93409e-25
341.6881	1.731225e-25
341.7971	1.75518e-25
341.9061	1.917655e-25
342.015	1.775885e-25
342.1239	1.93066e-25
342.2328	1.822175e-25
342.3417	2.13642e-25
342.4506	1.90459e-25
342.5594	1.820055e-25
342.6683	1.914345e-25
342.7771	1.82308e-25
342.8859	1.7382e-25
342.9947	1.838535e-25
343.1034	2.03881e-25
343.2122	1.89653e-25
343.3209	1.6079e-25
343.4296	1.800765e-25
343.5383	2.2716e-25
343.647	2.05298e-25
343.7556	1.90124e-25
343.8643	2.30329e-25
343.9729	2.046995e-25
344.0815	2.036035e-25
344.1901	2.071655e-25
344.2987	2.169545e-25
344.4072	2.07717e-25
344.5158	1.78552e-25
344.6243	1.884005e-25
344.7328	2.12215e-25
344.8413	1.802005e-25
344.9498	1.56308e-25
