# Supplementary material for: Metal-rich stars are less suitable for the evolution of life on their planets
Source: Nat Commun. 2023 Apr 18;14:1893. doi: 10.1038/s41467-023-37195-4 (PMC10113254; doi:10.1038/s41467-023-37195-4)
Supplement: Supplementary file 3 — Source Data [file 41467_2023_37195_MOESM3_ESM.zip › Source_data/supplement_fig10.txt]

The following data were used for Supplementary Fig. 10 at Shapiro at al., (2023)
O₃ column density (DU)
O₂ (%), [Fe/H]= : -1.0, 0.0, 0.5
Reference
  30.00 369.14 181.41 113.75 
  27.50 368.40 184.01 116.36 
  25.00 365.43 186.62 118.96 
  22.50 362.45 188.85 121.19 
  20.00 360.22 190.71 123.42 
  17.50 355.02 192.19 126.02 
  15.00 347.96 192.57 127.88 
  12.50 339.78 191.08 129.74 
  10.00 330.11 186.62 129.00 
   7.50 315.24 180.30 127.14 
   5.00 292.94 166.91 120.45 
   3.00 262.08 145.72 105.95 
   2.00 231.97 124.54 89.96 
   1.50 210.04 107.43 77.70 
   1.00 174.35 83.64 58.36 
   0.50 110.41 50.56 33.94 
   0.20 55.76 21.93 14.65 
   0.10 32.83 11.90  7.36 
   0.05 17.06  6.62  3.87 
   0.02  5.91  2.77  1.66 
Volcanoes
  30.00 187.73 165.06 121.56 
  27.50 188.48 159.85 122.30 
  25.00 165.80 149.44 121.93 
  22.50 157.62 136.43 120.82 
  20.00 146.84 129.74 118.22 
  17.50 133.46 109.67 112.64 
  15.00 120.45 92.19 98.88 
  12.50 111.15 63.20 87.36 
  10.00 103.35 47.21 53.16 
   7.50 101.12 44.98 33.49 
   5.00 105.58 46.47 33.01 
   3.00 115.99 47.96 33.20 
   2.00 116.36 46.47 31.49 
   1.50 108.92 42.75 29.52 
   1.00 92.19 35.32 24.68 
   0.50 57.62 19.93 14.83 
   0.20 28.85  8.25  5.58 
   0.10 15.24  4.09  2.59 
   0.05  7.25  2.04  1.26 
   0.02  2.43  0.83  0.53 
Supernova
  30.00 275.84 127.88 86.62 
  27.50 278.07 130.48 88.10 
  25.00 281.78 133.09 89.22 
  22.50 282.90 136.06 90.71 
  20.00 284.01 138.66 91.82 
  17.50 284.76 140.89 93.31 
  15.00 284.01 142.38 94.80 
  12.50 282.53 144.24 95.54 
  10.00 277.32 143.87 95.91 
   7.50 270.63 141.64 95.54 
   5.00 256.13 136.80 91.82 
   3.00 241.26 129.00 88.10 
   2.00 231.23 124.16 86.62 
   1.50 221.56 116.73 82.90 
   1.00 186.25 93.68 67.29 
   0.50 118.22 56.88 40.15 
   0.20 65.06 28.18 19.81 
   0.10 43.49 17.66 11.41 
   0.05 28.85 11.75  7.17 
   0.02 14.46  6.84  4.13 
UV-B (W/m²)
O₂ (%), [Fe/H]= : -1.0, 0.0, 0.5
Reference
  30.00  0.30  0.48  0.52 
  27.50  0.30  0.48  0.51 
  25.00  0.31  0.48  0.51 
  22.50  0.31  0.48  0.51 
  20.00  0.32  0.48  0.51 
  17.50  0.33  0.48  0.51 
  15.00  0.34  0.48  0.51 
  12.50  0.35  0.49  0.51 
  10.00  0.37  0.50  0.52 
   7.50  0.39  0.52  0.53 
   5.00  0.42  0.55  0.55 
   3.00  0.47  0.61  0.59 
   2.00  0.52  0.67  0.64 
   1.50  0.57  0.72  0.69 
   1.00  0.66  0.82  0.77 
   0.50  0.92  1.04  0.93 
   0.20  1.32  1.38  1.16 
   0.10  1.64  1.59  1.31 
   0.05  2.02  1.75  1.41 
   0.02  2.52  1.92  1.48 
Volcanoes
  30.00  0.59  0.51  0.50 
  27.50  0.59  0.53  0.50 
  25.00  0.66  0.56  0.51 
  22.50  0.69  0.60  0.51 
  20.00  0.74  0.63  0.53 
  17.50  0.80  0.70  0.54 
  15.00  0.85  0.77  0.59 
  12.50  0.91  0.93  0.63 
  10.00  0.94  1.05  0.79 
   7.50  0.95  1.07  0.92 
   5.00  0.92  1.05  0.92 
   3.00  0.85  1.03  0.92 
   2.00  0.84  1.04  0.94 
   1.50  0.88  1.08  0.95 
   1.00  0.98  1.16  1.01 
   0.50  1.26  1.39  1.15 
   0.20  1.69  1.68  1.34 
   0.10  2.05  1.84  1.44 
   0.05  2.42  1.95  1.49 
   0.02  2.77  2.02  1.52 
Supernova
  30.00  0.41  0.60  0.59 
  27.50  0.41  0.60  0.60 
  25.00  0.41  0.60  0.60 
  22.50  0.41  0.59  0.60 
  20.00  0.41  0.59  0.60 
  17.50  0.41  0.59  0.60 
  15.00  0.42  0.59  0.60 
  12.50  0.43  0.59  0.60 
  10.00  0.43  0.60  0.61 
   7.50  0.45  0.60  0.61 
   5.00  0.48  0.63  0.63 
   3.00  0.51  0.65  0.64 
   2.00  0.52  0.66  0.65 
   1.50  0.54  0.69  0.67 
   1.00  0.63  0.78  0.73 
   0.50  0.88  0.98  0.88 
   0.20  1.22  1.27  1.08 
   0.10  1.47  1.45  1.22 
   0.05  1.71  1.59  1.31 
   0.02  2.10  1.74  1.40 
