# Supplementary material for: Metal-rich stars are less suitable for the evolution of life on their planets
Source: Nat Commun. 2023 Apr 18;14:1893. doi: 10.1038/s41467-023-37195-4 (PMC10113254; doi:10.1038/s41467-023-37195-4)
Supplement: Supplementary file 3 — Source Data [file 41467_2023_37195_MOESM3_ESM.zip › Source_data/supplement_fig11.txt]

The following data were used for Supplementary Fig. 11 at Shapiro at al., (2023)
UV/UV(S_index=0.17)
S index, 210 nm,  300 nm
  0.256   1.093   1.014
  0.236   1.077   1.015
  0.222   1.064   1.014
  0.211   1.053   1.012
  0.203   1.044   1.010
  0.196   1.036   1.009
  0.190   1.029   1.007
  0.185   1.023   1.006
  0.181   1.017   1.005
  0.178   1.012   1.003
  0.174   1.008   1.002
  0.171   1.004   1.001
  0.169   1.000   1.000
