# Supplementary material for: Metal-rich stars are less suitable for the evolution of life on their planets
Source: Nat Commun. 2023 Apr 18;14:1893. doi: 10.1038/s41467-023-37195-4 (PMC10113254; doi:10.1038/s41467-023-37195-4)
Supplement: Supplementary file 3 — Source Data [file 41467_2023_37195_MOESM3_ESM.zip › Source_data/fig1.txt]

The following data were used for Fig. 1 at Shapiro at al., (2023)
Flux(W/m²/nm)
Wavelength (nm), [Fe/H] = -0.9, [Fe/H] = -0.5, [Fe/H] = 0.0, [Fe/H] = 0.5, [Fe/H] = 0.9
 179.31 2.4811E-02 7.1204E-03 1.3122E-03 4.6264E-04 2.0763E-04
 180.94 1.7839E-02 5.0460E-03 1.2482E-03 4.8911E-04 2.2483E-04
 182.59 2.0902E-02 6.1197E-03 1.5424E-03 6.2245E-04 2.9103E-04
 184.27 1.3031E-02 4.0574E-03 1.3586E-03 5.6718E-04 2.6428E-04
 185.99 3.1955E-02 9.7711E-03 2.0885E-03 8.0561E-04 3.7375E-04
 187.73 3.8348E-02 1.2239E-02 2.5296E-03 9.5960E-04 4.4894E-04
 189.51 4.3943E-02 1.4423E-02 3.1154E-03 1.2235E-03 5.8107E-04
 191.33 5.0097E-02 1.5842E-02 3.3868E-03 1.3432E-03 6.3893E-04
 193.18 2.8911E-02 8.9424E-03 2.8359E-03 1.1972E-03 5.5683E-04
 195.06 6.3411E-02 2.0660E-02 4.6672E-03 1.9173E-03 9.2326E-04
 196.98 7.3993E-02 2.4738E-02 5.6540E-03 2.3625E-03 1.1534E-03
 198.95 5.7953E-02 2.2084E-02 6.1432E-03 2.6501E-03 1.3006E-03
 200.95 7.8065E-02 2.8266E-02 6.8076E-03 2.8532E-03 1.3988E-03
 202.99 7.8239E-02 2.8782E-02 7.0462E-03 2.9566E-03 1.4399E-03
 205.07 1.1368E-01 4.2444E-02 9.3758E-03 3.8841E-03 1.9127E-03
 207.19 1.0764E-01 3.6288E-02 8.9385E-03 3.8783E-03 1.8936E-03
 209.36 9.8916E-02 5.6853E-02 2.0100E-02 7.1972E-03 3.6465E-03
 211.58 7.9541E-02 5.8527E-02 2.9637E-02 1.1139E-02 5.3969E-03
 213.84 8.0810E-02 6.1866E-02 3.3650E-02 1.3333E-02 6.5060E-03
 216.15 6.4639E-02 5.1407E-02 3.0554E-02 1.3722E-02 6.9842E-03
 218.52 1.0744E-01 8.2868E-02 4.4240E-02 1.6680E-02 7.9551E-03
 220.93 8.5734E-02 6.6066E-02 3.7246E-02 1.6071E-02 8.1910E-03
 223.40 1.3782E-01 1.0827E-01 5.9311E-02 2.2712E-02 1.0915E-02
 225.93 8.8892E-02 6.9241E-02 4.1328E-02 1.9556E-02 1.0424E-02
 228.51 1.0403E-01 8.1115E-02 4.8197E-02 2.2563E-02 1.2080E-02
 231.15 8.6671E-02 6.9740E-02 4.4470E-02 2.2782E-02 1.2505E-02
 233.85 6.5381E-02 5.1756E-02 3.5235E-02 2.1107E-02 1.2975E-02
 236.62 8.3794E-02 6.3474E-02 4.0396E-02 2.2832E-02 1.3678E-02
 239.46 1.3630E-01 7.7624E-02 3.8118E-02 2.0567E-02 1.2880E-02
 242.36 1.4568E-01 1.0947E-01 6.3281E-02 3.0872E-02 1.7644E-02
 245.33 6.4276E-02 5.7786E-02 4.6721E-02 3.2780E-02 2.1810E-02
 248.38 6.8411E-02 5.7074E-02 4.1261E-02 2.5612E-02 1.5784E-02
 251.51 5.9570E-02 5.1386E-02 3.9479E-02 2.7251E-02 1.8623E-02
 254.71 9.7693E-02 7.9379E-02 5.7591E-02 3.8236E-02 2.5811E-02
 258.00 2.0966E-01 1.6726E-01 1.1843E-01 7.6633E-02 5.0349E-02
 261.37 1.3825E-01 1.0980E-01 8.2045E-02 5.9791E-02 4.4841E-02
 264.83 3.2239E-01 2.8891E-01 2.3523E-01 1.7301E-01 1.2355E-01
 268.39 3.1904E-01 2.8351E-01 2.2785E-01 1.6534E-01 1.1719E-01
 272.04 3.2165E-01 2.6833E-01 1.9972E-01 1.3647E-01 9.4155E-02
 275.79 3.7959E-01 2.9802E-01 2.0896E-01 1.4037E-01 1.0006E-01
 279.65 8.3497E-02 7.5477E-02 6.4604E-02 5.3462E-02 4.5027E-02
 283.62 5.6736E-01 4.3850E-01 2.9475E-01 1.8591E-01 1.2512E-01
 287.70 4.1326E-01 3.6062E-01 2.9061E-01 2.2089E-01 1.6841E-01
 291.90 6.9033E-01 6.3821E-01 5.5107E-01 4.4161E-01 3.4573E-01
 296.23 6.4349E-01 5.8436E-01 4.9424E-01 3.9302E-01 3.1042E-01
 298.92 5.6757E-01 5.2455E-01 4.5615E-01 3.7640E-01 3.0777E-01
 299.91 5.6678E-01 5.0669E-01 4.2031E-01 3.2482E-01 2.4594E-01
 300.91 5.4758E-01 5.1612E-01 4.6047E-01 3.8479E-01 3.1300E-01
 301.91 5.9186E-01 5.3422E-01 4.4252E-01 3.3767E-01 2.5657E-01
 302.91 7.2745E-01 6.8506E-01 6.1038E-01 5.1365E-01 4.2601E-01
 303.91 7.7287E-01 7.1136E-01 6.1031E-01 4.8197E-01 3.6827E-01
 304.91 8.4166E-01 7.8481E-01 6.8697E-01 5.6224E-01 4.5127E-01
 305.91 7.2551E-01 6.6155E-01 5.6306E-01 4.5135E-01 3.5714E-01
 306.91 7.0435E-01 6.5874E-01 5.9465E-01 5.1614E-01 4.4007E-01
 307.91 7.6725E-01 7.1834E-01 6.3338E-01 5.2543E-01 4.3122E-01
 308.91 7.1066E-01 6.5838E-01 5.9216E-01 5.1706E-01 4.4859E-01
 309.91 7.1267E-01 6.3228E-01 5.3535E-01 4.4140E-01 3.6494E-01
 310.91 7.2898E-01 7.0870E-01 6.7493E-01 6.2152E-01 5.6216E-01
 311.91 7.9299E-01 7.3157E-01 6.5250E-01 5.6196E-01 4.7944E-01
 312.91 7.5144E-01 7.0726E-01 6.5124E-01 5.8311E-01 5.1877E-01
 313.91 7.8506E-01 7.3311E-01 6.6178E-01 5.8108E-01 5.0952E-01
 314.91 7.1746E-01 6.7305E-01 6.2766E-01 5.7945E-01 5.3183E-01
 315.91 7.5861E-01 6.7402E-01 5.8814E-01 5.1375E-01 4.5459E-01
 316.91 7.9966E-01 7.4338E-01 6.7929E-01 6.1213E-01 5.4968E-01
 317.91 8.1982E-01 7.5657E-01 6.8357E-01 6.0732E-01 5.4058E-01
 318.91 7.9399E-01 7.3158E-01 6.5602E-01 5.7664E-01 5.0742E-01
 319.91 8.7763E-01 8.1568E-01 7.3217E-01 6.3505E-01 5.4698E-01
 322.41 9.9696E-01 8.8900E-01 7.5360E-01 6.2443E-01 5.2203E-01
 324.41 1.0675E+00 9.7020E-01 8.3611E-01 6.8936E-01 5.6664E-01
 326.41 1.2695E+00 1.2159E+00 1.1267E+00 1.0090E+00 8.9051E-01
 329.91 1.2380E+00 1.1609E+00 1.0420E+00 8.9923E-01 7.7196E-01
 334.90 1.1371E+00 1.0466E+00 9.2907E-01 7.9825E-01 6.8359E-01
 339.90 1.1786E+00 1.0778E+00 9.4189E-01 7.9966E-01 6.8745E-01
 344.90 1.2684E+00 1.1770E+00 1.0364E+00 8.7566E-01 7.4288E-01
 349.90 1.3273E+00 1.2554E+00 1.1302E+00 9.6818E-01 8.2315E-01
 354.90 1.3511E+00 1.2734E+00 1.1239E+00 9.1188E-01 7.2094E-01
 359.90 1.2878E+00 1.1891E+00 1.0293E+00 8.4001E-01 6.8332E-01
 364.90 1.4892E+00 1.4203E+00 1.3105E+00 1.1688E+00 1.0307E+00
 369.89 1.4048E+00 1.3399E+00 1.2335E+00 1.0966E+00 9.6977E-01
 374.89 1.3911E+00 1.2937E+00 1.1371E+00 9.4007E-01 7.7074E-01
 379.89 1.6077E+00 1.5149E+00 1.3191E+00 1.0469E+00 8.1921E-01
 384.89 1.4886E+00 1.3138E+00 1.0126E+00 7.0070E-01 5.0211E-01
 389.89 1.5470E+00 1.4409E+00 1.2822E+00 1.1108E+00 9.6978E-01
 394.89 1.2197E+00 1.0836E+00 9.2811E-01 7.8421E-01 6.7589E-01
 399.89 1.8199E+00 1.7843E+00 1.7040E+00 1.5774E+00 1.4395E+00
 404.89 1.8284E+00 1.7957E+00 1.7125E+00 1.5741E+00 1.4233E+00
 409.88 1.8601E+00 1.8606E+00 1.8242E+00 1.7207E+00 1.5788E+00
 414.88 1.9079E+00 1.9012E+00 1.8372E+00 1.6669E+00 1.4500E+00
 419.88 1.8512E+00 1.8383E+00 1.7840E+00 1.6600E+00 1.5140E+00
 424.88 1.7575E+00 1.7198E+00 1.6730E+00 1.6122E+00 1.5429E+00
 429.88 1.5716E+00 1.5074E+00 1.4545E+00 1.4080E+00 1.3642E+00
 434.88 1.7950E+00 1.7820E+00 1.7713E+00 1.7516E+00 1.7151E+00
 439.88 1.8313E+00 1.8105E+00 1.7886E+00 1.7702E+00 1.7514E+00
 444.88 1.9294E+00 1.9398E+00 1.9313E+00 1.8954E+00 1.8401E+00
 449.87 2.0086E+00 2.0593E+00 2.1145E+00 2.1458E+00 2.1415E+00
 454.87 1.9827E+00 2.0264E+00 2.0699E+00 2.0841E+00 2.0657E+00
 459.87 2.0057E+00 2.0539E+00 2.1032E+00 2.1283E+00 2.1185E+00
 464.87 2.0075E+00 2.0558E+00 2.0965E+00 2.0926E+00 2.0457E+00
 469.87 2.0101E+00 2.0598E+00 2.1007E+00 2.0977E+00 2.0497E+00
 474.87 2.0082E+00 2.0657E+00 2.1284E+00 2.1701E+00 2.1793E+00
 479.87 2.0062E+00 2.0688E+00 2.1438E+00 2.2043E+00 2.2348E+00
 484.86 1.9054E+00 1.9494E+00 1.9976E+00 2.0313E+00 2.0454E+00
 489.86 1.9474E+00 1.9883E+00 2.0333E+00 2.0662E+00 2.0777E+00
 494.86 1.9551E+00 2.0090E+00 2.0782E+00 2.1442E+00 2.1870E+00
 499.86 1.9063E+00 1.9369E+00 1.9623E+00 1.9645E+00 1.9455E+00
 504.86 1.9289E+00 1.9727E+00 2.0192E+00 2.0463E+00 2.0467E+00
 509.86 1.9214E+00 1.9667E+00 2.0157E+00 2.0404E+00 2.0312E+00
 514.86 1.8334E+00 1.8501E+00 1.8548E+00 1.8293E+00 1.7816E+00
 519.86 1.8333E+00 1.8562E+00 1.8765E+00 1.8807E+00 1.8716E+00
 524.85 1.8419E+00 1.8674E+00 1.8894E+00 1.8930E+00 1.8799E+00
 529.85 1.8850E+00 1.9369E+00 2.0014E+00 2.0596E+00 2.0926E+00
 534.85 1.8352E+00 1.8714E+00 1.9137E+00 1.9424E+00 1.9455E+00
 539.85 1.8417E+00 1.8852E+00 1.9394E+00 1.9868E+00 2.0104E+00
 544.85 1.8361E+00 1.8865E+00 1.9555E+00 2.0281E+00 2.0811E+00
 549.85 1.8251E+00 1.8698E+00 1.9184E+00 1.9523E+00 1.9637E+00
 554.85 1.8165E+00 1.8637E+00 1.9243E+00 1.9810E+00 2.0168E+00
 559.84 1.7926E+00 1.8364E+00 1.8937E+00 1.9507E+00 1.9904E+00
 564.84 1.7926E+00 1.8382E+00 1.8956E+00 1.9490E+00 1.9886E+00
 569.84 1.7790E+00 1.8248E+00 1.8876E+00 1.9598E+00 2.0256E+00
 574.84 1.7761E+00 1.8313E+00 1.9110E+00 2.0041E+00 2.0881E+00
 579.84 1.7598E+00 1.8120E+00 1.8835E+00 1.9633E+00 2.0328E+00
 584.84 1.7424E+00 1.7954E+00 1.8757E+00 1.9734E+00 2.0627E+00
 589.84 1.7042E+00 1.7482E+00 1.8092E+00 1.8768E+00 1.9330E+00
 594.84 1.7133E+00 1.7659E+00 1.8445E+00 1.9409E+00 2.0279E+00
 599.83 1.6906E+00 1.7371E+00 1.8067E+00 1.8911E+00 1.9680E+00
 604.83 1.6809E+00 1.7319E+00 1.8107E+00 1.9101E+00 2.0006E+00
 609.83 1.6588E+00 1.7031E+00 1.7677E+00 1.8429E+00 1.9103E+00
 614.83 1.6214E+00 1.6536E+00 1.6971E+00 1.7459E+00 1.7851E+00
 619.83 1.6264E+00 1.6692E+00 1.7339E+00 1.8118E+00 1.8842E+00
 624.83 1.5985E+00 1.6341E+00 1.6855E+00 1.7486E+00 1.8076E+00
 629.83 1.5926E+00 1.6327E+00 1.6924E+00 1.7632E+00 1.8267E+00
 634.82 1.5791E+00 1.6180E+00 1.6721E+00 1.7260E+00 1.7584E+00
 639.82 1.5569E+00 1.5962E+00 1.6556E+00 1.7301E+00 1.8029E+00
 644.82 1.5389E+00 1.5769E+00 1.6335E+00 1.7035E+00 1.7700E+00
 649.82 1.5241E+00 1.5611E+00 1.6176E+00 1.6897E+00 1.7611E+00
 654.82 1.4397E+00 1.4776E+00 1.5358E+00 1.6076E+00 1.6771E+00
 659.82 1.4967E+00 1.5347E+00 1.5934E+00 1.6713E+00 1.7510E+00
 664.82 1.4874E+00 1.5247E+00 1.5796E+00 1.6474E+00 1.7139E+00
 669.82 1.4716E+00 1.5084E+00 1.5638E+00 1.6349E+00 1.7052E+00
 674.81 1.4567E+00 1.4930E+00 1.5470E+00 1.6158E+00 1.6841E+00
 679.81 1.4416E+00 1.4774E+00 1.5292E+00 1.5924E+00 1.6526E+00
 684.81 1.4245E+00 1.4579E+00 1.5079E+00 1.5729E+00 1.6399E+00
 689.81 1.4117E+00 1.4468E+00 1.4990E+00 1.5644E+00 1.6288E+00
 694.81 1.3961E+00 1.4298E+00 1.4791E+00 1.5395E+00 1.5981E+00
 699.81 1.3788E+00 1.4091E+00 1.4514E+00 1.5020E+00 1.5502E+00
 704.81 1.3650E+00 1.3959E+00 1.4400E+00 1.4926E+00 1.5437E+00
 709.80 1.3501E+00 1.3805E+00 1.4247E+00 1.4780E+00 1.5278E+00
 714.80 1.3315E+00 1.3587E+00 1.3978E+00 1.4426E+00 1.4817E+00
 719.80 1.3138E+00 1.3376E+00 1.3709E+00 1.4112E+00 1.4515E+00
 724.80 1.3057E+00 1.3338E+00 1.3744E+00 1.4251E+00 1.4751E+00
 729.80 1.2881E+00 1.3127E+00 1.3480E+00 1.3928E+00 1.4410E+00
 734.80 1.2772E+00 1.3040E+00 1.3430E+00 1.3917E+00 1.4411E+00
 739.80 1.2556E+00 1.2763E+00 1.3065E+00 1.3469E+00 1.3910E+00
 744.79 1.2474E+00 1.2724E+00 1.3102E+00 1.3580E+00 1.4076E+00
 749.79 1.2327E+00 1.2571E+00 1.2947E+00 1.3428E+00 1.3920E+00
 754.79 1.2223E+00 1.2482E+00 1.2872E+00 1.3378E+00 1.3884E+00
 759.79 1.2061E+00 1.2297E+00 1.2661E+00 1.3126E+00 1.3597E+00
 764.79 1.1916E+00 1.2145E+00 1.2506E+00 1.2992E+00 1.3514E+00
 769.79 1.1801E+00 1.2032E+00 1.2400E+00 1.2897E+00 1.3431E+00
 774.79 1.1664E+00 1.1888E+00 1.2240E+00 1.2717E+00 1.3230E+00
 779.79 1.1561E+00 1.1800E+00 1.2177E+00 1.2698E+00 1.3278E+00
 784.78 1.1416E+00 1.1639E+00 1.1990E+00 1.2477E+00 1.3015E+00
 789.78 1.1304E+00 1.1528E+00 1.1850E+00 1.2238E+00 1.2607E+00
 794.78 1.1134E+00 1.1326E+00 1.1605E+00 1.1924E+00 1.2220E+00
 799.78 1.1055E+00 1.1276E+00 1.1602E+00 1.2014E+00 1.2444E+00
 804.78 1.0920E+00 1.1121E+00 1.1414E+00 1.1779E+00 1.2156E+00
 809.78 1.0799E+00 1.0996E+00 1.1275E+00 1.1604E+00 1.1912E+00
 814.78 1.0695E+00 1.0908E+00 1.1222E+00 1.1590E+00 1.1932E+00
 819.77 1.0471E+00 1.0632E+00 1.0857E+00 1.1125E+00 1.1390E+00
 824.77 1.0439E+00 1.0629E+00 1.0913E+00 1.1282E+00 1.1668E+00
 829.77 1.0328E+00 1.0515E+00 1.0779E+00 1.1091E+00 1.1385E+00
 834.77 1.0178E+00 1.0344E+00 1.0592E+00 1.0889E+00 1.1175E+00
 839.77 1.0078E+00 1.0249E+00 1.0509E+00 1.0843E+00 1.1188E+00
 844.77 9.9535E-01 1.0110E+00 1.0340E+00 1.0627E+00 1.0931E+00
 849.77 9.7167E-01 9.8417E-01 1.0039E+00 1.0309E+00 1.0602E+00
Relative flux
Wavelength (nm), [Fe/H] = -0.9, [Fe/H] = -0.5, [Fe/H] = 0.5, [Fe/H] = 0.9
 179.31 1.8909E+01 5.4265E+00 3.5258E-01 1.5824E-01 
 180.94 1.4291E+01 4.0425E+00 3.9184E-01 1.8012E-01 
 182.59 1.3552E+01 3.9676E+00 4.0356E-01 1.8869E-01 
 184.27 9.5914E+00 2.9865E+00 4.1748E-01 1.9453E-01 
 185.99 1.5300E+01 4.6785E+00 3.8573E-01 1.7896E-01 
 187.73 1.5159E+01 4.8382E+00 3.7934E-01 1.7747E-01 
 189.51 1.4105E+01 4.6297E+00 3.9273E-01 1.8651E-01 
 191.33 1.4792E+01 4.6775E+00 3.9659E-01 1.8865E-01 
 193.18 1.0195E+01 3.1533E+00 4.2216E-01 1.9635E-01 
 195.06 1.3586E+01 4.4265E+00 4.1080E-01 1.9782E-01 
 196.98 1.3087E+01 4.3752E+00 4.1784E-01 2.0399E-01 
 198.95 9.4338E+00 3.5949E+00 4.3139E-01 2.1171E-01 
 200.95 1.1467E+01 4.1521E+00 4.1913E-01 2.0547E-01 
 202.99 1.1104E+01 4.0848E+00 4.1959E-01 2.0435E-01 
 205.07 1.2125E+01 4.5270E+00 4.1427E-01 2.0401E-01 
 207.19 1.2042E+01 4.0598E+00 4.3389E-01 2.1185E-01 
 209.36 4.9213E+00 2.8286E+00 3.5808E-01 1.8142E-01 
 211.58 2.6839E+00 1.9748E+00 3.7585E-01 1.8210E-01 
 213.84 2.4015E+00 1.8385E+00 3.9624E-01 1.9334E-01 
 216.15 2.1156E+00 1.6825E+00 4.4911E-01 2.2859E-01 
 218.52 2.4287E+00 1.8732E+00 3.7703E-01 1.7982E-01 
 220.93 2.3018E+00 1.7738E+00 4.3147E-01 2.1991E-01 
 223.40 2.3237E+00 1.8255E+00 3.8292E-01 1.8404E-01 
 225.93 2.1509E+00 1.6754E+00 4.7319E-01 2.5222E-01 
 228.51 2.1585E+00 1.6830E+00 4.6813E-01 2.5063E-01 
 231.15 1.9490E+00 1.5682E+00 5.1230E-01 2.8119E-01 
 233.85 1.8556E+00 1.4689E+00 5.9903E-01 3.6825E-01 
 236.62 2.0743E+00 1.5713E+00 5.6520E-01 3.3859E-01 
 239.46 3.5757E+00 2.0364E+00 5.3957E-01 3.3791E-01 
 242.36 2.3020E+00 1.7299E+00 4.8786E-01 2.7881E-01 
 245.33 1.3757E+00 1.2368E+00 7.0160E-01 4.6682E-01 
 248.38 1.6580E+00 1.3832E+00 6.2074E-01 3.8255E-01 
 251.51 1.5089E+00 1.3016E+00 6.9028E-01 4.7172E-01 
 254.71 1.6963E+00 1.3783E+00 6.6393E-01 4.4818E-01 
 258.00 1.7703E+00 1.4122E+00 6.4705E-01 4.2512E-01 
 261.37 1.6850E+00 1.3383E+00 7.2875E-01 5.4654E-01 
 264.83 1.3706E+00 1.2282E+00 7.3550E-01 5.2526E-01 
 268.39 1.4002E+00 1.2443E+00 7.2564E-01 5.1435E-01 
 272.04 1.6105E+00 1.3435E+00 6.8331E-01 4.7144E-01 
 275.79 1.8166E+00 1.4262E+00 6.7174E-01 4.7883E-01 
 279.65 1.2925E+00 1.1683E+00 8.2753E-01 6.9697E-01 
 283.62 1.9249E+00 1.4877E+00 6.3075E-01 4.2448E-01 
 287.70 1.4220E+00 1.2409E+00 7.6007E-01 5.7948E-01 
 291.90 1.2527E+00 1.1581E+00 8.0136E-01 6.2738E-01 
 296.23 1.3020E+00 1.1823E+00 7.9521E-01 6.2808E-01 
 298.92 1.2443E+00 1.1500E+00 8.2516E-01 6.7473E-01 
 299.91 1.3485E+00 1.2055E+00 7.7281E-01 5.8515E-01 
 300.91 1.1892E+00 1.1209E+00 8.3566E-01 6.7975E-01 
 301.91 1.3375E+00 1.2072E+00 7.6306E-01 5.7979E-01 
 302.91 1.1918E+00 1.1223E+00 8.4152E-01 6.9794E-01 
 303.91 1.2664E+00 1.1656E+00 7.8971E-01 6.0341E-01 
 304.91 1.2252E+00 1.1424E+00 8.1843E-01 6.5690E-01 
 305.91 1.2885E+00 1.1749E+00 8.0161E-01 6.3429E-01 
 306.91 1.1845E+00 1.1078E+00 8.6797E-01 7.4004E-01 
 307.91 1.2113E+00 1.1341E+00 8.2956E-01 6.8081E-01 
 308.91 1.2001E+00 1.1118E+00 8.7318E-01 7.5754E-01 
 309.91 1.3312E+00 1.1811E+00 8.2451E-01 6.8169E-01 
 310.91 1.0801E+00 1.0500E+00 9.2088E-01 8.3292E-01 
 311.91 1.2153E+00 1.1212E+00 8.6124E-01 7.3477E-01 
 312.91 1.1539E+00 1.0860E+00 8.9538E-01 7.9659E-01 
 313.91 1.1863E+00 1.1078E+00 8.7805E-01 7.6992E-01 
 314.91 1.1431E+00 1.0723E+00 9.2318E-01 8.4732E-01 
 315.91 1.2899E+00 1.1460E+00 8.7353E-01 7.7293E-01 
 316.91 1.1772E+00 1.0944E+00 9.0114E-01 8.0920E-01 
 317.91 1.1993E+00 1.1068E+00 8.8845E-01 7.9082E-01 
 318.91 1.2103E+00 1.1152E+00 8.7900E-01 7.7349E-01 
 319.91 1.1987E+00 1.1141E+00 8.6735E-01 7.4707E-01 
