# Supplementary material for: Metal-rich stars are less suitable for the evolution of life on their planets
Source: Nat Commun. 2023 Apr 18;14:1893. doi: 10.1038/s41467-023-37195-4 (PMC10113254; doi:10.1038/s41467-023-37195-4)
Supplement: Supplementary file 3 — Source Data [file 41467_2023_37195_MOESM3_ESM.zip › Source_data/input_flux_photons_6300K.txt]

   wavelength  photons, cm^-2                Teff 6300K
    cm       [Fe/H]: -1.00    -0.95    -0.90    -0.85    -0.80    -0.75    -0.70    -0.65    -0.60    -0.55    -0.50    -0.45    -0.40    -0.35    -0.30    -0.25    -0.20    -0.15    -0.10    -0.05     0.00     0.05     0.10     0.15     0.20     0.25     0.30     0.35     0.40     0.45     0.50     0.60     0.70     0.80     0.90
  1 1.794E-05 2.80E+13 2.66E+13 2.52E+13 2.36E+13 2.21E+13 2.07E+13 1.91E+13 1.76E+13 1.61E+13 1.47E+13 1.32E+13 1.18E+13 1.05E+13 9.29E+12 8.13E+12 7.07E+12 6.09E+12 5.21E+12 4.42E+12 3.73E+12 3.12E+12 2.60E+12 2.16E+12 1.79E+12 1.48E+12 1.23E+12 1.02E+12 8.56E+11 7.24E+11 6.18E+11 5.33E+11 4.09E+11 3.24E+11 2.62E+11 2.13E+11
  2 1.810E-05 2.32E+13 2.18E+13 2.04E+13 1.90E+13 1.76E+13 1.61E+13 1.47E+13 1.34E+13 1.21E+13 1.08E+13 9.62E+12 8.50E+12 7.46E+12 6.50E+12 5.62E+12 4.84E+12 4.14E+12 3.52E+12 2.98E+12 2.52E+12 2.12E+12 1.79E+12 1.51E+12 1.27E+12 1.08E+12 9.29E+11 8.02E+11 6.97E+11 6.12E+11 5.41E+11 4.82E+11 3.90E+11 3.19E+11 2.64E+11 2.18E+11
  3 1.826E-05 2.51E+13 2.37E+13 2.22E+13 2.07E+13 1.92E+13 1.78E+13 1.63E+13 1.49E+13 1.35E+13 1.21E+13 1.09E+13 9.64E+12 8.51E+12 7.46E+12 6.49E+12 5.61E+12 4.82E+12 4.12E+12 3.51E+12 2.97E+12 2.51E+12 2.13E+12 1.80E+12 1.53E+12 1.31E+12 1.13E+12 9.75E+11 8.52E+11 7.51E+11 6.67E+11 5.97E+11 4.86E+11 4.02E+11 3.34E+11 2.78E+11
  4 1.843E-05 1.96E+13 1.83E+13 1.70E+13 1.57E+13 1.44E+13 1.32E+13 1.20E+13 1.08E+13 9.73E+12 8.69E+12 7.72E+12 6.81E+12 5.97E+12 5.21E+12 4.52E+12 3.91E+12 3.37E+12 2.90E+12 2.49E+12 2.14E+12 1.84E+12 1.59E+12 1.38E+12 1.20E+12 1.05E+12 9.33E+11 8.30E+11 7.43E+11 6.69E+11 6.05E+11 5.49E+11 4.55E+11 3.79E+11 3.16E+11 2.63E+11
  5 1.860E-05 3.28E+13 3.12E+13 2.97E+13 2.81E+13 2.64E+13 2.48E+13 2.31E+13 2.15E+13 1.98E+13 1.81E+13 1.64E+13 1.48E+13 1.33E+13 1.18E+13 1.04E+13 9.14E+12 7.94E+12 6.84E+12 5.86E+12 4.98E+12 4.21E+12 3.55E+12 2.98E+12 2.50E+12 2.11E+12 1.78E+12 1.51E+12 1.29E+12 1.12E+12 9.73E+11 8.57E+11 6.82E+11 5.55E+11 4.59E+11 3.80E+11
  6 1.878E-05 3.70E+13 3.54E+13 3.37E+13 3.20E+13 3.02E+13 2.84E+13 2.66E+13 2.47E+13 2.28E+13 2.10E+13 1.92E+13 1.74E+13 1.56E+13 1.40E+13 1.24E+13 1.09E+13 9.51E+12 8.24E+12 7.09E+12 6.05E+12 5.14E+12 4.35E+12 3.66E+12 3.08E+12 2.59E+12 2.19E+12 1.86E+12 1.59E+12 1.37E+12 1.19E+12 1.04E+12 8.24E+11 6.69E+11 5.52E+11 4.59E+11
  7 1.896E-05 4.13E+13 3.95E+13 3.77E+13 3.58E+13 3.38E+13 3.19E+13 2.99E+13 2.78E+13 2.58E+13 2.37E+13 2.17E+13 1.97E+13 1.78E+13 1.60E+13 1.42E+13 1.25E+13 1.10E+13 9.56E+12 8.25E+12 7.08E+12 6.04E+12 5.13E+12 4.34E+12 3.67E+12 3.10E+12 2.63E+12 2.25E+12 1.93E+12 1.67E+12 1.46E+12 1.29E+12 1.03E+12 8.44E+11 7.01E+11 5.85E+11
  8 1.914E-05 4.59E+13 4.39E+13 4.19E+13 3.99E+13 3.77E+13 3.55E+13 3.32E+13 3.09E+13 2.86E+13 2.64E+13 2.41E+13 2.18E+13 1.97E+13 1.76E+13 1.56E+13 1.37E+13 1.20E+13 1.04E+13 8.91E+12 7.61E+12 6.46E+12 5.47E+12 4.62E+12 3.90E+12 3.29E+12 2.80E+12 2.39E+12 2.06E+12 1.80E+12 1.58E+12 1.40E+12 1.13E+12 9.31E+11 7.77E+11 6.50E+11
  9 1.932E-05 3.39E+13 3.17E+13 2.95E+13 2.73E+13 2.51E+13 2.31E+13 2.11E+13 1.91E+13 1.73E+13 1.55E+13 1.38E+13 1.23E+13 1.09E+13 9.53E+12 8.34E+12 7.26E+12 6.30E+12 5.45E+12 4.72E+12 4.08E+12 3.54E+12 3.08E+12 2.69E+12 2.36E+12 2.09E+12 1.86E+12 1.67E+12 1.51E+12 1.37E+12 1.25E+12 1.14E+12 9.58E+11 8.08E+11 6.82E+11 5.75E+11
 10 1.951E-05 5.82E+13 5.58E+13 5.34E+13 5.08E+13 4.81E+13 4.54E+13 4.26E+13 3.97E+13 3.69E+13 3.40E+13 3.12E+13 2.83E+13 2.56E+13 2.30E+13 2.04E+13 1.80E+13 1.58E+13 1.37E+13 1.19E+13 1.02E+13 8.69E+12 7.40E+12 6.28E+12 5.33E+12 4.54E+12 3.88E+12 3.34E+12 2.90E+12 2.54E+12 2.25E+12 2.01E+12 1.63E+12 1.36E+12 1.14E+12 9.57E+11
 11 1.970E-05 6.63E+13 6.38E+13 6.10E+13 5.81E+13 5.51E+13 5.22E+13 4.91E+13 4.59E+13 4.26E+13 3.94E+13 3.61E+13 3.29E+13 2.98E+13 2.67E+13 2.38E+13 2.11E+13 1.85E+13 1.61E+13 1.39E+13 1.20E+13 1.02E+13 8.73E+12 7.43E+12 6.32E+12 5.39E+12 4.63E+12 4.00E+12 3.48E+12 3.06E+12 2.71E+12 2.43E+12 1.99E+12 1.66E+12 1.40E+12 1.18E+12
 12 1.990E-05 5.19E+13 5.01E+13 4.81E+13 4.61E+13 4.39E+13 4.17E+13 3.94E+13 3.71E+13 3.47E+13 3.23E+13 2.99E+13 2.75E+13 2.52E+13 2.29E+13 2.06E+13 1.85E+13 1.64E+13 1.45E+13 1.28E+13 1.12E+13 9.74E+12 8.46E+12 7.34E+12 6.37E+12 5.53E+12 4.83E+12 4.24E+12 3.74E+12 3.33E+12 2.99E+12 2.70E+12 2.23E+12 1.88E+12 1.59E+12 1.35E+12
 13 2.010E-05 6.68E+13 6.42E+13 6.14E+13 5.85E+13 5.55E+13 5.26E+13 4.95E+13 4.64E+13 4.32E+13 4.00E+13 3.69E+13 3.38E+13 3.07E+13 2.78E+13 2.49E+13 2.22E+13 1.97E+13 1.73E+13 1.52E+13 1.32E+13 1.14E+13 9.87E+12 8.51E+12 7.33E+12 6.33E+12 5.49E+12 4.79E+12 4.20E+12 3.72E+12 3.32E+12 2.98E+12 2.46E+12 2.06E+12 1.75E+12 1.48E+12
 14 2.030E-05 6.81E+13 6.54E+13 6.26E+13 5.98E+13 5.67E+13 5.38E+13 5.07E+13 4.76E+13 4.44E+13 4.12E+13 3.81E+13 3.49E+13 3.19E+13 2.89E+13 2.60E+13 2.33E+13 2.07E+13 1.83E+13 1.60E+13 1.40E+13 1.21E+13 1.05E+13 9.07E+12 7.83E+12 6.77E+12 5.88E+12 5.13E+12 4.50E+12 3.99E+12 3.56E+12 3.20E+12 2.63E+12 2.21E+12 1.87E+12 1.59E+12
 15 2.051E-05 8.89E+13 8.58E+13 8.25E+13 7.90E+13 7.54E+13 7.18E+13 6.80E+13 6.41E+13 6.01E+13 5.60E+13 5.19E+13 4.78E+13 4.38E+13 3.98E+13 3.59E+13 3.22E+13 2.87E+13 2.53E+13 2.22E+13 1.93E+13 1.68E+13 1.45E+13 1.24E+13 1.07E+13 9.20E+12 7.95E+12 6.90E+12 6.03E+12 5.32E+12 4.72E+12 4.23E+12 3.48E+12 2.92E+12 2.47E+12 2.10E+12
 16 2.073E-05 9.10E+13 8.73E+13 8.34E+13 7.94E+13 7.53E+13 7.09E+13 6.65E+13 6.20E+13 5.75E+13 5.30E+13 4.85E+13 4.41E+13 3.99E+13 3.58E+13 3.18E+13 2.82E+13 2.48E+13 2.16E+13 1.88E+13 1.63E+13 1.41E+13 1.22E+13 1.05E+13 9.11E+12 7.94E+12 6.97E+12 6.16E+12 5.49E+12 4.93E+12 4.46E+12 4.06E+12 3.42E+12 2.90E+12 2.48E+12 2.11E+12
 17 2.094E-05 6.53E+13 6.38E+13 6.23E+13 6.05E+13 5.88E+13 5.71E+13 5.53E+13 5.33E+13 5.12E+13 4.91E+13 4.68E+13 4.46E+13 4.22E+13 3.99E+13 3.75E+13 3.51E+13 3.26E+13 3.03E+13 2.79E+13 2.57E+13 2.35E+13 2.14E+13 1.94E+13 1.76E+13 1.59E+13 1.43E+13 1.29E+13 1.16E+13 1.04E+13 9.32E+12 8.38E+12 6.82E+12 5.60E+12 4.65E+12 3.90E+12
 18 2.116E-05 4.73E+13 4.67E+13 4.61E+13 4.54E+13 4.48E+13 4.40E+13 4.32E+13 4.24E+13 4.15E+13 4.06E+13 3.96E+13 3.86E+13 3.75E+13 3.64E+13 3.53E+13 3.41E+13 3.28E+13 3.15E+13 3.02E+13 2.88E+13 2.74E+13 2.60E+13 2.46E+13 2.31E+13 2.17E+13 2.03E+13 1.89E+13 1.75E+13 1.62E+13 1.49E+13 1.37E+13 1.14E+13 9.44E+12 7.78E+12 6.42E+12
 19 2.139E-05 4.63E+13 4.58E+13 4.52E+13 4.47E+13 4.40E+13 4.34E+13 4.27E+13 4.20E+13 4.13E+13 4.05E+13 3.96E+13 3.88E+13 3.78E+13 3.69E+13 3.59E+13 3.48E+13 3.37E+13 3.25E+13 3.13E+13 3.01E+13 2.88E+13 2.75E+13 2.62E+13 2.48E+13 2.35E+13 2.21E+13 2.07E+13 1.94E+13 1.81E+13 1.67E+13 1.55E+13 1.31E+13 1.10E+13 9.18E+12 7.64E+12
 20 2.162E-05 3.76E+13 3.74E+13 3.70E+13 3.67E+13 3.63E+13 3.60E+13 3.56E+13 3.51E+13 3.47E+13 3.42E+13 3.37E+13 3.31E+13 3.25E+13 3.19E+13 3.12E+13 3.05E+13 2.97E+13 2.89E+13 2.80E+13 2.71E+13 2.62E+13 2.52E+13 2.42E+13 2.31E+13 2.21E+13 2.10E+13 1.99E+13 1.87E+13 1.77E+13 1.66E+13 1.55E+13 1.34E+13 1.15E+13 9.82E+12 8.34E+12
 21 2.186E-05 6.31E+13 6.25E+13 6.19E+13 6.12E+13 6.04E+13 5.96E+13 5.88E+13 5.79E+13 5.69E+13 5.59E+13 5.48E+13 5.37E+13 5.25E+13 5.12E+13 4.98E+13 4.84E+13 4.69E+13 4.53E+13 4.37E+13 4.20E+13 4.02E+13 3.84E+13 3.65E+13 3.46E+13 3.27E+13 3.07E+13 2.88E+13 2.69E+13 2.50E+13 2.31E+13 2.13E+13 1.80E+13 1.50E+13 1.24E+13 1.03E+13
 22 2.210E-05 5.26E+13 5.20E+13 5.14E+13 5.09E+13 5.02E+13 4.95E+13 4.87E+13 4.80E+13 4.72E+13 4.63E+13 4.54E+13 4.44E+13 4.34E+13 4.23E+13 4.12E+13 4.01E+13 3.88E+13 3.76E+13 3.63E+13 3.49E+13 3.35E+13 3.21E+13 3.06E+13 2.91E+13 2.76E+13 2.61E+13 2.46E+13 2.31E+13 2.16E+13 2.02E+13 1.88E+13 1.62E+13 1.38E+13 1.17E+13 9.93E+12
 23 2.235E-05 8.00E+13 7.91E+13 7.82E+13 7.73E+13 7.63E+13 7.52E+13 7.41E+13 7.29E+13 7.16E+13 7.03E+13 6.89E+13 6.75E+13 6.59E+13 6.43E+13 6.26E+13 6.08E+13 5.90E+13 5.70E+13 5.50E+13 5.28E+13 5.07E+13 4.84E+13 4.61E+13 4.37E+13 4.14E+13 3.90E+13 3.66E+13 3.42E+13 3.19E+13 2.96E+13 2.74E+13 2.32E+13 1.95E+13 1.63E+13 1.36E+13
 24 2.260E-05 5.67E+13 5.61E+13 5.54E+13 5.45E+13 5.38E+13 5.30E+13 5.22E+13 5.13E+13 5.03E+13 4.94E+13 4.84E+13 4.73E+13 4.62E+13 4.50E+13 4.38E+13 4.26E+13 4.13E+13 4.00E+13 3.86E+13 3.72E+13 3.58E+13 3.43E+13 3.29E+13 3.14E+13 2.99E+13 2.84E+13 2.69E+13 2.54E+13 2.39E+13 2.25E+13 2.11E+13 1.84E+13 1.60E+13 1.39E+13 1.20E+13
 25 2.286E-05 6.86E+13 6.79E+13 6.71E+13 6.63E+13 6.54E+13 6.44E+13 6.34E+13 6.24E+13 6.13E+13 6.01E+13 5.89E+13 5.77E+13 5.64E+13 5.50E+13 5.36E+13 5.21E+13 5.05E+13 4.89E+13 4.73E+13 4.56E+13 4.38E+13 4.20E+13 4.02E+13 3.84E+13 3.65E+13 3.46E+13 3.28E+13 3.09E+13 2.91E+13 2.73E+13 2.56E+13 2.23E+13 1.93E+13 1.66E+13 1.43E+13
 26 2.312E-05 5.68E+13 5.64E+13 5.59E+13 5.54E+13 5.50E+13 5.42E+13 5.35E+13 5.28E+13 5.21E+13 5.13E+13 5.05E+13 4.96E+13 4.87E+13 4.77E+13 4.67E+13 4.57E+13 4.45E+13 4.34E+13 4.21E+13 4.09E+13 3.96E+13 3.82E+13 3.68E+13 3.54E+13 3.39E+13 3.25E+13 3.10E+13 2.95E+13 2.80E+13 2.65E+13 2.51E+13 2.23E+13 1.96E+13 1.72E+13 1.51E+13
 27 2.339E-05 4.62E+13 4.56E+13 4.48E+13 4.42E+13 4.34E+13 4.25E+13 4.17E+13 4.08E+13 4.00E+13 3.91E+13 3.82E+13 3.72E+13 3.63E+13 3.53E+13 3.43E+13 3.34E+13 3.23E+13 3.13E+13 3.03E+13 2.93E+13 2.82E+13 2.72E+13 2.62E+13 2.52E+13 2.42E+13 2.32E+13 2.22E+13 2.13E+13 2.04E+13 1.95E+13 1.86E+13 1.69E+13 1.53E+13 1.38E+13 1.25E+13
 28 2.367E-05 6.25E+13 6.14E+13 6.02E+13 5.89E+13 5.77E+13 5.63E+13 5.49E+13 5.35E+13 5.21E+13 5.07E+13 4.92E+13 4.77E+13 4.62E+13 4.47E+13 4.32E+13 4.17E+13 4.02E+13 3.87E+13 3.72E+13 3.57E+13 3.42E+13 3.28E+13 3.14E+13 3.00E+13 2.86E+13 2.73E+13 2.60E+13 2.47E+13 2.35E+13 2.24E+13 2.12E+13 1.91E+13 1.72E+13 1.54E+13 1.38E+13
 29 2.395E-05 1.30E+14 1.24E+14 1.18E+14 1.12E+14 1.06E+14 1.01E+14 9.51E+13 8.96E+13 8.43E+13 7.91E+13 7.41E+13 6.93E+13 6.47E+13 6.04E+13 5.62E+13 5.23E+13 4.86E+13 4.52E+13 4.20E+13 3.90E+13 3.62E+13 3.36E+13 3.13E+13 2.91E+13 2.71E+13 2.53E+13 2.37E+13 2.21E+13 2.08E+13 1.95E+13 1.83E+13 1.63E+13 1.46E+13 1.31E+13 1.18E+13
 30 2.424E-05 1.06E+14 1.04E+14 1.02E+14 1.00E+14 9.84E+13 9.63E+13 9.41E+13 9.19E+13 8.96E+13 8.73E+13 8.50E+13 8.25E+13 8.01E+13 7.76E+13 7.50E+13 7.24E+13 6.98E+13 6.71E+13 6.44E+13 6.17E+13 5.90E+13 5.63E+13 5.36E+13 5.10E+13 4.83E+13 4.58E+13 4.32E+13 4.07E+13 3.84E+13 3.60E+13 3.38E+13 2.97E+13 2.60E+13 2.28E+13 2.00E+13
 31 2.454E-05 4.44E+13 4.44E+13 4.43E+13 4.43E+13 4.41E+13 4.39E+13 4.37E+13 4.35E+13 4.33E+13 4.30E+13 4.27E+13 4.24E+13 4.21E+13 4.17E+13 4.13E+13 4.08E+13 4.03E+13 3.98E+13 3.93E+13 3.87E+13 3.80E+13 3.74E+13 3.67E+13 3.60E+13 3.52E+13 3.44E+13 3.36E+13 3.28E+13 3.20E+13 3.11E+13 3.02E+13 2.84E+13 2.65E+13 2.46E+13 2.27E+13
 32 2.484E-05 5.29E+13 5.26E+13 5.22E+13 5.16E+13 5.12E+13 5.07E+13 5.01E+13 4.96E+13 4.90E+13 4.83E+13 4.77E+13 4.70E+13 4.62E+13 4.54E+13 4.46E+13 4.37E+13 4.28E+13 4.19E+13 4.09E+13 3.99E+13 3.89E+13 3.79E+13 3.68E+13 3.57E+13 3.46E+13 3.35E+13 3.23E+13 3.12E+13 3.01E+13 2.89E+13 2.78E+13 2.55E+13 2.33E+13 2.12E+13 1.91E+13
 33 2.516E-05 4.68E+13 4.65E+13 4.63E+13 4.61E+13 4.59E+13 4.54E+13 4.50E+13 4.46E+13 4.42E+13 4.38E+13 4.33E+13 4.28E+13 4.22E+13 4.17E+13 4.10E+13 4.04E+13 3.97E+13 3.90E+13 3.82E+13 3.74E+13 3.66E+13 3.58E+13 3.49E+13 3.41E+13 3.32E+13 3.23E+13 3.15E+13 3.06E+13 2.97E+13 2.88E+13 2.79E+13 2.62E+13 2.45E+13 2.28E+13 2.12E+13
 34 2.548E-05 7.90E+13 7.80E+13 7.70E+13 7.61E+13 7.49E+13 7.34E+13 7.21E+13 7.09E+13 6.96E+13 6.82E+13 6.69E+13 6.55E+13 6.40E+13 6.25E+13 6.10E+13 5.95E+13 5.80E+13 5.64E+13 5.49E+13 5.33E+13 5.17E+13 5.01E+13 4.86E+13 4.70E+13 4.54E+13 4.39E+13 4.24E+13 4.09E+13 3.94E+13 3.79E+13 3.65E+13 3.37E+13 3.10E+13 2.85E+13 2.60E+13
 35 2.581E-05 1.74E+14 1.71E+14 1.68E+14 1.65E+14 1.61E+14 1.58E+14 1.55E+14 1.51E+14 1.48E+14 1.44E+14 1.41E+14 1.37E+14 1.34E+14 1.30E+14 1.26E+14 1.23E+14 1.19E+14 1.15E+14 1.12E+14 1.08E+14 1.04E+14 1.01E+14 9.74E+13 9.39E+13 9.05E+13 8.72E+13 8.40E+13 8.08E+13 7.77E+13 7.46E+13 7.17E+13 6.60E+13 6.06E+13 5.55E+13 5.08E+13
 36 2.614E-05 1.29E+14 1.26E+14 1.23E+14 1.21E+14 1.18E+14 1.15E+14 1.12E+14 1.10E+14 1.07E+14 1.04E+14 1.01E+14 9.81E+13 9.53E+13 9.24E+13 8.96E+13 8.69E+13 8.41E+13 8.15E+13 7.88E+13 7.63E+13 7.38E+13 7.14E+13 6.90E+13 6.67E+13 6.45E+13 6.24E+13 6.03E+13 5.82E+13 5.62E+13 5.44E+13 5.26E+13 4.91E+13 4.59E+13 4.30E+13 4.02E+13
 37 2.649E-05 2.48E+14 2.47E+14 2.45E+14 2.44E+14 2.42E+14 2.40E+14 2.38E+14 2.36E+14 2.34E+14 2.31E+14 2.29E+14 2.26E+14 2.24E+14 2.21E+14 2.18E+14 2.15E+14 2.12E+14 2.09E+14 2.05E+14 2.02E+14 1.98E+14 1.94E+14 1.91E+14 1.87E+14 1.83E+14 1.79E+14 1.75E+14 1.71E+14 1.67E+14 1.62E+14 1.58E+14 1.49E+14 1.41E+14 1.32E+14 1.23E+14
 38 2.685E-05 2.54E+14 2.52E+14 2.50E+14 2.49E+14 2.47E+14 2.45E+14 2.42E+14 2.40E+14 2.38E+14 2.35E+14 2.33E+14 2.30E+14 2.27E+14 2.24E+14 2.21E+14 2.18E+14 2.14E+14 2.11E+14 2.07E+14 2.04E+14 2.00E+14 1.96E+14 1.92E+14 1.88E+14 1.84E+14 1.79E+14 1.75E+14 1.71E+14 1.66E+14 1.62E+14 1.57E+14 1.48E+14 1.40E+14 1.31E+14 1.22E+14
 39 2.721E-05 2.85E+14 2.82E+14 2.79E+14 2.75E+14 2.72E+14 2.68E+14 2.64E+14 2.60E+14 2.56E+14 2.51E+14 2.47E+14 2.42E+14 2.38E+14 2.33E+14 2.28E+14 2.23E+14 2.18E+14 2.13E+14 2.08E+14 2.03E+14 1.98E+14 1.92E+14 1.87E+14 1.82E+14 1.76E+14 1.71E+14 1.66E+14 1.60E+14 1.55E+14 1.50E+14 1.45E+14 1.35E+14 1.25E+14 1.16E+14 1.07E+14
 40 2.759E-05 3.54E+14 3.47E+14 3.41E+14 3.34E+14 3.26E+14 3.19E+14 3.11E+14 3.04E+14 2.96E+14 2.88E+14 2.81E+14 2.73E+14 2.65E+14 2.57E+14 2.49E+14 2.41E+14 2.33E+14 2.26E+14 2.18E+14 2.10E+14 2.03E+14 1.96E+14 1.89E+14 1.82E+14 1.75E+14 1.68E+14 1.62E+14 1.56E+14 1.50E+14 1.44E+14 1.39E+14 1.28E+14 1.18E+14 1.09E+14 1.01E+14
 41 2.797E-05 7.84E+13 7.81E+13 7.77E+13 7.73E+13 7.68E+13 7.64E+13 7.58E+13 7.52E+13 7.46E+13 7.39E+13 7.32E+13 7.24E+13 7.16E+13 7.07E+13 6.98E+13 6.89E+13 6.80E+13 6.70E+13 6.60E+13 6.49E+13 6.39E+13 6.29E+13 6.18E+13 6.08E+13 5.97E+13 5.87E+13 5.76E+13 5.66E+13 5.56E+13 5.46E+13 5.36E+13 5.16E+13 4.97E+13 4.78E+13 4.60E+13
 42 2.837E-05 5.79E+14 5.69E+14 5.60E+14 5.50E+14 5.38E+14 5.29E+14 5.19E+14 5.08E+14 4.96E+14 4.85E+14 4.73E+14 4.61E+14 4.49E+14 4.37E+14 4.25E+14 4.13E+14 4.00E+14 3.88E+14 3.75E+14 3.63E+14 3.51E+14 3.39E+14 3.27E+14 3.15E+14 3.03E+14 2.92E+14 2.81E+14 2.70E+14 2.59E+14 2.49E+14 2.39E+14 2.19E+14 2.01E+14 1.85E+14 1.69E+14
 43 2.878E-05 4.06E+14 4.04E+14 4.01E+14 3.98E+14 3.95E+14 3.91E+14 3.88E+14 3.84E+14 3.81E+14 3.77E+14 3.73E+14 3.69E+14 3.64E+14 3.60E+14 3.55E+14 3.50E+14 3.45E+14 3.40E+14 3.34E+14 3.29E+14 3.23E+14 3.18E+14 3.12E+14 3.06E+14 3.00E+14 2.94E+14 2.88E+14 2.82E+14 2.76E+14 2.70E+14 2.64E+14 2.51E+14 2.39E+14 2.27E+14 2.15E+14
 44 2.920E-05 6.26E+14 6.23E+14 6.20E+14 6.17E+14 6.11E+14 6.09E+14 6.05E+14 6.01E+14 5.97E+14 5.93E+14 5.88E+14 5.83E+14 5.78E+14 5.73E+14 5.68E+14 5.62E+14 5.56E+14 5.50E+14 5.44E+14 5.37E+14 5.31E+14 5.24E+14 5.17E+14 5.09E+14 5.02E+14 4.94E+14 4.86E+14 4.78E+14 4.70E+14 4.62E+14 4.53E+14 4.36E+14 4.18E+14 4.00E+14 3.82E+14
 45 2.963E-05 6.29E+14 6.26E+14 6.22E+14 6.17E+14 6.14E+14 6.11E+14 6.07E+14 6.03E+14 5.98E+14 5.94E+14 5.89E+14 5.83E+14 5.78E+14 5.72E+14 5.67E+14 5.60E+14 5.54E+14 5.48E+14 5.41E+14 5.34E+14 5.27E+14 5.20E+14 5.12E+14 5.04E+14 4.97E+14 4.89E+14 4.81E+14 4.72E+14 4.64E+14 4.56E+14 4.47E+14 4.30E+14 4.12E+14 3.95E+14 3.77E+14
 46 2.990E-05 1.26E+14 1.26E+14 1.25E+14 1.25E+14 1.24E+14 1.24E+14 1.23E+14 1.22E+14 1.22E+14 1.21E+14 1.20E+14 1.20E+14 1.19E+14 1.18E+14 1.17E+14 1.16E+14 1.15E+14 1.14E+14 1.13E+14 1.12E+14 1.10E+14 1.09E+14 1.08E+14 1.06E+14 1.05E+14 1.04E+14 1.02E+14 1.01E+14 9.94E+13 9.78E+13 9.63E+13 9.32E+13 9.00E+13 8.68E+13 8.35E+13
 47 3.000E-05 1.33E+14 1.33E+14 1.32E+14 1.32E+14 1.31E+14 1.30E+14 1.29E+14 1.28E+14 1.27E+14 1.26E+14 1.25E+14 1.24E+14 1.23E+14 1.22E+14 1.21E+14 1.19E+14 1.18E+14 1.17E+14 1.15E+14 1.14E+14 1.12E+14 1.11E+14 1.09E+14 1.07E+14 1.06E+14 1.04E+14 1.02E+14 1.00E+14 9.82E+13 9.62E+13 9.42E+13 9.02E+13 8.61E+13 8.18E+13 7.75E+13
 48 3.010E-05 1.23E+14 1.23E+14 1.23E+14 1.23E+14 1.23E+14 1.23E+14 1.22E+14 1.22E+14 1.22E+14 1.22E+14 1.22E+14 1.21E+14 1.21E+14 1.20E+14 1.20E+14 1.20E+14 1.19E+14 1.18E+14 1.18E+14 1.17E+14 1.16E+14 1.16E+14 1.15E+14 1.14E+14 1.13E+14 1.12E+14 1.11E+14 1.10E+14 1.08E+14 1.07E+14 1.06E+14 1.03E+14 9.99E+13 9.67E+13 9.33E+13
 49 3.020E-05 1.38E+14 1.37E+14 1.36E+14 1.36E+14 1.35E+14 1.34E+14 1.33E+14 1.33E+14 1.32E+14 1.31E+14 1.30E+14 1.29E+14 1.28E+14 1.27E+14 1.25E+14 1.24E+14 1.23E+14 1.22E+14 1.20E+14 1.19E+14 1.17E+14 1.16E+14 1.14E+14 1.12E+14 1.11E+14 1.09E+14 1.07E+14 1.05E+14 1.03E+14 1.01E+14 9.95E+13 9.54E+13 9.13E+13 8.71E+13 8.28E+13
 50 3.030E-05 1.57E+14 1.57E+14 1.56E+14 1.56E+14 1.55E+14 1.55E+14 1.54E+14 1.54E+14 1.53E+14 1.53E+14 1.52E+14 1.51E+14 1.51E+14 1.50E+14 1.49E+14 1.48E+14 1.47E+14 1.46E+14 1.45E+14 1.44E+14 1.43E+14 1.42E+14 1.41E+14 1.39E+14 1.38E+14 1.36E+14 1.35E+14 1.33E+14 1.32E+14 1.30E+14 1.29E+14 1.25E+14 1.21E+14 1.18E+14 1.14E+14
 51 3.040E-05 1.68E+14 1.68E+14 1.67E+14 1.66E+14 1.64E+14 1.64E+14 1.63E+14 1.62E+14 1.61E+14 1.60E+14 1.59E+14 1.58E+14 1.56E+14 1.55E+14 1.54E+14 1.52E+14 1.51E+14 1.49E+14 1.48E+14 1.46E+14 1.45E+14 1.43E+14 1.41E+14 1.39E+14 1.37E+14 1.35E+14 1.33E+14 1.31E+14 1.29E+14 1.27E+14 1.25E+14 1.20E+14 1.15E+14 1.10E+14 1.05E+14
 52 3.050E-05 1.81E+14 1.80E+14 1.79E+14 1.79E+14 1.79E+14 1.77E+14 1.77E+14 1.76E+14 1.75E+14 1.74E+14 1.73E+14 1.72E+14 1.71E+14 1.70E+14 1.69E+14 1.68E+14 1.66E+14 1.65E+14 1.64E+14 1.62E+14 1.60E+14 1.59E+14 1.57E+14 1.55E+14 1.53E+14 1.51E+14 1.49E+14 1.47E+14 1.45E+14 1.43E+14 1.41E+14 1.36E+14 1.31E+14 1.26E+14 1.21E+14
 53 3.060E-05 1.63E+14 1.62E+14 1.61E+14 1.61E+14 1.60E+14 1.59E+14 1.58E+14 1.57E+14 1.55E+14 1.54E+14 1.53E+14 1.52E+14 1.50E+14 1.49E+14 1.48E+14 1.46E+14 1.44E+14 1.43E+14 1.41E+14 1.39E+14 1.38E+14 1.36E+14 1.34E+14 1.32E+14 1.30E+14 1.28E+14 1.26E+14 1.24E+14 1.22E+14 1.20E+14 1.18E+14 1.13E+14 1.09E+14 1.05E+14 1.00E+14
 54 3.070E-05 1.64E+14 1.64E+14 1.63E+14 1.62E+14 1.62E+14 1.61E+14 1.60E+14 1.59E+14 1.58E+14 1.57E+14 1.56E+14 1.55E+14 1.54E+14 1.52E+14 1.51E+14 1.50E+14 1.49E+14 1.48E+14 1.46E+14 1.45E+14 1.44E+14 1.42E+14 1.41E+14 1.39E+14 1.38E+14 1.36E+14 1.35E+14 1.33E+14 1.32E+14 1.30E+14 1.29E+14 1.26E+14 1.22E+14 1.19E+14 1.15E+14
 55 3.080E-05 1.72E+14 1.71E+14 1.71E+14 1.70E+14 1.70E+14 1.69E+14 1.68E+14 1.67E+14 1.66E+14 1.66E+14 1.65E+14 1.64E+14 1.63E+14 1.61E+14 1.60E+14 1.59E+14 1.58E+14 1.56E+14 1.55E+14 1.53E+14 1.52E+14 1.50E+14 1.48E+14 1.46E+14 1.45E+14 1.43E+14 1.41E+14 1.39E+14 1.37E+14 1.35E+14 1.33E+14 1.28E+14 1.24E+14 1.20E+14 1.15E+14
 56 3.090E-05 1.69E+14 1.68E+14 1.67E+14 1.66E+14 1.65E+14 1.64E+14 1.63E+14 1.62E+14 1.61E+14 1.60E+14 1.59E+14 1.58E+14 1.56E+14 1.55E+14 1.54E+14 1.53E+14 1.51E+14 1.50E+14 1.49E+14 1.48E+14 1.46E+14 1.45E+14 1.43E+14 1.42E+14 1.41E+14 1.39E+14 1.38E+14 1.36E+14 1.35E+14 1.33E+14 1.32E+14 1.29E+14 1.25E+14 1.22E+14 1.19E+14
 57 3.100E-05 1.75E+14 1.74E+14 1.72E+14 1.71E+14 1.69E+14 1.68E+14 1.66E+14 1.65E+14 1.63E+14 1.62E+14 1.60E+14 1.58E+14 1.56E+14 1.54E+14 1.53E+14 1.51E+14 1.49E+14 1.47E+14 1.45E+14 1.43E+14 1.41E+14 1.39E+14 1.37E+14 1.35E+14 1.32E+14 1.30E+14 1.28E+14 1.26E+14 1.24E+14 1.22E+14 1.20E+14 1.16E+14 1.12E+14 1.08E+14 1.03E+14
 58 3.110E-05 1.61E+14 1.61E+14 1.61E+14 1.60E+14 1.60E+14 1.60E+14 1.59E+14 1.59E+14 1.59E+14 1.58E+14 1.58E+14 1.58E+14 1.57E+14 1.57E+14 1.56E+14 1.56E+14 1.55E+14 1.55E+14 1.54E+14 1.53E+14 1.53E+14 1.52E+14 1.51E+14 1.51E+14 1.50E+14 1.49E+14 1.48E+14 1.47E+14 1.47E+14 1.46E+14 1.45E+14 1.43E+14 1.40E+14 1.38E+14 1.36E+14
 59 3.120E-05 1.84E+14 1.83E+14 1.81E+14 1.80E+14 1.78E+14 1.77E+14 1.76E+14 1.75E+14 1.73E+14 1.72E+14 1.70E+14 1.69E+14 1.67E+14 1.66E+14 1.64E+14 1.62E+14 1.61E+14 1.59E+14 1.57E+14 1.56E+14 1.54E+14 1.52E+14 1.51E+14 1.49E+14 1.47E+14 1.45E+14 1.44E+14 1.42E+14 1.40E+14 1.38E+14 1.36E+14 1.33E+14 1.29E+14 1.25E+14 1.21E+14
 60 3.130E-05 1.73E+14 1.72E+14 1.72E+14 1.72E+14 1.71E+14 1.69E+14 1.68E+14 1.67E+14 1.67E+14 1.66E+14 1.65E+14 1.64E+14 1.63E+14 1.62E+14 1.61E+14 1.59E+14 1.58E+14 1.57E+14 1.56E+14 1.55E+14 1.54E+14 1.53E+14 1.52E+14 1.50E+14 1.49E+14 1.48E+14 1.47E+14 1.45E+14 1.44E+14 1.43E+14 1.41E+14 1.39E+14 1.36E+14 1.33E+14 1.30E+14
 61 3.140E-05 1.81E+14 1.80E+14 1.80E+14 1.78E+14 1.78E+14 1.77E+14 1.76E+14 1.75E+14 1.74E+14 1.73E+14 1.71E+14 1.70E+14 1.69E+14 1.68E+14 1.66E+14 1.65E+14 1.64E+14 1.62E+14 1.61E+14 1.60E+14 1.58E+14 1.57E+14 1.55E+14 1.54E+14 1.52E+14 1.50E+14 1.49E+14 1.47E+14 1.46E+14 1.44E+14 1.42E+14 1.39E+14 1.35E+14 1.32E+14 1.28E+14
 62 3.150E-05 1.74E+14 1.73E+14 1.72E+14 1.71E+14 1.70E+14 1.69E+14 1.68E+14 1.67E+14 1.66E+14 1.65E+14 1.64E+14 1.63E+14 1.62E+14 1.60E+14 1.59E+14 1.58E+14 1.57E+14 1.56E+14 1.55E+14 1.54E+14 1.52E+14 1.51E+14 1.50E+14 1.49E+14 1.48E+14 1.47E+14 1.46E+14 1.45E+14 1.43E+14 1.42E+14 1.41E+14 1.39E+14 1.36E+14 1.34E+14 1.31E+14
 63 3.160E-05 1.90E+14 1.88E+14 1.86E+14 1.84E+14 1.82E+14 1.80E+14 1.78E+14 1.76E+14 1.74E+14 1.72E+14 1.70E+14 1.68E+14 1.65E+14 1.63E+14 1.61E+14 1.58E+14 1.56E+14 1.54E+14 1.52E+14 1.49E+14 1.47E+14 1.45E+14 1.43E+14 1.41E+14 1.39E+14 1.37E+14 1.35E+14 1.33E+14 1.31E+14 1.29E+14 1.27E+14 1.23E+14 1.20E+14 1.17E+14 1.13E+14
 64 3.170E-05 1.88E+14 1.87E+14 1.86E+14 1.85E+14 1.84E+14 1.83E+14 1.82E+14 1.81E+14 1.80E+14 1.78E+14 1.77E+14 1.76E+14 1.74E+14 1.73E+14 1.72E+14 1.70E+14 1.69E+14 1.67E+14 1.66E+14 1.64E+14 1.63E+14 1.61E+14 1.60E+14 1.58E+14 1.57E+14 1.55E+14 1.54E+14 1.52E+14 1.51E+14 1.49E+14 1.48E+14 1.45E+14 1.41E+14 1.38E+14 1.35E+14
 65 3.180E-05 1.91E+14 1.89E+14 1.88E+14 1.87E+14 1.85E+14 1.84E+14 1.82E+14 1.81E+14 1.79E+14 1.77E+14 1.76E+14 1.74E+14 1.72E+14 1.71E+14 1.69E+14 1.67E+14 1.65E+14 1.63E+14 1.62E+14 1.60E+14 1.58E+14 1.56E+14 1.54E+14 1.53E+14 1.51E+14 1.49E+14 1.47E+14 1.45E+14 1.43E+14 1.42E+14 1.40E+14 1.36E+14 1.32E+14 1.29E+14 1.25E+14
 66 3.190E-05 1.86E+14 1.85E+14 1.84E+14 1.83E+14 1.81E+14 1.80E+14 1.79E+14 1.78E+14 1.76E+14 1.75E+14 1.74E+14 1.72E+14 1.71E+14 1.69E+14 1.68E+14 1.66E+14 1.64E+14 1.63E+14 1.61E+14 1.60E+14 1.58E+14 1.56E+14 1.54E+14 1.53E+14 1.51E+14 1.49E+14 1.48E+14 1.46E+14 1.44E+14 1.42E+14 1.41E+14 1.37E+14 1.34E+14 1.30E+14 1.26E+14
 67 3.200E-05 2.00E+14 1.99E+14 1.98E+14 1.97E+14 1.96E+14 1.95E+14 1.94E+14 1.93E+14 1.91E+14 1.90E+14 1.89E+14 1.87E+14 1.86E+14 1.84E+14 1.83E+14 1.81E+14 1.80E+14 1.78E+14 1.76E+14 1.75E+14 1.73E+14 1.71E+14 1.69E+14 1.68E+14 1.66E+14 1.64E+14 1.62E+14 1.60E+14 1.58E+14 1.56E+14 1.54E+14 1.50E+14 1.46E+14 1.41E+14 1.37E+14
 68 3.210E-05 2.32E+14 2.31E+14 2.30E+14 2.28E+14 2.26E+14 2.25E+14 2.24E+14 2.22E+14 2.20E+14 2.19E+14 2.17E+14 2.15E+14 2.13E+14 2.11E+14 2.09E+14 2.07E+14 2.05E+14 2.03E+14 2.01E+14 1.99E+14 1.97E+14 1.94E+14 1.92E+14 1.90E+14 1.88E+14 1.85E+14 1.83E+14 1.80E+14 1.78E+14 1.76E+14 1.73E+14 1.68E+14 1.63E+14 1.58E+14 1.52E+14
 69 3.225E-05 4.44E+14 4.40E+14 4.37E+14 4.35E+14 4.31E+14 4.26E+14 4.23E+14 4.19E+14 4.15E+14 4.10E+14 4.06E+14 4.01E+14 3.97E+14 3.92E+14 3.87E+14 3.82E+14 3.77E+14 3.72E+14 3.66E+14 3.61E+14 3.56E+14 3.50E+14 3.45E+14 3.39E+14 3.34E+14 3.29E+14 3.23E+14 3.18E+14 3.13E+14 3.07E+14 3.02E+14 2.92E+14 2.81E+14 2.71E+14 2.61E+14
 70 3.245E-05 4.60E+14 4.57E+14 4.54E+14 4.49E+14 4.46E+14 4.43E+14 4.40E+14 4.36E+14 4.32E+14 4.28E+14 4.24E+14 4.20E+14 4.16E+14 4.11E+14 4.07E+14 4.02E+14 3.98E+14 3.93E+14 3.88E+14 3.83E+14 3.78E+14 3.73E+14 3.68E+14 3.63E+14 3.57E+14 3.52E+14 3.47E+14 3.41E+14 3.36E+14 3.30E+14 3.25E+14 3.13E+14 3.02E+14 2.90E+14 2.78E+14
 71 3.265E-05 5.12E+14 5.11E+14 5.10E+14 5.09E+14 5.08E+14 5.05E+14 5.03E+14 5.02E+14 5.00E+14 4.98E+14 4.95E+14 4.93E+14 4.91E+14 4.89E+14 4.86E+14 4.83E+14 4.81E+14 4.78E+14 4.75E+14 4.72E+14 4.69E+14 4.66E+14 4.62E+14 4.59E+14 4.55E+14 4.52E+14 4.48E+14 4.44E+14 4.40E+14 4.36E+14 4.32E+14 4.24E+14 4.15E+14 4.06E+14 3.96E+14
 72 3.300E-05 1.29E+15 1.29E+15 1.28E+15 1.28E+15 1.27E+15 1.27E+15 1.26E+15 1.25E+15 1.25E+15 1.24E+15 1.23E+15 1.22E+15 1.22E+15 1.21E+15 1.20E+15 1.19E+15 1.18E+15 1.17E+15 1.16E+15 1.15E+15 1.14E+15 1.13E+15 1.11E+15 1.10E+15 1.09E+15 1.08E+15 1.06E+15 1.05E+15 1.04E+15 1.03E+15 1.01E+15 9.84E+14 9.56E+14 9.27E+14 8.98E+14
 73 3.350E-05 1.28E+15 1.27E+15 1.26E+15 1.26E+15 1.25E+15 1.24E+15 1.23E+15 1.22E+15 1.21E+15 1.20E+15 1.19E+15 1.18E+15 1.17E+15 1.16E+15 1.15E+15 1.14E+15 1.13E+15 1.12E+15 1.11E+15 1.09E+15 1.08E+15 1.07E+15 1.06E+15 1.04E+15 1.03E+15 1.02E+15 1.01E+15 9.93E+14 9.80E+14 9.67E+14 9.54E+14 9.27E+14 9.00E+14 8.72E+14 8.44E+14
 74 3.400E-05 1.32E+15 1.31E+15 1.30E+15 1.30E+15 1.29E+15 1.28E+15 1.28E+15 1.27E+15 1.26E+15 1.25E+15 1.24E+15 1.23E+15 1.22E+15 1.21E+15 1.20E+15 1.19E+15 1.18E+15 1.17E+15 1.15E+15 1.14E+15 1.13E+15 1.12E+15 1.10E+15 1.09E+15 1.08E+15 1.06E+15 1.05E+15 1.03E+15 1.02E+15 1.00E+15 9.91E+14 9.62E+14 9.32E+14 9.03E+14 8.74E+14
 75 3.450E-05 1.38E+15 1.37E+15 1.37E+15 1.36E+15 1.36E+15 1.35E+15 1.34E+15 1.34E+15 1.33E+15 1.32E+15 1.31E+15 1.31E+15 1.30E+15 1.29E+15 1.28E+15 1.27E+15 1.26E+15 1.25E+15 1.23E+15 1.22E+15 1.21E+15 1.20E+15 1.19E+15 1.17E+15 1.16E+15 1.15E+15 1.13E+15 1.12E+15 1.10E+15 1.09E+15 1.07E+15 1.04E+15 1.01E+15 9.80E+14 9.48E+14
 76 3.500E-05 1.41E+15 1.41E+15 1.40E+15 1.40E+15 1.39E+15 1.39E+15 1.38E+15 1.38E+15 1.37E+15 1.36E+15 1.36E+15 1.35E+15 1.34E+15 1.34E+15 1.33E+15 1.32E+15 1.31E+15 1.30E+15 1.29E+15 1.28E+15 1.27E+15 1.26E+15 1.25E+15 1.24E+15 1.23E+15 1.22E+15 1.20E+15 1.19E+15 1.18E+15 1.16E+15 1.15E+15 1.12E+15 1.09E+15 1.06E+15 1.03E+15
 77 3.550E-05 1.45E+15 1.44E+15 1.44E+15 1.44E+15 1.43E+15 1.43E+15 1.42E+15 1.42E+15 1.41E+15 1.40E+15 1.40E+15 1.39E+15 1.38E+15 1.38E+15 1.37E+15 1.36E+15 1.35E+15 1.34E+15 1.33E+15 1.32E+15 1.31E+15 1.30E+15 1.29E+15 1.27E+15 1.26E+15 1.25E+15 1.23E+15 1.21E+15 1.20E+15 1.18E+15 1.16E+15 1.13E+15 1.09E+15 1.05E+15 1.00E+15
 78 3.600E-05 1.43E+15 1.42E+15 1.42E+15 1.41E+15 1.40E+15 1.40E+15 1.39E+15 1.38E+15 1.37E+15 1.36E+15 1.36E+15 1.35E+15 1.34E+15 1.33E+15 1.32E+15 1.31E+15 1.30E+15 1.28E+15 1.27E+15 1.26E+15 1.25E+15 1.23E+15 1.22E+15 1.20E+15 1.19E+15 1.17E+15 1.16E+15 1.14E+15 1.13E+15 1.11E+15 1.09E+15 1.05E+15 1.02E+15 9.78E+14 9.39E+14
 79 3.650E-05 1.71E+15 1.70E+15 1.70E+15 1.70E+15 1.69E+15 1.68E+15 1.68E+15 1.67E+15 1.67E+15 1.66E+15 1.65E+15 1.65E+15 1.64E+15 1.63E+15 1.62E+15 1.61E+15 1.60E+15 1.60E+15 1.59E+15 1.58E+15 1.57E+15 1.55E+15 1.54E+15 1.53E+15 1.52E+15 1.51E+15 1.50E+15 1.48E+15 1.47E+15 1.46E+15 1.44E+15 1.41E+15 1.38E+15 1.35E+15 1.31E+15
 80 3.700E-05 1.53E+15 1.52E+15 1.52E+15 1.51E+15 1.51E+15 1.51E+15 1.51E+15 1.50E+15 1.50E+15 1.49E+15 1.49E+15 1.48E+15 1.48E+15 1.47E+15 1.46E+15 1.46E+15 1.45E+15 1.44E+15 1.43E+15 1.43E+15 1.42E+15 1.41E+15 1.40E+15 1.39E+15 1.38E+15 1.37E+15 1.36E+15 1.35E+15 1.34E+15 1.33E+15 1.32E+15 1.29E+15 1.26E+15 1.24E+15 1.21E+15
 81 3.750E-05 1.62E+15 1.61E+15 1.61E+15 1.60E+15 1.59E+15 1.59E+15 1.58E+15 1.57E+15 1.57E+15 1.56E+15 1.55E+15 1.54E+15 1.53E+15 1.52E+15 1.51E+15 1.50E+15 1.49E+15 1.48E+15 1.47E+15 1.46E+15 1.44E+15 1.43E+15 1.41E+15 1.40E+15 1.38E+15 1.37E+15 1.35E+15 1.34E+15 1.32E+15 1.30E+15 1.28E+15 1.24E+15 1.20E+15 1.16E+15 1.12E+15
 82 3.800E-05 1.91E+15 1.90E+15 1.90E+15 1.90E+15 1.89E+15 1.89E+15 1.89E+15 1.88E+15 1.88E+15 1.87E+15 1.86E+15 1.85E+15 1.85E+15 1.84E+15 1.83E+15 1.82E+15 1.81E+15 1.79E+15 1.78E+15 1.77E+15 1.75E+15 1.73E+15 1.72E+15 1.70E+15 1.68E+15 1.65E+15 1.63E+15 1.61E+15 1.58E+15 1.56E+15 1.53E+15 1.47E+15 1.41E+15 1.34E+15 1.27E+15
 83 3.850E-05 1.91E+15 1.91E+15 1.90E+15 1.89E+15 1.89E+15 1.88E+15 1.87E+15 1.86E+15 1.85E+15 1.84E+15 1.83E+15 1.81E+15 1.80E+15 1.78E+15 1.76E+15 1.75E+15 1.73E+15 1.70E+15 1.68E+15 1.65E+15 1.63E+15 1.60E+15 1.57E+15 1.54E+15 1.51E+15 1.47E+15 1.44E+15 1.40E+15 1.36E+15 1.32E+15 1.29E+15 1.21E+15 1.13E+15 1.05E+15 9.75E+14
 84 3.900E-05 1.97E+15 1.96E+15 1.96E+15 1.95E+15 1.95E+15 1.94E+15 1.93E+15 1.93E+15 1.92E+15 1.91E+15 1.90E+15 1.89E+15 1.88E+15 1.87E+15 1.86E+15 1.85E+15 1.83E+15 1.82E+15 1.80E+15 1.79E+15 1.77E+15 1.75E+15 1.74E+15 1.72E+15 1.70E+15 1.68E+15 1.66E+15 1.64E+15 1.62E+15 1.60E+15 1.57E+15 1.53E+15 1.48E+15 1.44E+15 1.39E+15
 85 3.950E-05 1.71E+15 1.70E+15 1.68E+15 1.66E+15 1.64E+15 1.63E+15 1.61E+15 1.59E+15 1.57E+15 1.55E+15 1.53E+15 1.50E+15 1.48E+15 1.46E+15 1.44E+15 1.42E+15 1.40E+15 1.38E+15 1.35E+15 1.33E+15 1.31E+15 1.29E+15 1.27E+15 1.24E+15 1.22E+15 1.20E+15 1.18E+15 1.16E+15 1.14E+15 1.12E+15 1.10E+15 1.06E+15 1.02E+15 9.79E+14 9.41E+14
 86 4.000E-05 2.22E+15 2.22E+15 2.22E+15 2.23E+15 2.23E+15 2.22E+15 2.22E+15 2.22E+15 2.22E+15 2.22E+15 2.21E+15 2.21E+15 2.21E+15 2.20E+15 2.20E+15 2.19E+15 2.19E+15 2.18E+15 2.18E+15 2.17E+15 2.16E+15 2.15E+15 2.14E+15 2.13E+15 2.12E+15 2.11E+15 2.10E+15 2.08E+15 2.07E+15 2.06E+15 2.04E+15 2.01E+15 1.98E+15 1.94E+15 1.90E+15
 87 4.050E-05 2.26E+15 2.26E+15 2.26E+15 2.26E+15 2.26E+15 2.26E+15 2.26E+15 2.26E+15 2.26E+15 2.26E+15 2.26E+15 2.26E+15 2.26E+15 2.25E+15 2.25E+15 2.25E+15 2.24E+15 2.24E+15 2.23E+15 2.22E+15 2.22E+15 2.21E+15 2.20E+15 2.19E+15 2.18E+15 2.17E+15 2.16E+15 2.15E+15 2.14E+15 2.12E+15 2.11E+15 2.08E+15 2.04E+15 2.01E+15 1.96E+15
 88 4.100E-05 2.19E+15 2.20E+15 2.20E+15 2.20E+15 2.20E+15 2.21E+15 2.21E+15 2.22E+15 2.22E+15 2.22E+15 2.22E+15 2.23E+15 2.23E+15 2.23E+15 2.23E+15 2.23E+15 2.23E+15 2.23E+15 2.23E+15 2.23E+15 2.23E+15 2.23E+15 2.23E+15 2.22E+15 2.22E+15 2.22E+15 2.21E+15 2.21E+15 2.20E+15 2.19E+15 2.18E+15 2.17E+15 2.14E+15 2.12E+15 2.09E+15
 89 4.150E-05 2.34E+15 2.35E+15 2.35E+15 2.36E+15 2.36E+15 2.36E+15 2.37E+15 2.37E+15 2.38E+15 2.38E+15 2.38E+15 2.39E+15 2.39E+15 2.39E+15 2.39E+15 2.40E+15 2.40E+15 2.40E+15 2.40E+15 2.40E+15 2.40E+15 2.39E+15 2.39E+15 2.39E+15 2.38E+15 2.37E+15 2.37E+15 2.36E+15 2.35E+15 2.34E+15 2.32E+15 2.29E+15 2.26E+15 2.22E+15 2.17E+15
 90 4.200E-05 2.33E+15 2.34E+15 2.34E+15 2.34E+15 2.34E+15 2.35E+15 2.35E+15 2.35E+15 2.36E+15 2.36E+15 2.36E+15 2.36E+15 2.36E+15 2.37E+15 2.37E+15 2.37E+15 2.37E+15 2.37E+15 2.37E+15 2.37E+15 2.36E+15 2.36E+15 2.36E+15 2.36E+15 2.35E+15 2.35E+15 2.34E+15 2.33E+15 2.33E+15 2.32E+15 2.31E+15 2.29E+15 2.26E+15 2.23E+15 2.20E+15
 91 4.250E-05 2.31E+15 2.31E+15 2.31E+15 2.31E+15 2.31E+15 2.31E+15 2.31E+15 2.31E+15 2.31E+15 2.31E+15 2.31E+15 2.31E+15 2.30E+15 2.30E+15 2.30E+15 2.30E+15 2.29E+15 2.29E+15 2.29E+15 2.28E+15 2.28E+15 2.28E+15 2.27E+15 2.27E+15 2.26E+15 2.26E+15 2.25E+15 2.25E+15 2.24E+15 2.23E+15 2.23E+15 2.21E+15 2.20E+15 2.18E+15 2.16E+15
 92 4.300E-05 2.25E+15 2.24E+15 2.24E+15 2.23E+15 2.22E+15 2.22E+15 2.21E+15 2.20E+15 2.20E+15 2.19E+15 2.18E+15 2.17E+15 2.16E+15 2.15E+15 2.14E+15 2.14E+15 2.13E+15 2.12E+15 2.11E+15 2.10E+15 2.09E+15 2.08E+15 2.08E+15 2.07E+15 2.06E+15 2.05E+15 2.05E+15 2.04E+15 2.03E+15 2.02E+15 2.02E+15 2.00E+15 1.99E+15 1.97E+15 1.96E+15
 93 4.350E-05 2.27E+15 2.27E+15 2.28E+15 2.28E+15 2.29E+15 2.28E+15 2.29E+15 2.29E+15 2.29E+15 2.29E+15 2.30E+15 2.30E+15 2.30E+15 2.30E+15 2.30E+15 2.30E+15 2.31E+15 2.31E+15 2.31E+15 2.31E+15 2.31E+15 2.31E+15 2.31E+15 2.31E+15 2.31E+15 2.31E+15 2.31E+15 2.31E+15 2.31E+15 2.31E+15 2.30E+15 2.30E+15 2.29E+15 2.29E+15 2.28E+15
 94 4.400E-05 2.40E+15 2.40E+15 2.41E+15 2.41E+15 2.41E+15 2.41E+15 2.41E+15 2.42E+15 2.42E+15 2.42E+15 2.42E+15 2.42E+15 2.42E+15 2.42E+15 2.42E+15 2.42E+15 2.42E+15 2.42E+15 2.42E+15 2.42E+15 2.42E+15 2.42E+15 2.42E+15 2.42E+15 2.42E+15 2.42E+15 2.42E+15 2.42E+15 2.42E+15 2.42E+15 2.42E+15 2.42E+15 2.41E+15 2.41E+15 2.41E+15
 95 4.450E-05 2.44E+15 2.44E+15 2.45E+15 2.45E+15 2.45E+15 2.46E+15 2.47E+15 2.47E+15 2.48E+15 2.48E+15 2.48E+15 2.49E+15 2.49E+15 2.50E+15 2.50E+15 2.50E+15 2.51E+15 2.51E+15 2.51E+15 2.52E+15 2.52E+15 2.52E+15 2.52E+15 2.52E+15 2.52E+15 2.52E+15 2.52E+15 2.52E+15 2.52E+15 2.52E+15 2.52E+15 2.52E+15 2.51E+15 2.50E+15 2.49E+15
 96 4.500E-05 2.51E+15 2.51E+15 2.52E+15 2.53E+15 2.54E+15 2.55E+15 2.55E+15 2.56E+15 2.57E+15 2.58E+15 2.59E+15 2.60E+15 2.61E+15 2.62E+15 2.63E+15 2.64E+15 2.65E+15 2.66E+15 2.67E+15 2.68E+15 2.69E+15 2.70E+15 2.71E+15 2.72E+15 2.73E+15 2.74E+15 2.74E+15 2.75E+15 2.76E+15 2.77E+15 2.78E+15 2.79E+15 2.80E+15 2.81E+15 2.82E+15
 97 4.550E-05 2.50E+15 2.50E+15 2.51E+15 2.51E+15 2.52E+15 2.53E+15 2.54E+15 2.55E+15 2.56E+15 2.56E+15 2.57E+15 2.58E+15 2.59E+15 2.60E+15 2.61E+15 2.62E+15 2.62E+15 2.63E+15 2.64E+15 2.65E+15 2.66E+15 2.67E+15 2.68E+15 2.68E+15 2.69E+15 2.70E+15 2.71E+15 2.71E+15 2.72E+15 2.73E+15 2.73E+15 2.74E+15 2.75E+15 2.75E+15 2.76E+15
 98 4.600E-05 2.53E+15 2.54E+15 2.55E+15 2.55E+15 2.56E+15 2.57E+15 2.58E+15 2.59E+15 2.60E+15 2.61E+15 2.61E+15 2.62E+15 2.63E+15 2.64E+15 2.65E+15 2.66E+15 2.67E+15 2.68E+15 2.69E+15 2.70E+15 2.71E+15 2.72E+15 2.73E+15 2.73E+15 2.74E+15 2.75E+15 2.76E+15 2.77E+15 2.77E+15 2.78E+15 2.79E+15 2.80E+15 2.81E+15 2.82E+15 2.83E+15
 99 4.650E-05 2.55E+15 2.56E+15 2.56E+15 2.57E+15 2.58E+15 2.59E+15 2.60E+15 2.61E+15 2.61E+15 2.62E+15 2.63E+15 2.64E+15 2.65E+15 2.66E+15 2.67E+15 2.68E+15 2.69E+15 2.70E+15 2.71E+15 2.71E+15 2.72E+15 2.73E+15 2.74E+15 2.75E+15 2.75E+15 2.76E+15 2.76E+15 2.77E+15 2.77E+15 2.78E+15 2.78E+15 2.79E+15 2.79E+15 2.79E+15 2.78E+15
100 4.700E-05 2.56E+15 2.56E+15 2.57E+15 2.58E+15 2.59E+15 2.60E+15 2.60E+15 2.61E+15 2.62E+15 2.63E+15 2.64E+15 2.65E+15 2.66E+15 2.67E+15 2.68E+15 2.68E+15 2.69E+15 2.70E+15 2.71E+15 2.72E+15 2.73E+15 2.73E+15 2.74E+15 2.75E+15 2.76E+15 2.76E+15 2.77E+15 2.77E+15 2.78E+15 2.78E+15 2.78E+15 2.79E+15 2.79E+15 2.79E+15 2.78E+15
101 4.750E-05 2.58E+15 2.58E+15 2.59E+15 2.60E+15 2.61E+15 2.62E+15 2.63E+15 2.64E+15 2.65E+15 2.66E+15 2.67E+15 2.68E+15 2.69E+15 2.70E+15 2.72E+15 2.73E+15 2.74E+15 2.75E+15 2.76E+15 2.77E+15 2.78E+15 2.79E+15 2.80E+15 2.81E+15 2.82E+15 2.83E+15 2.84E+15 2.85E+15 2.86E+15 2.87E+15 2.88E+15 2.89E+15 2.91E+15 2.92E+15 2.93E+15
102 4.800E-05 2.58E+15 2.59E+15 2.60E+15 2.61E+15 2.62E+15 2.63E+15 2.64E+15 2.65E+15 2.66E+15 2.67E+15 2.69E+15 2.70E+15 2.71E+15 2.72E+15 2.73E+15 2.75E+15 2.76E+15 2.77E+15 2.78E+15 2.79E+15 2.81E+15 2.82E+15 2.83E+15 2.84E+15 2.85E+15 2.86E+15 2.88E+15 2.89E+15 2.90E+15 2.91E+15 2.92E+15 2.94E+15 2.95E+15 2.97E+15 2.98E+15
103 4.850E-05 2.42E+15 2.42E+15 2.43E+15 2.44E+15 2.45E+15 2.45E+15 2.46E+15 2.47E+15 2.48E+15 2.48E+15 2.49E+15 2.50E+15 2.51E+15 2.52E+15 2.53E+15 2.53E+15 2.54E+15 2.55E+15 2.56E+15 2.57E+15 2.57E+15 2.58E+15 2.59E+15 2.60E+15 2.60E+15 2.61E+15 2.62E+15 2.62E+15 2.63E+15 2.64E+15 2.64E+15 2.65E+15 2.66E+15 2.67E+15 2.68E+15
104 4.900E-05 2.55E+15 2.56E+15 2.56E+15 2.57E+15 2.58E+15 2.59E+15 2.60E+15 2.60E+15 2.61E+15 2.62E+15 2.63E+15 2.64E+15 2.65E+15 2.65E+15 2.66E+15 2.67E+15 2.68E+15 2.69E+15 2.70E+15 2.71E+15 2.71E+15 2.72E+15 2.73E+15 2.74E+15 2.75E+15 2.75E+15 2.76E+15 2.77E+15 2.77E+15 2.78E+15 2.79E+15 2.80E+15 2.81E+15 2.82E+15 2.83E+15
105 4.950E-05 2.57E+15 2.58E+15 2.59E+15 2.60E+15 2.61E+15 2.62E+15 2.63E+15 2.64E+15 2.65E+15 2.66E+15 2.67E+15 2.68E+15 2.69E+15 2.70E+15 2.71E+15 2.72E+15 2.73E+15 2.75E+15 2.76E+15 2.77E+15 2.78E+15 2.79E+15 2.80E+15 2.82E+15 2.83E+15 2.84E+15 2.85E+15 2.86E+15 2.88E+15 2.89E+15 2.90E+15 2.92E+15 2.95E+15 2.97E+15 2.99E+15
106 5.000E-05 2.55E+15 2.55E+15 2.56E+15 2.56E+15 2.57E+15 2.58E+15 2.58E+15 2.59E+15 2.60E+15 2.60E+15 2.61E+15 2.62E+15 2.62E+15 2.63E+15 2.64E+15 2.64E+15 2.65E+15 2.66E+15 2.66E+15 2.67E+15 2.68E+15 2.68E+15 2.69E+15 2.69E+15 2.70E+15 2.70E+15 2.71E+15 2.71E+15 2.71E+15 2.72E+15 2.72E+15 2.72E+15 2.73E+15 2.73E+15 2.73E+15
107 5.050E-05 2.58E+15 2.59E+15 2.59E+15 2.60E+15 2.61E+15 2.62E+15 2.63E+15 2.64E+15 2.65E+15 2.65E+15 2.66E+15 2.67E+15 2.68E+15 2.69E+15 2.70E+15 2.71E+15 2.72E+15 2.73E+15 2.74E+15 2.75E+15 2.76E+15 2.77E+15 2.78E+15 2.79E+15 2.80E+15 2.80E+15 2.81E+15 2.82E+15 2.83E+15 2.84E+15 2.84E+15 2.86E+15 2.87E+15 2.88E+15 2.88E+15
108 5.100E-05 2.59E+15 2.59E+15 2.60E+15 2.61E+15 2.62E+15 2.63E+15 2.64E+15 2.64E+15 2.65E+15 2.66E+15 2.67E+15 2.68E+15 2.69E+15 2.70E+15 2.71E+15 2.72E+15 2.73E+15 2.75E+15 2.76E+15 2.77E+15 2.78E+15 2.79E+15 2.80E+15 2.81E+15 2.82E+15 2.83E+15 2.84E+15 2.85E+15 2.86E+15 2.86E+15 2.87E+15 2.89E+15 2.90E+15 2.91E+15 2.92E+15
109 5.150E-05 2.52E+15 2.53E+15 2.53E+15 2.54E+15 2.55E+15 2.55E+15 2.55E+15 2.56E+15 2.56E+15 2.57E+15 2.57E+15 2.58E+15 2.59E+15 2.59E+15 2.60E+15 2.60E+15 2.61E+15 2.62E+15 2.62E+15 2.63E+15 2.63E+15 2.64E+15 2.64E+15 2.64E+15 2.65E+15 2.65E+15 2.65E+15 2.66E+15 2.66E+15 2.66E+15 2.66E+15 2.66E+15 2.66E+15 2.66E+15 2.65E+15
110 5.200E-05 2.53E+15 2.54E+15 2.54E+15 2.55E+15 2.55E+15 2.56E+15 2.57E+15 2.57E+15 2.58E+15 2.59E+15 2.59E+15 2.60E+15 2.61E+15 2.61E+15 2.62E+15 2.63E+15 2.64E+15 2.64E+15 2.65E+15 2.66E+15 2.66E+15 2.67E+15 2.68E+15 2.68E+15 2.69E+15 2.70E+15 2.70E+15 2.71E+15 2.71E+15 2.72E+15 2.72E+15 2.73E+15 2.74E+15 2.75E+15 2.75E+15
111 5.250E-05 2.54E+15 2.55E+15 2.55E+15 2.55E+15 2.56E+15 2.57E+15 2.58E+15 2.58E+15 2.59E+15 2.60E+15 2.60E+15 2.61E+15 2.62E+15 2.62E+15 2.63E+15 2.63E+15 2.64E+15 2.65E+15 2.65E+15 2.66E+15 2.66E+15 2.67E+15 2.68E+15 2.68E+15 2.68E+15 2.69E+15 2.69E+15 2.70E+15 2.70E+15 2.70E+15 2.71E+15 2.71E+15 2.71E+15 2.71E+15 2.71E+15
112 5.300E-05 2.59E+15 2.59E+15 2.60E+15 2.61E+15 2.62E+15 2.63E+15 2.64E+15 2.65E+15 2.66E+15 2.67E+15 2.68E+15 2.69E+15 2.70E+15 2.71E+15 2.72E+15 2.73E+15 2.74E+15 2.75E+15 2.76E+15 2.78E+15 2.79E+15 2.80E+15 2.81E+15 2.82E+15 2.83E+15 2.84E+15 2.85E+15 2.86E+15 2.87E+15 2.88E+15 2.89E+15 2.91E+15 2.93E+15 2.94E+15 2.96E+15
113 5.350E-05 2.55E+15 2.56E+15 2.56E+15 2.56E+15 2.57E+15 2.58E+15 2.59E+15 2.60E+15 2.61E+15 2.62E+15 2.62E+15 2.63E+15 2.64E+15 2.65E+15 2.66E+15 2.66E+15 2.67E+15 2.68E+15 2.69E+15 2.70E+15 2.70E+15 2.71E+15 2.72E+15 2.73E+15 2.74E+15 2.74E+15 2.75E+15 2.76E+15 2.76E+15 2.77E+15 2.77E+15 2.78E+15 2.79E+15 2.80E+15 2.80E+15
114 5.400E-05 2.57E+15 2.57E+15 2.58E+15 2.58E+15 2.59E+15 2.61E+15 2.61E+15 2.62E+15 2.63E+15 2.64E+15 2.65E+15 2.66E+15 2.67E+15 2.68E+15 2.69E+15 2.70E+15 2.71E+15 2.72E+15 2.73E+15 2.74E+15 2.75E+15 2.76E+15 2.77E+15 2.78E+15 2.79E+15 2.80E+15 2.81E+15 2.82E+15 2.83E+15 2.84E+15 2.84E+15 2.86E+15 2.88E+15 2.89E+15 2.90E+15
115 5.450E-05 2.57E+15 2.58E+15 2.59E+15 2.60E+15 2.60E+15 2.61E+15 2.62E+15 2.63E+15 2.64E+15 2.65E+15 2.67E+15 2.68E+15 2.69E+15 2.70E+15 2.71E+15 2.72E+15 2.73E+15 2.75E+15 2.76E+15 2.77E+15 2.78E+15 2.80E+15 2.81E+15 2.82E+15 2.84E+15 2.85E+15 2.86E+15 2.88E+15 2.89E+15 2.90E+15 2.92E+15 2.94E+15 2.97E+15 3.00E+15 3.02E+15
116 5.500E-05 2.57E+15 2.58E+15 2.59E+15 2.59E+15 2.60E+15 2.61E+15 2.62E+15 2.63E+15 2.64E+15 2.65E+15 2.66E+15 2.67E+15 2.68E+15 2.69E+15 2.70E+15 2.71E+15 2.72E+15 2.73E+15 2.74E+15 2.75E+15 2.76E+15 2.77E+15 2.78E+15 2.78E+15 2.79E+15 2.80E+15 2.81E+15 2.82E+15 2.83E+15 2.83E+15 2.84E+15 2.85E+15 2.87E+15 2.88E+15 2.89E+15
117 5.550E-05 2.57E+15 2.58E+15 2.59E+15 2.60E+15 2.61E+15 2.61E+15 2.62E+15 2.63E+15 2.64E+15 2.65E+15 2.66E+15 2.67E+15 2.68E+15 2.69E+15 2.70E+15 2.71E+15 2.73E+15 2.74E+15 2.75E+15 2.76E+15 2.77E+15 2.78E+15 2.79E+15 2.80E+15 2.81E+15 2.83E+15 2.84E+15 2.85E+15 2.86E+15 2.87E+15 2.88E+15 2.90E+15 2.92E+15 2.94E+15 2.96E+15
118 5.600E-05 2.56E+15 2.57E+15 2.57E+15 2.58E+15 2.59E+15 2.60E+15 2.61E+15 2.62E+15 2.62E+15 2.63E+15 2.64E+15 2.65E+15 2.66E+15 2.67E+15 2.68E+15 2.69E+15 2.71E+15 2.72E+15 2.73E+15 2.74E+15 2.75E+15 2.76E+15 2.77E+15 2.78E+15 2.79E+15 2.80E+15 2.82E+15 2.83E+15 2.84E+15 2.85E+15 2.86E+15 2.88E+15 2.90E+15 2.92E+15 2.94E+15
119 5.650E-05 2.57E+15 2.57E+15 2.58E+15 2.60E+15 2.61E+15 2.61E+15 2.62E+15 2.63E+15 2.64E+15 2.65E+15 2.66E+15 2.67E+15 2.68E+15 2.69E+15 2.70E+15 2.71E+15 2.72E+15 2.73E+15 2.74E+15 2.75E+15 2.76E+15 2.77E+15 2.78E+15 2.79E+15 2.80E+15 2.81E+15 2.82E+15 2.84E+15 2.85E+15 2.86E+15 2.87E+15 2.89E+15 2.91E+15 2.93E+15 2.94E+15
120 5.700E-05 2.56E+15 2.57E+15 2.58E+15 2.58E+15 2.59E+15 2.61E+15 2.61E+15 2.62E+15 2.63E+15 2.64E+15 2.65E+15 2.66E+15 2.67E+15 2.68E+15 2.69E+15 2.71E+15 2.72E+15 2.73E+15 2.74E+15 2.75E+15 2.76E+15 2.77E+15 2.79E+15 2.80E+15 2.81E+15 2.82E+15 2.84E+15 2.85E+15 2.86E+15 2.87E+15 2.89E+15 2.91E+15 2.94E+15 2.97E+15 2.99E+15
121 5.750E-05 2.57E+15 2.57E+15 2.58E+15 2.60E+15 2.60E+15 2.61E+15 2.62E+15 2.63E+15 2.64E+15 2.66E+15 2.67E+15 2.68E+15 2.69E+15 2.70E+15 2.72E+15 2.73E+15 2.74E+15 2.76E+15 2.77E+15 2.79E+15 2.80E+15 2.81E+15 2.83E+15 2.84E+15 2.86E+15 2.87E+15 2.89E+15 2.91E+15 2.92E+15 2.94E+15 2.95E+15 2.99E+15 3.02E+15 3.06E+15 3.09E+15
122 5.800E-05 2.56E+15 2.57E+15 2.58E+15 2.59E+15 2.60E+15 2.61E+15 2.62E+15 2.63E+15 2.64E+15 2.65E+15 2.66E+15 2.67E+15 2.68E+15 2.69E+15 2.71E+15 2.72E+15 2.73E+15 2.74E+15 2.76E+15 2.77E+15 2.78E+15 2.80E+15 2.81E+15 2.82E+15 2.84E+15 2.85E+15 2.86E+15 2.88E+15 2.89E+15 2.91E+15 2.92E+15 2.95E+15 2.98E+15 3.01E+15 3.04E+15
123 5.850E-05 2.55E+15 2.56E+15 2.57E+15 2.58E+15 2.58E+15 2.59E+15 2.60E+15 2.62E+15 2.63E+15 2.64E+15 2.65E+15 2.66E+15 2.67E+15 2.68E+15 2.70E+15 2.71E+15 2.72E+15 2.74E+15 2.75E+15 2.76E+15 2.78E+15 2.79E+15 2.81E+15 2.82E+15 2.84E+15 2.86E+15 2.87E+15 2.89E+15 2.91E+15 2.92E+15 2.94E+15 2.98E+15 3.01E+15 3.05E+15 3.09E+15
124 5.900E-05 2.52E+15 2.53E+15 2.54E+15 2.54E+15 2.55E+15 2.56E+15 2.57E+15 2.58E+15 2.59E+15 2.60E+15 2.61E+15 2.62E+15 2.63E+15 2.64E+15 2.66E+15 2.67E+15 2.68E+15 2.69E+15 2.70E+15 2.72E+15 2.73E+15 2.74E+15 2.75E+15 2.77E+15 2.78E+15 2.79E+15 2.81E+15 2.82E+15 2.83E+15 2.85E+15 2.86E+15 2.89E+15 2.92E+15 2.94E+15 2.97E+15
125 5.950E-05 2.54E+15 2.54E+15 2.55E+15 2.55E+15 2.57E+15 2.58E+15 2.59E+15 2.60E+15 2.61E+15 2.62E+15 2.64E+15 2.65E+15 2.66E+15 2.67E+15 2.68E+15 2.70E+15 2.71E+15 2.72E+15 2.74E+15 2.75E+15 2.77E+15 2.78E+15 2.79E+15 2.81E+15 2.83E+15 2.84E+15 2.86E+15 2.87E+15 2.89E+15 2.91E+15 2.92E+15 2.96E+15 3.00E+15 3.03E+15 3.07E+15
126 6.000E-05 2.52E+15 2.53E+15 2.54E+15 2.55E+15 2.55E+15 2.56E+15 2.57E+15 2.58E+15 2.59E+15 2.60E+15 2.61E+15 2.62E+15 2.63E+15 2.65E+15 2.66E+15 2.67E+15 2.68E+15 2.69E+15 2.71E+15 2.72E+15 2.73E+15 2.74E+15 2.76E+15 2.77E+15 2.79E+15 2.80E+15 2.81E+15 2.83E+15 2.84E+15 2.86E+15 2.87E+15 2.90E+15 2.94E+15 2.97E+15 3.00E+15
127 6.050E-05 2.52E+15 2.53E+15 2.53E+15 2.54E+15 2.55E+15 2.56E+15 2.57E+15 2.58E+15 2.59E+15 2.60E+15 2.61E+15 2.63E+15 2.64E+15 2.65E+15 2.66E+15 2.67E+15 2.69E+15 2.70E+15 2.71E+15 2.73E+15 2.74E+15 2.76E+15 2.77E+15 2.79E+15 2.80E+15 2.82E+15 2.84E+15 2.85E+15 2.87E+15 2.89E+15 2.90E+15 2.94E+15 2.98E+15 3.01E+15 3.05E+15
128 6.100E-05 2.50E+15 2.51E+15 2.52E+15 2.53E+15 2.54E+15 2.55E+15 2.55E+15 2.56E+15 2.57E+15 2.58E+15 2.59E+15 2.60E+15 2.61E+15 2.62E+15 2.64E+15 2.65E+15 2.66E+15 2.67E+15 2.68E+15 2.70E+15 2.71E+15 2.72E+15 2.73E+15 2.75E+15 2.76E+15 2.77E+15 2.79E+15 2.80E+15 2.81E+15 2.83E+15 2.84E+15 2.87E+15 2.90E+15 2.93E+15 2.96E+15
129 6.150E-05 2.47E+15 2.48E+15 2.48E+15 2.49E+15 2.50E+15 2.51E+15 2.51E+15 2.52E+15 2.53E+15 2.54E+15 2.54E+15 2.55E+15 2.56E+15 2.57E+15 2.58E+15 2.59E+15 2.59E+15 2.60E+15 2.61E+15 2.62E+15 2.63E+15 2.64E+15 2.65E+15 2.66E+15 2.67E+15 2.68E+15 2.69E+15 2.69E+15 2.70E+15 2.71E+15 2.72E+15 2.74E+15 2.76E+15 2.78E+15 2.80E+15
130 6.200E-05 2.49E+15 2.49E+15 2.50E+15 2.50E+15 2.51E+15 2.53E+15 2.54E+15 2.54E+15 2.55E+15 2.56E+15 2.57E+15 2.58E+15 2.59E+15 2.61E+15 2.62E+15 2.63E+15 2.64E+15 2.65E+15 2.66E+15 2.68E+15 2.69E+15 2.70E+15 2.71E+15 2.73E+15 2.74E+15 2.75E+15 2.77E+15 2.78E+15 2.80E+15 2.81E+15 2.82E+15 2.85E+15 2.88E+15 2.92E+15 2.95E+15
131 6.250E-05 2.46E+15 2.47E+15 2.48E+15 2.48E+15 2.49E+15 2.50E+15 2.51E+15 2.51E+15 2.52E+15 2.53E+15 2.54E+15 2.55E+15 2.56E+15 2.57E+15 2.58E+15 2.59E+15 2.60E+15 2.61E+15 2.62E+15 2.63E+15 2.64E+15 2.65E+15 2.66E+15 2.67E+15 2.68E+15 2.69E+15 2.70E+15 2.71E+15 2.73E+15 2.74E+15 2.75E+15 2.78E+15 2.80E+15 2.83E+15 2.85E+15
132 6.300E-05 2.46E+15 2.47E+15 2.48E+15 2.49E+15 2.49E+15 2.50E+15 2.51E+15 2.52E+15 2.53E+15 2.54E+15 2.55E+15 2.56E+15 2.57E+15 2.58E+15 2.59E+15 2.60E+15 2.61E+15 2.62E+15 2.63E+15 2.64E+15 2.66E+15 2.67E+15 2.68E+15 2.69E+15 2.70E+15 2.72E+15 2.73E+15 2.74E+15 2.76E+15 2.77E+15 2.78E+15 2.81E+15 2.84E+15 2.87E+15 2.90E+15
133 6.350E-05 2.45E+15 2.46E+15 2.47E+15 2.48E+15 2.48E+15 2.49E+15 2.50E+15 2.51E+15 2.52E+15 2.53E+15 2.54E+15 2.55E+15 2.56E+15 2.57E+15 2.58E+15 2.59E+15 2.60E+15 2.61E+15 2.62E+15 2.63E+15 2.64E+15 2.65E+15 2.66E+15 2.67E+15 2.68E+15 2.69E+15 2.70E+15 2.71E+15 2.72E+15 2.74E+15 2.75E+15 2.77E+15 2.79E+15 2.80E+15 2.82E+15
134 6.400E-05 2.44E+15 2.44E+15 2.45E+15 2.46E+15 2.47E+15 2.47E+15 2.48E+15 2.49E+15 2.50E+15 2.51E+15 2.52E+15 2.53E+15 2.54E+15 2.55E+15 2.56E+15 2.57E+15 2.58E+15 2.59E+15 2.60E+15 2.61E+15 2.63E+15 2.64E+15 2.65E+15 2.66E+15 2.68E+15 2.69E+15 2.70E+15 2.72E+15 2.73E+15 2.74E+15 2.76E+15 2.79E+15 2.82E+15 2.85E+15 2.88E+15
135 6.450E-05 2.42E+15 2.43E+15 2.43E+15 2.44E+15 2.45E+15 2.46E+15 2.47E+15 2.47E+15 2.48E+15 2.49E+15 2.50E+15 2.51E+15 2.52E+15 2.53E+15 2.54E+15 2.55E+15 2.56E+15 2.57E+15 2.58E+15 2.60E+15 2.61E+15 2.62E+15 2.63E+15 2.64E+15 2.65E+15 2.67E+15 2.68E+15 2.69E+15 2.70E+15 2.72E+15 2.73E+15 2.76E+15 2.79E+15 2.82E+15 2.85E+15
136 6.500E-05 2.41E+15 2.42E+15 2.42E+15 2.42E+15 2.43E+15 2.45E+15 2.45E+15 2.46E+15 2.47E+15 2.48E+15 2.49E+15 2.50E+15 2.51E+15 2.52E+15 2.53E+15 2.54E+15 2.55E+15 2.56E+15 2.57E+15 2.58E+15 2.59E+15 2.61E+15 2.62E+15 2.63E+15 2.64E+15 2.66E+15 2.67E+15 2.68E+15 2.70E+15 2.71E+15 2.72E+15 2.75E+15 2.78E+15 2.82E+15 2.85E+15
137 6.550E-05 2.24E+15 2.25E+15 2.25E+15 2.25E+15 2.26E+15 2.27E+15 2.28E+15 2.29E+15 2.30E+15 2.31E+15 2.31E+15 2.32E+15 2.33E+15 2.34E+15 2.35E+15 2.36E+15 2.37E+15 2.38E+15 2.39E+15 2.40E+15 2.41E+15 2.42E+15 2.43E+15 2.44E+15 2.45E+15 2.46E+15 2.48E+15 2.49E+15 2.50E+15 2.51E+15 2.52E+15 2.55E+15 2.58E+15 2.61E+15 2.63E+15
138 6.600E-05 2.38E+15 2.39E+15 2.40E+15 2.41E+15 2.41E+15 2.42E+15 2.43E+15 2.44E+15 2.44E+15 2.45E+15 2.46E+15 2.47E+15 2.48E+15 2.49E+15 2.50E+15 2.51E+15 2.52E+15 2.53E+15 2.55E+15 2.56E+15 2.57E+15 2.58E+15 2.59E+15 2.60E+15 2.62E+15 2.63E+15 2.64E+15 2.66E+15 2.67E+15 2.69E+15 2.70E+15 2.73E+15 2.76E+15 2.80E+15 2.83E+15
139 6.650E-05 2.39E+15 2.40E+15 2.40E+15 2.41E+15 2.42E+15 2.43E+15 2.43E+15 2.44E+15 2.45E+15 2.46E+15 2.47E+15 2.48E+15 2.49E+15 2.50E+15 2.51E+15 2.52E+15 2.53E+15 2.54E+15 2.55E+15 2.57E+15 2.58E+15 2.59E+15 2.60E+15 2.61E+15 2.62E+15 2.64E+15 2.65E+15 2.66E+15 2.67E+15 2.69E+15 2.70E+15 2.73E+15 2.76E+15 2.79E+15 2.82E+15
140 6.700E-05 2.38E+15 2.38E+15 2.39E+15 2.40E+15 2.40E+15 2.41E+15 2.42E+15 2.43E+15 2.44E+15 2.45E+15 2.46E+15 2.47E+15 2.48E+15 2.49E+15 2.50E+15 2.51E+15 2.52E+15 2.53E+15 2.54E+15 2.55E+15 2.56E+15 2.58E+15 2.59E+15 2.60E+15 2.61E+15 2.63E+15 2.64E+15 2.65E+15 2.67E+15 2.68E+15 2.69E+15 2.72E+15 2.75E+15 2.79E+15 2.82E+15
141 6.750E-05 2.37E+15 2.37E+15 2.38E+15 2.38E+15 2.39E+15 2.40E+15 2.41E+15 2.42E+15 2.43E+15 2.44E+15 2.45E+15 2.46E+15 2.47E+15 2.47E+15 2.48E+15 2.50E+15 2.51E+15 2.52E+15 2.53E+15 2.54E+15 2.55E+15 2.56E+15 2.57E+15 2.58E+15 2.60E+15 2.61E+15 2.62E+15 2.63E+15 2.65E+15 2.66E+15 2.67E+15 2.70E+15 2.73E+15 2.76E+15 2.79E+15
142 6.800E-05 2.35E+15 2.36E+15 2.37E+15 2.38E+15 2.39E+15 2.39E+15 2.40E+15 2.41E+15 2.42E+15 2.43E+15 2.43E+15 2.44E+15 2.45E+15 2.46E+15 2.47E+15 2.48E+15 2.49E+15 2.50E+15 2.51E+15 2.52E+15 2.54E+15 2.55E+15 2.56E+15 2.57E+15 2.58E+15 2.59E+15 2.60E+15 2.62E+15 2.63E+15 2.64E+15 2.65E+15 2.68E+15 2.71E+15 2.73E+15 2.76E+15
143 6.850E-05 2.34E+15 2.35E+15 2.35E+15 2.35E+15 2.36E+15 2.38E+15 2.38E+15 2.39E+15 2.40E+15 2.41E+15 2.42E+15 2.43E+15 2.44E+15 2.44E+15 2.45E+15 2.46E+15 2.47E+15 2.48E+15 2.49E+15 2.50E+15 2.51E+15 2.53E+15 2.54E+15 2.55E+15 2.56E+15 2.57E+15 2.58E+15 2.60E+15 2.61E+15 2.62E+15 2.63E+15 2.66E+15 2.69E+15 2.72E+15 2.75E+15
144 6.900E-05 2.33E+15 2.34E+15 2.34E+15 2.36E+15 2.37E+15 2.37E+15 2.37E+15 2.38E+15 2.39E+15 2.40E+15 2.41E+15 2.42E+15 2.43E+15 2.44E+15 2.45E+15 2.46E+15 2.47E+15 2.48E+15 2.49E+15 2.50E+15 2.51E+15 2.52E+15 2.53E+15 2.54E+15 2.56E+15 2.57E+15 2.58E+15 2.59E+15 2.61E+15 2.62E+15 2.63E+15 2.66E+15 2.69E+15 2.72E+15 2.75E+15
145 6.950E-05 2.32E+15 2.32E+15 2.33E+15 2.34E+15 2.34E+15 2.35E+15 2.36E+15 2.37E+15 2.38E+15 2.39E+15 2.40E+15 2.40E+15 2.41E+15 2.42E+15 2.43E+15 2.44E+15 2.45E+15 2.46E+15 2.47E+15 2.48E+15 2.50E+15 2.51E+15 2.52E+15 2.53E+15 2.54E+15 2.55E+15 2.56E+15 2.58E+15 2.59E+15 2.60E+15 2.61E+15 2.64E+15 2.67E+15 2.70E+15 2.73E+15
146 7.000E-05 2.30E+15 2.31E+15 2.32E+15 2.32E+15 2.33E+15 2.34E+15 2.34E+15 2.35E+15 2.36E+15 2.37E+15 2.38E+15 2.38E+15 2.39E+15 2.40E+15 2.41E+15 2.42E+15 2.43E+15 2.44E+15 2.45E+15 2.45E+15 2.46E+15 2.47E+15 2.48E+15 2.49E+15 2.50E+15 2.51E+15 2.52E+15 2.53E+15 2.54E+15 2.55E+15 2.57E+15 2.59E+15 2.61E+15 2.63E+15 2.66E+15
147 7.050E-05 2.29E+15 2.30E+15 2.30E+15 2.32E+15 2.33E+15 2.33E+15 2.33E+15 2.34E+15 2.35E+15 2.36E+15 2.37E+15 2.37E+15 2.38E+15 2.39E+15 2.40E+15 2.41E+15 2.42E+15 2.43E+15 2.44E+15 2.45E+15 2.46E+15 2.47E+15 2.48E+15 2.49E+15 2.50E+15 2.51E+15 2.52E+15 2.53E+15 2.54E+15 2.55E+15 2.56E+15 2.59E+15 2.61E+15 2.64E+15 2.66E+15
148 7.100E-05 2.28E+15 2.28E+15 2.29E+15 2.30E+15 2.30E+15 2.31E+15 2.32E+15 2.33E+15 2.33E+15 2.34E+15 2.35E+15 2.36E+15 2.37E+15 2.37E+15 2.38E+15 2.39E+15 2.40E+15 2.41E+15 2.42E+15 2.43E+15 2.44E+15 2.45E+15 2.46E+15 2.47E+15 2.48E+15 2.49E+15 2.50E+15 2.51E+15 2.52E+15 2.53E+15 2.55E+15 2.57E+15 2.59E+15 2.62E+15 2.65E+15
149 7.150E-05 2.26E+15 2.27E+15 2.27E+15 2.28E+15 2.29E+15 2.29E+15 2.30E+15 2.31E+15 2.31E+15 2.32E+15 2.33E+15 2.34E+15 2.35E+15 2.35E+15 2.36E+15 2.37E+15 2.38E+15 2.39E+15 2.40E+15 2.41E+15 2.42E+15 2.42E+15 2.43E+15 2.44E+15 2.45E+15 2.46E+15 2.47E+15 2.48E+15 2.49E+15 2.50E+15 2.51E+15 2.53E+15 2.56E+15 2.58E+15 2.60E+15
150 7.200E-05 2.25E+15 2.25E+15 2.26E+15 2.27E+15 2.28E+15 2.28E+15 2.28E+15 2.29E+15 2.30E+15 2.30E+15 2.31E+15 2.32E+15 2.32E+15 2.33E+15 2.34E+15 2.35E+15 2.35E+15 2.36E+15 2.37E+15 2.38E+15 2.39E+15 2.39E+15 2.40E+15 2.41E+15 2.42E+15 2.43E+15 2.44E+15 2.45E+15 2.45E+15 2.46E+15 2.47E+15 2.49E+15 2.51E+15 2.53E+15 2.56E+15
151 7.250E-05 2.24E+15 2.25E+15 2.25E+15 2.26E+15 2.26E+15 2.27E+15 2.28E+15 2.29E+15 2.29E+15 2.30E+15 2.31E+15 2.32E+15 2.32E+15 2.33E+15 2.34E+15 2.35E+15 2.36E+15 2.37E+15 2.38E+15 2.39E+15 2.39E+15 2.40E+15 2.41E+15 2.42E+15 2.43E+15 2.44E+15 2.45E+15 2.46E+15 2.47E+15 2.48E+15 2.49E+15 2.52E+15 2.54E+15 2.56E+15 2.59E+15
152 7.300E-05 2.22E+15 2.23E+15 2.23E+15 2.24E+15 2.25E+15 2.25E+15 2.26E+15 2.27E+15 2.27E+15 2.28E+15 2.29E+15 2.29E+15 2.30E+15 2.31E+15 2.32E+15 2.32E+15 2.33E+15 2.34E+15 2.35E+15 2.36E+15 2.37E+15 2.37E+15 2.38E+15 2.39E+15 2.40E+15 2.41E+15 2.42E+15 2.43E+15 2.44E+15 2.45E+15 2.46E+15 2.48E+15 2.50E+15 2.53E+15 2.56E+15
153 7.350E-05 2.21E+15 2.22E+15 2.23E+15 2.24E+15 2.24E+15 2.25E+15 2.25E+15 2.26E+15 2.27E+15 2.27E+15 2.28E+15 2.29E+15 2.30E+15 2.31E+15 2.31E+15 2.32E+15 2.33E+15 2.34E+15 2.35E+15 2.36E+15 2.37E+15 2.38E+15 2.39E+15 2.40E+15 2.41E+15 2.42E+15 2.43E+15 2.44E+15 2.45E+15 2.46E+15 2.47E+15 2.49E+15 2.52E+15 2.54E+15 2.57E+15
154 7.400E-05 2.19E+15 2.20E+15 2.20E+15 2.22E+15 2.22E+15 2.22E+15 2.23E+15 2.23E+15 2.24E+15 2.24E+15 2.25E+15 2.26E+15 2.26E+15 2.27E+15 2.28E+15 2.28E+15 2.29E+15 2.30E+15 2.31E+15 2.31E+15 2.32E+15 2.33E+15 2.34E+15 2.34E+15 2.35E+15 2.36E+15 2.37E+15 2.38E+15 2.38E+15 2.39E+15 2.40E+15 2.42E+15 2.44E+15 2.46E+15 2.49E+15
155 7.450E-05 2.19E+15 2.19E+15 2.20E+15 2.20E+15 2.21E+15 2.22E+15 2.22E+15 2.23E+15 2.23E+15 2.24E+15 2.25E+15 2.26E+15 2.26E+15 2.27E+15 2.28E+15 2.29E+15 2.30E+15 2.30E+15 2.31E+15 2.32E+15 2.33E+15 2.34E+15 2.35E+15 2.36E+15 2.37E+15 2.37E+15 2.38E+15 2.39E+15 2.40E+15 2.41E+15 2.42E+15 2.45E+15 2.47E+15 2.49E+15 2.52E+15
156 7.500E-05 2.17E+15 2.18E+15 2.18E+15 2.18E+15 2.18E+15 2.20E+15 2.21E+15 2.21E+15 2.22E+15 2.23E+15 2.23E+15 2.24E+15 2.25E+15 2.26E+15 2.26E+15 2.27E+15 2.28E+15 2.29E+15 2.30E+15 2.31E+15 2.31E+15 2.32E+15 2.33E+15 2.34E+15 2.35E+15 2.36E+15 2.37E+15 2.38E+15 2.39E+15 2.40E+15 2.41E+15 2.43E+15 2.46E+15 2.48E+15 2.51E+15
157 7.550E-05 2.16E+15 2.17E+15 2.17E+15 2.18E+15 2.19E+15 2.19E+15 2.20E+15 2.21E+15 2.21E+15 2.22E+15 2.23E+15 2.24E+15 2.24E+15 2.25E+15 2.26E+15 2.27E+15 2.28E+15 2.28E+15 2.29E+15 2.30E+15 2.31E+15 2.32E+15 2.33E+15 2.34E+15 2.35E+15 2.36E+15 2.37E+15 2.38E+15 2.39E+15 2.40E+15 2.41E+15 2.43E+15 2.46E+15 2.48E+15 2.51E+15
158 7.600E-05 2.15E+15 2.15E+15 2.16E+15 2.16E+15 2.16E+15 2.18E+15 2.18E+15 2.19E+15 2.20E+15 2.20E+15 2.21E+15 2.22E+15 2.22E+15 2.23E+15 2.24E+15 2.25E+15 2.25E+15 2.26E+15 2.27E+15 2.28E+15 2.29E+15 2.30E+15 2.31E+15 2.31E+15 2.32E+15 2.33E+15 2.34E+15 2.35E+15 2.36E+15 2.37E+15 2.38E+15 2.40E+15 2.43E+15 2.45E+15 2.48E+15
159 7.650E-05 2.13E+15 2.14E+15 2.14E+15 2.14E+15 2.15E+15 2.16E+15 2.17E+15 2.17E+15 2.18E+15 2.19E+15 2.19E+15 2.20E+15 2.21E+15 2.21E+15 2.22E+15 2.23E+15 2.24E+15 2.24E+15 2.25E+15 2.26E+15 2.27E+15 2.28E+15 2.29E+15 2.30E+15 2.31E+15 2.31E+15 2.32E+15 2.33E+15 2.34E+15 2.35E+15 2.37E+15 2.39E+15 2.41E+15 2.44E+15 2.46E+15
160 7.700E-05 2.12E+15 2.13E+15 2.13E+15 2.13E+15 2.13E+15 2.15E+15 2.15E+15 2.16E+15 2.17E+15 2.17E+15 2.18E+15 2.19E+15 2.20E+15 2.20E+15 2.21E+15 2.22E+15 2.23E+15 2.23E+15 2.24E+15 2.25E+15 2.26E+15 2.27E+15 2.28E+15 2.29E+15 2.30E+15 2.30E+15 2.31E+15 2.32E+15 2.33E+15 2.35E+15 2.36E+15 2.38E+15 2.40E+15 2.43E+15 2.46E+15
161 7.750E-05 2.11E+15 2.11E+15 2.12E+15 2.11E+15 2.12E+15 2.13E+15 2.14E+15 2.15E+15 2.15E+15 2.16E+15 2.17E+15 2.17E+15 2.18E+15 2.19E+15 2.19E+15 2.20E+15 2.21E+15 2.22E+15 2.23E+15 2.23E+15 2.24E+15 2.25E+15 2.26E+15 2.27E+15 2.28E+15 2.29E+15 2.30E+15 2.31E+15 2.32E+15 2.33E+15 2.34E+15 2.36E+15 2.38E+15 2.41E+15 2.43E+15
162 7.800E-05 2.10E+15 2.10E+15 2.11E+15 2.12E+15 2.13E+15 2.12E+15 2.13E+15 2.14E+15 2.14E+15 2.15E+15 2.16E+15 2.16E+15 2.17E+15 2.18E+15 2.19E+15 2.19E+15 2.20E+15 2.21E+15 2.22E+15 2.23E+15 2.24E+15 2.25E+15 2.25E+15 2.26E+15 2.27E+15 2.28E+15 2.29E+15 2.30E+15 2.31E+15 2.32E+15 2.34E+15 2.36E+15 2.39E+15 2.41E+15 2.44E+15
163 7.850E-05 2.08E+15 2.09E+15 2.09E+15 2.11E+15 2.11E+15 2.11E+15 2.12E+15 2.12E+15 2.13E+15 2.13E+15 2.14E+15 2.15E+15 2.15E+15 2.16E+15 2.17E+15 2.18E+15 2.18E+15 2.19E+15 2.20E+15 2.21E+15 2.22E+15 2.22E+15 2.23E+15 2.24E+15 2.25E+15 2.26E+15 2.27E+15 2.28E+15 2.29E+15 2.30E+15 2.31E+15 2.33E+15 2.36E+15 2.38E+15 2.41E+15
164 7.900E-05 2.07E+15 2.08E+15 2.08E+15 2.09E+15 2.10E+15 2.10E+15 2.10E+15 2.11E+15 2.12E+15 2.12E+15 2.13E+15 2.14E+15 2.14E+15 2.15E+15 2.16E+15 2.17E+15 2.17E+15 2.18E+15 2.19E+15 2.20E+15 2.20E+15 2.21E+15 2.22E+15 2.23E+15 2.24E+15 2.25E+15 2.25E+15 2.26E+15 2.27E+15 2.28E+15 2.29E+15 2.31E+15 2.33E+15 2.35E+15 2.37E+15
165 7.950E-05 2.05E+15 2.06E+15 2.06E+15 2.08E+15 2.08E+15 2.08E+15 2.08E+15 2.09E+15 2.10E+15 2.10E+15 2.11E+15 2.11E+15 2.12E+15 2.13E+15 2.13E+15 2.14E+15 2.15E+15 2.15E+15 2.16E+15 2.17E+15 2.18E+15 2.18E+15 2.19E+15 2.20E+15 2.21E+15 2.21E+15 2.22E+15 2.23E+15 2.24E+15 2.24E+15 2.25E+15 2.27E+15 2.29E+15 2.30E+15 2.32E+15
166 8.000E-05 2.05E+15 2.05E+15 2.06E+15 2.05E+15 2.06E+15 2.07E+15 2.08E+15 2.09E+15 2.09E+15 2.10E+15 2.11E+15 2.11E+15 2.12E+15 2.13E+15 2.13E+15 2.14E+15 2.15E+15 2.16E+15 2.16E+15 2.17E+15 2.18E+15 2.19E+15 2.20E+15 2.21E+15 2.21E+15 2.22E+15 2.23E+15 2.24E+15 2.25E+15 2.26E+15 2.27E+15 2.29E+15 2.31E+15 2.34E+15 2.36E+15
167 8.050E-05 2.03E+15 2.04E+15 2.04E+15 2.04E+15 2.04E+15 2.06E+15 2.06E+15 2.07E+15 2.08E+15 2.08E+15 2.09E+15 2.09E+15 2.10E+15 2.11E+15 2.11E+15 2.12E+15 2.13E+15 2.14E+15 2.14E+15 2.15E+15 2.16E+15 2.17E+15 2.17E+15 2.18E+15 2.19E+15 2.20E+15 2.20E+15 2.21E+15 2.22E+15 2.23E+15 2.24E+15 2.26E+15 2.28E+15 2.30E+15 2.32E+15
168 8.100E-05 2.02E+15 2.02E+15 2.03E+15 2.05E+15 2.05E+15 2.05E+15 2.05E+15 2.06E+15 2.06E+15 2.07E+15 2.08E+15 2.08E+15 2.09E+15 2.10E+15 2.10E+15 2.11E+15 2.12E+15 2.12E+15 2.13E+15 2.14E+15 2.15E+15 2.15E+15 2.16E+15 2.17E+15 2.18E+15 2.19E+15 2.19E+15 2.20E+15 2.21E+15 2.22E+15 2.23E+15 2.25E+15 2.27E+15 2.29E+15 2.31E+15
169 8.150E-05 2.01E+15 2.01E+15 2.02E+15 2.02E+15 2.02E+15 2.03E+15 2.04E+15 2.05E+15 2.05E+15 2.06E+15 2.07E+15 2.07E+15 2.08E+15 2.09E+15 2.09E+15 2.10E+15 2.11E+15 2.12E+15 2.13E+15 2.13E+15 2.14E+15 2.15E+15 2.16E+15 2.17E+15 2.18E+15 2.19E+15 2.19E+15 2.20E+15 2.21E+15 2.22E+15 2.23E+15 2.25E+15 2.27E+15 2.30E+15 2.32E+15
170 8.200E-05 1.98E+15 1.98E+15 1.99E+15 1.99E+15 2.00E+15 2.00E+15 2.01E+15 2.01E+15 2.02E+15 2.02E+15 2.03E+15 2.03E+15 2.04E+15 2.04E+15 2.05E+15 2.05E+15 2.06E+15 2.07E+15 2.07E+15 2.08E+15 2.09E+15 2.09E+15 2.10E+15 2.10E+15 2.11E+15 2.12E+15 2.12E+15 2.13E+15 2.14E+15 2.14E+15 2.15E+15 2.17E+15 2.18E+15 2.20E+15 2.22E+15
171 8.250E-05 1.98E+15 1.98E+15 1.99E+15 1.98E+15 1.99E+15 2.00E+15 2.01E+15 2.02E+15 2.02E+15 2.03E+15 2.03E+15 2.04E+15 2.05E+15 2.05E+15 2.06E+15 2.07E+15 2.07E+15 2.08E+15 2.09E+15 2.09E+15 2.10E+15 2.11E+15 2.12E+15 2.12E+15 2.13E+15 2.14E+15 2.15E+15 2.16E+15 2.16E+15 2.17E+15 2.18E+15 2.20E+15 2.22E+15 2.24E+15 2.27E+15
172 8.300E-05 1.97E+15 1.97E+15 1.98E+15 1.98E+15 1.99E+15 1.99E+15 2.00E+15 2.00E+15 2.01E+15 2.02E+15 2.02E+15 2.03E+15 2.03E+15 2.04E+15 2.05E+15 2.05E+15 2.06E+15 2.07E+15 2.08E+15 2.08E+15 2.09E+15 2.10E+15 2.10E+15 2.11E+15 2.12E+15 2.13E+15 2.13E+15 2.14E+15 2.15E+15 2.16E+15 2.17E+15 2.18E+15 2.20E+15 2.22E+15 2.24E+15
173 8.350E-05 1.95E+15 1.96E+15 1.96E+15 1.97E+15 1.97E+15 1.97E+15 1.98E+15 1.98E+15 1.99E+15 2.00E+15 2.00E+15 2.01E+15 2.01E+15 2.02E+15 2.02E+15 2.03E+15 2.04E+15 2.04E+15 2.05E+15 2.06E+15 2.06E+15 2.07E+15 2.08E+15 2.09E+15 2.09E+15 2.10E+15 2.11E+15 2.12E+15 2.12E+15 2.13E+15 2.14E+15 2.16E+15 2.17E+15 2.19E+15 2.21E+15
174 8.400E-05 1.94E+15 1.95E+15 1.95E+15 1.96E+15 1.95E+15 1.97E+15 1.97E+15 1.98E+15 1.98E+15 1.99E+15 1.99E+15 2.00E+15 2.00E+15 2.01E+15 2.02E+15 2.02E+15 2.03E+15 2.04E+15 2.04E+15 2.05E+15 2.06E+15 2.07E+15 2.07E+15 2.08E+15 2.09E+15 2.10E+15 2.10E+15 2.11E+15 2.12E+15 2.13E+15 2.14E+15 2.16E+15 2.18E+15 2.20E+15 2.22E+15
175 8.450E-05 1.93E+15 1.93E+15 1.93E+15 1.95E+15 1.95E+15 1.95E+15 1.95E+15 1.96E+15 1.96E+15 1.97E+15 1.97E+15 1.98E+15 1.98E+15 1.99E+15 2.00E+15 2.00E+15 2.01E+15 2.01E+15 2.02E+15 2.03E+15 2.03E+15 2.04E+15 2.05E+15 2.05E+15 2.06E+15 2.07E+15 2.07E+15 2.08E+15 2.09E+15 2.09E+15 2.10E+15 2.12E+15 2.13E+15 2.15E+15 2.17E+15
176 8.500E-05 1.90E+15 1.90E+15 1.90E+15 1.91E+15 1.91E+15 1.92E+15 1.92E+15 1.92E+15 1.93E+15 1.93E+15 1.94E+15 1.94E+15 1.95E+15 1.95E+15 1.95E+15 1.96E+15 1.96E+15 1.97E+15 1.97E+15 1.98E+15 1.98E+15 1.99E+15 1.99E+15 2.00E+15 2.01E+15 2.01E+15 2.02E+15 2.02E+15 2.03E+15 2.04E+15 2.04E+15 2.06E+15 2.07E+15 2.09E+15 2.10E+15
 1366775.0
