# Supplementary material for: Metal-rich stars are less suitable for the evolution of life on their planets
Source: Nat Commun. 2023 Apr 18;14:1893. doi: 10.1038/s41467-023-37195-4 (PMC10113254; doi:10.1038/s41467-023-37195-4)
Supplement: Supplementary file 3 — Source Data [file 41467_2023_37195_MOESM3_ESM.zip › Source_data/fig2.txt]

The following data were used for Fig. 2 at Shapiro at al., (2023)
Calculations with Berner et al. (2006)
Time (Myr ago), O₂ (%), min O₂ (%), max O₂ (%), UV-C (W/m²), O₃ column density (DU), UV-B (W/m²)
 585.00 15.00 15.00 15.00 3.284E-18   327.1    0.55
 570.00 15.00 20.50 19.00 2.502E-21   334.6    0.53
 555.00 14.00 21.00 15.00 3.348E-18   327.1    0.55
 540.00 13.50 22.00 21.00 7.040E-23   338.3    0.52
 525.00 13.00 21.50 20.00 3.920E-22   338.3    0.53
 510.00 13.00 21.00 18.00 1.483E-20   334.6    0.53
 495.00 13.00 20.50 19.00 2.430E-21   334.6    0.53
 480.00 13.00 18.00 15.00 3.296E-18   327.1    0.55
 465.00 15.50 19.00 16.50 2.259E-19   330.9    0.54
 450.00 16.50 20.00 19.00 2.471E-21   334.6    0.53
 435.00 18.00 21.00 20.00 3.988E-22   338.3    0.53
 420.00 18.00 26.00 23.00 2.071E-24   342.0    0.51
 405.00 18.00 26.00 25.00 6.314E-26   342.0    0.51
 390.00 13.50 19.00 20.00 3.990E-22   334.6    0.53
 375.00 12.00 19.00 13.00 1.333E-16   319.7    0.57
 360.00 16.00 20.50 17.00 9.785E-20   327.1    0.54
 345.00 17.50 24.00 20.00 5.282E-22   330.9    0.53
 330.00 20.00 26.00 23.00 3.049E-24   330.9    0.53
 315.00 24.00 29.50 27.00 2.957E-27   334.6    0.52
 300.00 25.00 33.50 29.50 4.005E-29   334.6    0.51
 285.00 25.00 34.00 30.00 1.633E-29   334.6    0.51
 270.00 18.00 34.00 28.00 4.883E-28   334.6    0.51
 255.00 15.00 32.50 21.00 8.526E-23   330.9    0.53
 240.00 14.00 25.00 17.00 9.583E-20   330.9    0.54
 225.00 13.50 21.00 19.00 2.990E-21   330.9    0.54
 210.00 12.50 21.50 15.00 3.630E-18   323.4    0.55
 195.00 12.00 20.00 12.00 8.510E-16   316.0    0.58
 180.00 12.00 16.00 12.00 8.781E-16   316.0    0.58
 165.00 12.50 17.00 13.00 1.423E-16   319.7    0.57
 150.00 12.50 18.50 13.50 5.658E-17   319.7    0.56
 135.00 13.00 19.50 13.00 1.396E-16   319.7    0.57
 120.00 15.00 18.00 17.00 9.583E-20   330.9    0.54
 105.00 16.00 19.00 18.00 1.645E-20   330.9    0.54
  90.00 16.50 20.50 18.50 7.058E-21   330.9    0.54
  75.00 17.00 21.00 19.00 2.860E-21   330.9    0.53
  60.00 16.50 21.50 18.00 1.762E-20   327.1    0.54
  45.00 16.00 22.00 17.50 4.262E-20   327.1    0.55
  30.00 18.00 24.00 20.00 5.714E-22   327.1    0.54
  15.00 20.00 22.00 20.50 2.398E-22   327.1    0.54
   0.00 21.00 21.00 21.00 1.048E-22   327.1    0.54
Calculations with Lenton et al. (2016)
Time (Myr ago), O₂ (%), UV-C (W/m²), O₃ column density (DU), UV-B (W/m²)
 480.00  4.20 5.561E-09   252.8    0.74 
 465.00  8.40 7.505E-13   301.1    0.61 
 450.00 14.70 6.001E-18   327.1    0.55 
 435.00 17.85 1.997E-20   330.9    0.54 
 420.00 17.85 1.966E-20   330.9    0.53 
 405.00 15.75 8.381E-19   327.1    0.55 
 390.00 13.65 3.859E-17   323.4    0.56 
 375.00 14.91 4.044E-18   327.1    0.55 
 360.00 21.00 8.558E-23   330.9    0.53 
Inserted plots
O₂ (%), UV-C (W/m²), O₃ column density (DU), UV-B (W/m²)
  30.00 3.62E-29   320.0    0.52
  27.50 2.41E-27   320.0    0.52
  25.00 1.50E-25   320.0    0.53
  22.50 1.07E-23   320.0    0.53
  20.00 7.99E-22   316.0    0.54
  17.50 6.05E-20   316.0    0.55
  15.00 5.25E-18   312.0    0.56
  12.50 4.59E-16   305.0    0.58
  10.00 4.48E-14   297.0    0.60
   7.50 5.20E-12   286.0    0.63
   5.00 8.30E-10   268.0    0.68
   3.00 7.51E-08   238.0    0.76
   2.00 9.43E-07   212.0    0.84
   1.50 4.00E-06   190.0    0.92
   1.00 2.16E-05   156.0    1.06
   0.50 2.38E-04   100.0    1.42
   0.20 1.94E-03    52.0    1.98
   0.10 5.85E-03    30.5    2.44
   0.05 1.50E-02    16.0    2.96
   0.02 3.85E-02     5.6    3.63
