# Supplementary material for: Metal-rich stars are less suitable for the evolution of life on their planets
Source: Nat Commun. 2023 Apr 18;14:1893. doi: 10.1038/s41467-023-37195-4 (PMC10113254; doi:10.1038/s41467-023-37195-4)
Supplement: Supplementary file 3 — Source Data [file 41467_2023_37195_MOESM3_ESM.zip › Source_data/fig3.txt]

The following data were used for Fig. 3 at Shapiro at al., (2023)
[Fe/H]: -1.00, -0.95, -0.90, -0.85, -0.8, -0.75, -0.70, -0.65, -0.60, -0.55, -0.50, -0.45, -0.40, -0.35, -0.30, -0.25, -0.20, -0.15, -0.10, -0.05, 0.0, 0.05, 0.10, 0.15, 0.20, 0.25, 0.30, 0.35, 0.40, 0.45,0.50, 0.60, 0.70, 0.80, 0.90

UV-C (W/m²)
O₂ = 0.02%
T = 6300 K
1.573E-01 1.599E-01 1.469E-01 1.483E-01 1.440E-01 1.462E-01 1.417E-01 1.347E-01 1.356E-01 1.271E-01 1.260E-01 1.256E-01 1.240E-01 1.193E-01 1.168E-01 1.146E-01 1.105E-01 1.078E-01 1.041E-01 1.030E-01 9.594E-02 9.688E-02 8.842E-02 9.038E-02 8.672E-02 8.438E-02 7.903E-02 7.455E-02 7.244E-02 6.963E-02 6.560E-02 5.792E-02 5.014E-02 4.368E-02 3.740E-02 
T = 5800 K
7.629E-02 7.660E-02 7.156E-02 7.040E-02 6.822E-02 7.050E-02 6.862E-02 6.337E-02 6.303E-02 6.138E-02 6.177E-02 5.768E-02 5.577E-02 5.603E-02 5.174E-02 4.977E-02 4.782E-02 4.579E-02 4.404E-02 4.162E-02 3.855E-02 3.683E-02 3.407E-02 3.228E-02 3.010E-02 2.769E-02 2.620E-02 2.430E-02 2.254E-02 2.065E-02 1.943E-02 1.679E-02 1.454E-02 1.261E-02 1.088E-02 
T = 5300 K
3.060E-02 2.958E-02 2.808E-02 2.675E-02 2.566E-02 2.488E-02 2.353E-02 2.217E-02 2.104E-02 1.958E-02 1.834E-02 1.732E-02 1.633E-02 1.509E-02 1.403E-02 1.308E-02 1.219E-02 1.116E-02 1.045E-02 9.624E-03 8.784E-03 8.195E-03 7.554E-03 6.998E-03 6.386E-03 5.941E-03 5.478E-03 5.070E-03 4.634E-03 4.218E-03 3.872E-03 3.170E-03 2.600E-03 2.080E-03 1.633E-03 
O₂ = 0.2%
T = 6300 K
2.142E-03 2.252E-03 2.194E-03 2.166E-03 2.177E-03 2.206E-03 2.230E-03 2.244E-03 2.244E-03 2.233E-03 2.199E-03 2.203E-03 2.234E-03 2.197E-03 2.269E-03 2.184E-03 2.238E-03 2.195E-03 2.204E-03 2.270E-03 2.264E-03 2.305E-03 2.262E-03 2.310E-03 2.285E-03 2.294E-03 2.313E-03 2.268E-03 2.347E-03 2.333E-03 2.250E-03 2.217E-03 2.182E-03 2.032E-03 2.051E-03 
T = 5800 K
2.005E-03 2.005E-03 2.017E-03 2.029E-03 1.932E-03 2.020E-03 1.987E-03 2.029E-03 2.016E-03 2.047E-03 2.051E-03 2.058E-03 2.064E-03 2.063E-03 1.979E-03 2.045E-03 1.986E-03 2.027E-03 2.009E-03 1.953E-03 1.935E-03 1.950E-03 1.912E-03 1.849E-03 1.835E-03 1.809E-03 1.741E-03 1.731E-03 1.696E-03 1.635E-03 1.616E-03 1.529E-03 1.465E-03 1.393E-03 1.318E-03 
T = 5300 K
1.700E-03 1.691E-03 1.666E-03 1.653E-03 1.655E-03 1.635E-03 1.611E-03 1.562E-03 1.564E-03 1.526E-03 1.474E-03 1.455E-03 1.437E-03 1.395E-03 1.359E-03 1.322E-03 1.230E-03 1.223E-03 1.200E-03 1.160E-03 1.124E-03 1.077E-03 1.032E-03 9.842E-04 9.441E-04 8.992E-04 8.637E-04 8.106E-04 7.672E-04 7.184E-04 6.769E-04 5.817E-04 4.942E-04 4.160E-04 3.498E-04 
O₂ = 1%
T = 6300 K
1.414E-05 1.368E-05 1.403E-05 1.415E-05 1.430E-05 1.424E-05 1.438E-05 1.457E-05 1.464E-05 1.499E-05 1.557E-05 1.505E-05 1.528E-05 1.596E-05 1.630E-05 1.637E-05 1.606E-05 1.718E-05 1.673E-05 1.778E-05 1.792E-05 1.894E-05 1.950E-05 1.924E-05 1.964E-05 2.026E-05 2.120E-05 2.112E-05 2.149E-05 2.095E-05 2.179E-05 2.201E-05 2.282E-05 2.258E-05 2.308E-05 
T = 5800 K
1.482E-05 1.539E-05 1.564E-05 1.534E-05 1.555E-05 1.663E-05 1.586E-05 1.699E-05 1.673E-05 1.763E-05 1.789E-05 1.865E-05 1.942E-05 1.938E-05 1.981E-05 2.028E-05 1.996E-05 2.073E-05 2.099E-05 2.120E-05 2.160E-05 2.153E-05 2.155E-05 2.171E-05 2.166E-05 2.175E-05 2.160E-05 2.168E-05 2.155E-05 2.161E-05 2.161E-05 2.101E-05 2.116E-05 2.058E-05 2.090E-05 
T = 5300 K
1.741E-05 1.728E-05 1.772E-05 1.793E-05 1.803E-05 1.796E-05 1.847E-05 1.873E-05 1.855E-05 1.876E-05 1.890E-05 1.840E-05 1.880E-05 1.846E-05 1.829E-05 1.825E-05 1.823E-05 1.826E-05 1.799E-05 1.780E-05 1.752E-05 1.753E-05 1.719E-05 1.683E-05 1.678E-05 1.658E-05 1.631E-05 1.602E-05 1.563E-05 1.527E-05 1.475E-05 1.355E-05 1.241E-05 1.122E-05 9.998E-06 
O₂ = 2%
T = 6300 K
5.059E-07 5.068E-07 5.094E-07 5.235E-07 5.310E-07 5.317E-07 5.364E-07 5.294E-07 5.334E-07 5.586E-07 5.702E-07 5.705E-07 5.922E-07 5.989E-07 6.172E-07 6.275E-07 6.372E-07 6.473E-07 6.618E-07 6.858E-07 7.150E-07 7.304E-07 7.609E-07 7.878E-07 8.105E-07 8.503E-07 8.710E-07 9.011E-07 9.320E-07 9.304E-07 9.589E-07 9.886E-07 1.007E-06 1.033E-06 1.038E-06 
T = 5800 K
5.648E-07 5.756E-07 5.958E-07 6.000E-07 6.052E-07 6.293E-07 6.376E-07 6.604E-07 6.752E-07 6.989E-07 7.230E-07 7.464E-07 7.681E-07 7.941E-07 8.093E-07 8.531E-07 8.632E-07 9.016E-07 9.235E-07 9.428E-07 9.426E-07 9.649E-07 9.757E-07 9.831E-07 9.902E-07 9.949E-07 9.950E-07 9.965E-07 9.910E-07 1.004E-06 9.930E-07 9.940E-07 9.959E-07 9.963E-07 9.888E-07 
T = 5300 K
7.260E-07 7.434E-07 7.605E-07 7.731E-07 7.889E-07 8.131E-07 8.171E-07 8.233E-07 8.431E-07 8.426E-07 8.465E-07 8.432E-07 8.493E-07 8.520E-07 8.530E-07 8.524E-07 8.505E-07 8.287E-07 8.393E-07 8.308E-07 8.157E-07 8.200E-07 8.168E-07 8.105E-07 8.063E-07 8.017E-07 7.962E-07 7.894E-07 7.821E-07 7.735E-07 7.642E-07 7.513E-07 7.276E-07 7.001E-07 6.718E-07 

CH₄ lifetime (years)
O₂ = 30.0%
T = 6300 K
1.375E+01 1.365E+01 1.371E+01 1.349E+01 1.351E+01 1.334E+01 1.315E+01 1.289E+01 1.284E+01 1.273E+01 1.280E+01 1.253E+01 1.232E+01 1.224E+01 1.202E+01 1.176E+01 1.152E+01 1.117E+01 1.092E+01 1.071E+01 1.044E+01 1.015E+01 9.871E+00 9.654E+00 9.399E+00 9.093E+00 8.882E+00 8.721E+00 8.568E+00 8.380E+00 8.233E+00 7.923E+00 7.936E+00 7.785E+00 7.722E+00 
T = 5800 K
1.436E+01 1.423E+01 1.406E+01 1.585E+01 1.363E+01 1.330E+01 1.290E+01 1.269E+01 1.238E+01 1.204E+01 1.165E+01 1.144E+01 1.102E+01 1.077E+01 1.044E+01 1.028E+01 9.915E+00 9.695E+00 9.288E+00 9.341E+00 9.102E+00 8.967E+00 8.872E+00 8.787E+00 8.713E+00 8.654E+00 8.584E+00 8.522E+00 8.448E+00 8.412E+00 8.412E+00 8.304E+00 8.306E+00 8.202E+00 8.222E+00 
T = 5300 K
1.381E+01 1.354E+01 1.317E+01 1.282E+01 1.245E+01 1.214E+01 1.179E+01 1.177E+01 1.148E+01 1.132E+01 1.101E+01 1.092E+01 1.081E+01 1.076E+01 1.065E+01 1.037E+01 1.045E+01 1.026E+01 1.030E+01 1.023E+01 1.011E+01 9.832E+00 9.954E+00 9.746E+00 9.803E+00 9.661E+00 9.535E+00 9.627E+00 9.494E+00 9.571E+00 9.692E+00 9.554E+00 9.612E+00 9.734E+00 9.831E+00 
O₂ = 27.5%
T = 6300 K
1.382E+01 1.357E+01 1.364E+01 1.358E+01 1.351E+01 1.348E+01 1.330E+01 1.307E+01 1.313E+01 1.291E+01 1.277E+01 1.274E+01 1.255E+01 1.231E+01 1.212E+01 1.196E+01 1.161E+01 1.136E+01 1.113E+01 1.088E+01 1.057E+01 1.029E+01 1.007E+01 9.739E+00 9.546E+00 9.328E+00 9.026E+00 8.861E+00 8.641E+00 8.470E+00 8.374E+00 8.210E+00 8.078E+00 7.924E+00 8.039E+00 
T = 5800 K
1.450E+01 1.432E+01 1.417E+01 1.394E+01 1.344E+01 1.330E+01 1.311E+01 1.261E+01 1.251E+01 1.214E+01 1.182E+01 1.153E+01 1.128E+01 1.092E+01 1.041E+01 1.026E+01 1.010E+01 9.872E+00 9.514E+00 9.451E+00 9.276E+00 9.097E+00 9.094E+00 9.073E+00 8.859E+00 8.824E+00 8.770E+00 8.688E+00 8.701E+00 8.639E+00 8.639E+00 8.494E+00 8.536E+00 8.486E+00 8.523E+00 
T = 5300 K
1.419E+01 1.388E+01 1.347E+01 1.301E+01 1.284E+01 1.254E+01 1.215E+01 1.184E+01 1.181E+01 1.151E+01 1.126E+01 1.126E+01 1.113E+01 1.094E+01 1.069E+01 1.087E+01 1.076E+01 1.061E+01 1.042E+01 1.053E+01 1.043E+01 1.030E+01 1.032E+01 1.023E+01 1.027E+01 1.004E+01 9.970E+00 9.955E+00 1.006E+01 9.992E+00 9.952E+00 9.850E+00 9.755E+00 9.972E+00 1.017E+01 
O₂ = 25.0%
T = 6300 K
1.377E+01 1.372E+01 1.379E+01 1.360E+01 1.365E+01 1.350E+01 1.351E+01 1.336E+01 1.312E+01 1.361E+01 1.281E+01 1.262E+01 1.251E+01 1.253E+01 1.228E+01 1.198E+01 1.164E+01 1.150E+01 1.124E+01 1.100E+01 1.066E+01 1.038E+01 1.007E+01 9.595E+00 9.591E+00 9.341E+00 9.121E+00 8.961E+00 8.861E+00 8.742E+00 8.585E+00 8.394E+00 8.180E+00 8.160E+00 8.021E+00 
T = 5800 K
1.458E+01 1.452E+01 1.407E+01 1.418E+01 1.375E+01 1.348E+01 1.313E+01 1.297E+01 1.253E+01 1.219E+01 1.203E+01 1.168E+01 1.139E+01 1.097E+01 1.077E+01 1.038E+01 1.020E+01 9.973E+00 9.737E+00 9.449E+00 9.400E+00 9.259E+00 9.170E+00 9.100E+00 9.096E+00 8.990E+00 8.986E+00 8.919E+00 8.877E+00 8.849E+00 8.849E+00 8.797E+00 8.785E+00 8.899E+00 8.893E+00 
T = 5300 K
1.440E+01 1.407E+01 1.356E+01 1.325E+01 1.307E+01 1.271E+01 1.247E+01 1.220E+01 1.187E+01 1.182E+01 1.168E+01 1.158E+01 1.148E+01 1.137E+01 1.126E+01 1.116E+01 1.114E+01 1.099E+01 1.092E+01 1.091E+01 1.077E+01 1.058E+01 1.062E+01 1.063E+01 1.053E+01 1.051E+01 1.051E+01 1.041E+01 1.042E+01 1.043E+01 1.025E+01 1.034E+01 1.025E+01 1.024E+01 1.066E+01 
O₂ = 22.5%
T = 6300 K
1.397E+01 1.389E+01 1.381E+01 1.387E+01 1.365E+01 1.370E+01 1.343E+01 1.344E+01 1.334E+01 1.318E+01 1.300E+01 1.290E+01 1.262E+01 1.256E+01 1.235E+01 1.206E+01 1.178E+01 1.172E+01 1.126E+01 1.110E+01 1.077E+01 1.050E+01 1.029E+01 9.967E+00 9.784E+00 9.631E+00 9.299E+00 9.175E+00 8.962E+00 8.871E+00 8.732E+00 8.530E+00 8.464E+00 8.290E+00 8.230E+00 
T = 5800 K
1.459E+01 1.459E+01 1.431E+01 1.423E+01 1.397E+01 1.362E+01 1.333E+01 1.303E+01 1.277E+01 1.252E+01 1.212E+01 1.209E+01 1.155E+01 1.133E+01 1.101E+01 1.077E+01 1.042E+01 1.012E+01 1.001E+01 9.897E+00 9.772E+00 9.650E+00 9.466E+00 9.462E+00 9.345E+00 9.316E+00 9.148E+00 9.123E+00 9.103E+00 8.979E+00 8.979E+00 9.068E+00 9.064E+00 9.030E+00 9.080E+00 
T = 5300 K
1.467E+01 1.414E+01 1.395E+01 1.353E+01 1.329E+01 1.283E+01 1.261E+01 1.246E+01 1.218E+01 1.212E+01 1.181E+01 1.189E+01 1.181E+01 1.163E+01 1.154E+01 1.156E+01 1.137E+01 1.126E+01 1.126E+01 1.125E+01 1.116E+01 1.104E+01 1.095E+01 1.090E+01 1.095E+01 1.095E+01 1.081E+01 1.083E+01 1.076E+01 1.069E+01 1.068E+01 1.071E+01 1.057E+01 1.076E+01 1.084E+01 
O₂ = 20.0%
T = 6300 K
1.406E+01 1.399E+01 1.401E+01 1.395E+01 1.383E+01 1.362E+01 1.371E+01 1.349E+01 1.331E+01 1.321E+01 1.326E+01 1.292E+01 1.278E+01 1.259E+01 1.246E+01 1.219E+01 1.199E+01 1.169E+01 1.164E+01 1.120E+01 1.091E+01 1.059E+01 1.027E+01 1.021E+01 9.997E+00 9.735E+00 9.449E+00 9.315E+00 9.171E+00 8.972E+00 8.822E+00 8.729E+00 8.653E+00 8.493E+00 8.507E+00 
T = 5800 K
1.515E+01 1.447E+01 1.454E+01 1.461E+01 1.410E+01 1.386E+01 1.378E+01 1.332E+01 1.312E+01 1.280E+01 1.251E+01 1.218E+01 1.181E+01 1.144E+01 1.114E+01 1.099E+01 1.060E+01 1.037E+01 1.022E+01 1.012E+01 9.916E+00 9.796E+00 9.766E+00 9.592E+00 9.642E+00 9.574E+00 9.583E+00 9.572E+00 9.382E+00 9.346E+00 9.346E+00 9.380E+00 9.357E+00 9.423E+00 9.361E+00 
T = 5300 K
1.476E+01 1.449E+01 1.410E+01 1.376E+01 1.335E+01 1.331E+01 1.299E+01 1.262E+01 1.247E+01 1.239E+01 1.229E+01 1.209E+01 1.202E+01 1.207E+01 1.183E+01 1.178E+01 1.176E+01 1.138E+01 1.131E+01 1.162E+01 1.137E+01 1.148E+01 1.145E+01 1.127E+01 1.133E+01 1.118E+01 1.124E+01 1.123E+01 1.125E+01 1.096E+01 1.111E+01 1.112E+01 1.110E+01 1.117E+01 1.121E+01 
O₂ = 17.5%
T = 6300 K
1.415E+01 1.417E+01 1.412E+01 1.405E+01 1.401E+01 1.382E+01 1.399E+01 1.356E+01 1.362E+01 1.355E+01 1.321E+01 1.313E+01 1.308E+01 1.279E+01 1.244E+01 1.240E+01 1.215E+01 1.197E+01 1.154E+01 1.141E+01 1.113E+01 1.086E+01 1.057E+01 1.036E+01 1.013E+01 9.818E+00 9.664E+00 9.553E+00 9.299E+00 9.194E+00 9.053E+00 8.844E+00 8.795E+00 8.723E+00 8.645E+00 
T = 5800 K
1.520E+01 1.501E+01 1.468E+01 1.459E+01 1.436E+01 1.418E+01 1.369E+01 1.366E+01 1.332E+01 1.287E+01 1.261E+01 1.234E+01 1.201E+01 1.175E+01 1.145E+01 1.103E+01 1.087E+01 1.059E+01 1.035E+01 1.033E+01 1.032E+01 1.003E+01 1.009E+01 9.859E+00 9.833E+00 9.799E+00 9.777E+00 9.643E+00 9.673E+00 9.623E+00 9.623E+00 9.645E+00 9.769E+00 9.691E+00 9.861E+00 
T = 5300 K
1.496E+01 1.465E+01 1.446E+01 1.413E+01 1.384E+01 1.338E+01 1.315E+01 1.306E+01 1.267E+01 1.281E+01 1.262E+01 1.251E+01 1.253E+01 1.240E+01 1.239E+01 1.210E+01 1.216E+01 1.202E+01 1.207E+01 1.187E+01 1.199E+01 1.179E+01 1.189E+01 1.171E+01 1.179E+01 1.186E+01 1.175E+01 1.164E+01 1.158E+01 1.157E+01 1.161E+01 1.149E+01 1.153E+01 1.160E+01 1.178E+01 
O₂ = 15.0%
T = 6300 K
1.426E+01 1.425E+01 1.434E+01 1.433E+01 1.442E+01 1.413E+01 1.424E+01 1.383E+01 1.356E+01 1.366E+01 1.367E+01 1.323E+01 1.314E+01 1.293E+01 1.276E+01 1.272E+01 1.256E+01 1.205E+01 1.188E+01 1.163E+01 1.138E+01 1.112E+01 1.085E+01 1.053E+01 1.016E+01 1.009E+01 9.893E+00 9.794E+00 9.566E+00 9.417E+00 9.291E+00 9.164E+00 9.080E+00 8.958E+00 9.069E+00 
T = 5800 K
1.525E+01 1.546E+01 1.495E+01 1.464E+01 1.451E+01 1.461E+01 1.387E+01 1.356E+01 1.341E+01 1.313E+01 1.289E+01 1.230E+01 1.217E+01 1.185E+01 1.147E+01 1.127E+01 1.097E+01 1.091E+01 1.054E+01 1.051E+01 1.040E+01 1.029E+01 1.023E+01 1.009E+01 1.009E+01 1.003E+01 9.982E+00 1.005E+01 9.969E+00 9.976E+00 9.976E+00 9.901E+00 9.992E+00 1.017E+01 1.011E+01 
T = 5300 K
1.515E+01 1.507E+01 1.474E+01 1.432E+01 1.410E+01 1.400E+01 1.367E+01 1.328E+01 1.332E+01 1.315E+01 1.286E+01 1.287E+01 1.270E+01 1.255E+01 1.269E+01 1.273E+01 1.264E+01 1.233E+01 1.243E+01 1.228E+01 1.252E+01 1.240E+01 1.229E+01 1.229E+01 1.213E+01 1.224E+01 1.240E+01 1.222E+01 1.224E+01 1.220E+01 1.231E+01 1.224E+01 1.218E+01 1.229E+01 1.232E+01 
O₂ = 12.5%
T = 6300 K
1.465E+01 1.475E+01 1.471E+01 1.444E+01 1.462E+01 1.424E+01 1.442E+01 1.401E+01 1.405E+01 1.406E+01 1.395E+01 1.346E+01 1.331E+01 1.316E+01 1.306E+01 1.285E+01 1.256E+01 1.227E+01 1.221E+01 1.183E+01 1.148E+01 1.124E+01 1.095E+01 1.078E+01 1.046E+01 1.030E+01 9.971E+00 9.828E+00 9.745E+00 9.699E+00 9.476E+00 9.290E+00 9.154E+00 9.278E+00 9.169E+00 
T = 5800 K
1.548E+01 1.521E+01 1.491E+01 1.473E+01 1.464E+01 1.450E+01 1.421E+01 1.387E+01 1.355E+01 1.331E+01 1.306E+01 1.273E+01 1.223E+01 1.196E+01 1.177E+01 1.144E+01 1.118E+01 1.096E+01 1.075E+01 1.073E+01 1.047E+01 1.063E+01 1.038E+01 1.038E+01 1.034E+01 1.029E+01 1.015E+01 1.030E+01 1.018E+01 1.019E+01 1.019E+01 1.024E+01 1.035E+01 1.037E+01 1.057E+01 
T = 5300 K
1.562E+01 1.535E+01 1.492E+01 1.452E+01 1.446E+01 1.411E+01 1.380E+01 1.382E+01 1.363E+01 1.348E+01 1.342E+01 1.337E+01 1.324E+01 1.309E+01 1.315E+01 1.291E+01 1.306E+01 1.308E+01 1.284E+01 1.277E+01 1.286E+01 1.312E+01 1.304E+01 1.301E+01 1.304E+01 1.287E+01 1.301E+01 1.280E+01 1.308E+01 1.298E+01 1.299E+01 1.299E+01 1.292E+01 1.314E+01 1.339E+01 
O₂ = 10.0%
T = 6300 K
1.493E+01 1.489E+01 1.491E+01 1.479E+01 1.454E+01 1.432E+01 1.422E+01 1.417E+01 1.420E+01 1.419E+01 1.381E+01 1.387E+01 1.356E+01 1.337E+01 1.321E+01 1.303E+01 1.266E+01 1.250E+01 1.192E+01 1.181E+01 1.175E+01 1.127E+01 1.110E+01 1.098E+01 1.057E+01 1.039E+01 1.022E+01 1.014E+01 9.810E+00 9.798E+00 9.793E+00 9.515E+00 9.499E+00 9.483E+00 9.377E+00 
T = 5800 K
1.570E+01 1.556E+01 1.540E+01 1.494E+01 1.512E+01 1.457E+01 1.451E+01 1.390E+01 1.373E+01 1.366E+01 1.331E+01 1.263E+01 1.266E+01 1.229E+01 1.207E+01 1.178E+01 1.152E+01 1.128E+01 1.068E+01 1.107E+01 1.071E+01 1.090E+01 1.073E+01 1.072E+01 1.045E+01 1.062E+01 1.062E+01 1.046E+01 1.058E+01 1.051E+01 1.051E+01 1.061E+01 1.075E+01 1.092E+01 1.090E+01 
T = 5300 K
1.588E+01 1.564E+01 1.515E+01 1.519E+01 1.463E+01 1.464E+01 1.429E+01 1.428E+01 1.402E+01 1.398E+01 1.391E+01 1.386E+01 1.383E+01 1.368E+01 1.366E+01 1.355E+01 1.372E+01 1.359E+01 1.357E+01 1.333E+01 1.350E+01 1.354E+01 1.357E+01 1.346E+01 1.355E+01 1.356E+01 1.219E+01 1.374E+01 1.393E+01 1.379E+01 1.405E+01 1.400E+01 1.410E+01 1.414E+01 1.435E+01 
O₂ = 7.5%
T = 6300 K
1.448E+01 1.459E+01 1.460E+01 1.458E+01 1.447E+01 1.422E+01 1.416E+01 1.408E+01 1.389E+01 1.375E+01 1.370E+01 1.338E+01 1.316E+01 1.322E+01 1.304E+01 1.286E+01 1.256E+01 1.234E+01 1.203E+01 1.179E+01 1.146E+01 1.122E+01 1.095E+01 1.100E+01 1.055E+01 1.028E+01 1.016E+01 1.002E+01 9.928E+00 9.710E+00 9.675E+00 9.447E+00 9.457E+00 9.499E+00 9.426E+00 
T = 5800 K
1.544E+01 1.539E+01 1.505E+01 1.515E+01 1.498E+01 1.473E+01 1.417E+01 1.413E+01 1.066E+01 1.339E+01 1.320E+01 1.286E+01 1.271E+01 1.237E+01 1.214E+01 1.183E+01 1.151E+01 1.154E+01 1.140E+01 1.111E+01 1.102E+01 1.099E+01 1.095E+01 1.087E+01 1.090E+01 1.072E+01 1.091E+01 1.094E+01 1.106E+01 1.087E+01 1.087E+01 1.104E+01 1.113E+01 1.116E+01 1.140E+01 
T = 5300 K
1.609E+01 1.590E+01 1.544E+01 1.547E+01 1.507E+01 1.494E+01 1.449E+01 1.450E+01 1.448E+01 1.434E+01 1.423E+01 1.420E+01 1.411E+01 1.425E+01 1.385E+01 1.393E+01 1.416E+01 1.413E+01 1.407E+01 1.411E+01 1.407E+01 1.412E+01 1.417E+01 1.435E+01 1.424E+01 1.457E+01 1.484E+01 1.464E+01 1.436E+01 1.521E+01 1.465E+01 1.490E+01 1.512E+01 1.510E+01 1.532E+01 
O₂ = 5.0%
T = 6300 K
1.342E+01 1.329E+01 1.313E+01 1.319E+01 1.312E+01 1.312E+01 1.283E+01 1.290E+01 1.271E+01 1.252E+01 1.236E+01 1.226E+01 1.223E+01 1.187E+01 1.174E+01 1.157E+01 1.125E+01 1.115E+01 1.089E+01 1.051E+01 1.030E+01 1.024E+01 9.948E+00 9.826E+00 9.617E+00 9.408E+00 9.341E+00 9.164E+00 9.191E+00 8.979E+00 8.851E+00 8.865E+00 8.829E+00 8.804E+00 8.849E+00 
T = 5800 K
1.437E+01 1.416E+01 1.402E+01 1.383E+01 1.376E+01 1.323E+01 1.318E+01 1.278E+01 1.275E+01 1.223E+01 1.211E+01 1.185E+01 1.153E+01 1.150E+01 1.125E+01 1.099E+01 1.074E+01 1.064E+01 1.053E+01 1.044E+01 1.047E+01 1.033E+01 1.026E+01 1.029E+01 1.044E+01 1.028E+01 1.027E+01 1.042E+01 1.036E+01 1.032E+01 1.032E+01 1.067E+01 1.075E+01 1.109E+01 1.130E+01 
T = 5300 K
1.542E+01 1.513E+01 1.499E+01 1.484E+01 1.463E+01 1.454E+01 1.435E+01 1.412E+01 1.402E+01 1.426E+01 1.407E+01 1.398E+01 1.394E+01 1.384E+01 1.369E+01 1.418E+01 1.392E+01 1.420E+01 1.392E+01 1.412E+01 1.422E+01 1.449E+01 1.454E+01 1.438E+01 1.497E+01 1.436E+01 1.498E+01 1.515E+01 1.542E+01 1.546E+01 1.572E+01 1.640E+01 1.630E+01 1.661E+01 1.694E+01 
O₂ = 3.0%
T = 6300 K
9.198E+00 9.208E+00 9.194E+00 9.099E+00 9.088E+00 8.957E+00 8.844E+00 8.685E+00 8.787E+00 8.541E+00 8.540E+00 8.444E+00 8.211E+00 8.152E+00 7.974E+00 7.864E+00 7.784E+00 7.599E+00 7.359E+00 7.294E+00 7.122E+00 6.976E+00 6.858E+00 6.733E+00 6.702E+00 6.621E+00 6.426E+00 6.354E+00 6.419E+00 6.464E+00 6.323E+00 6.272E+00 6.301E+00 6.322E+00 6.423E+00 
T = 5800 K
9.926E+00 9.866E+00 9.773E+00 9.545E+00 9.329E+00 9.193E+00 9.174E+00 8.997E+00 8.706E+00 8.655E+00 8.562E+00 8.419E+00 8.242E+00 8.129E+00 8.007E+00 7.917E+00 7.796E+00 7.912E+00 7.814E+00 7.763E+00 7.749E+00 7.692E+00 7.762E+00 7.806E+00 7.864E+00 7.946E+00 7.951E+00 7.981E+00 8.015E+00 8.145E+00 8.145E+00 8.634E+00 8.560E+00 9.115E+00 9.427E+00 
T = 5300 K
1.171E+01 1.158E+01 1.135E+01 1.160E+01 1.157E+01 1.147E+01 1.161E+01 1.128E+01 1.158E+01 1.138E+01 1.128E+01 1.163E+01 1.173E+01 1.170E+01 1.202E+01 1.190E+01 1.197E+01 1.240E+01 1.260E+01 1.226E+01 1.273E+01 1.299E+01 1.333E+01 1.344E+01 1.326E+01 1.400E+01 1.410E+01 1.457E+01 1.470E+01 1.508E+01 1.538E+01 1.587E+01 1.659E+01 1.704E+01 1.838E+01 
O₂ = 2.0%
T = 6300 K
5.568E+00 5.537E+00 5.483E+00 5.373E+00 5.289E+00 5.358E+00 5.322E+00 5.329E+00 5.314E+00 5.089E+00 5.060E+00 5.049E+00 4.917E+00 4.813E+00 4.739E+00 4.680E+00 4.694E+00 4.634E+00 4.473E+00 4.431E+00 4.315E+00 4.290E+00 4.237E+00 4.207E+00 4.197E+00 4.082E+00 4.057E+00 4.097E+00 4.058E+00 4.003E+00 4.059E+00 4.011E+00 4.043E+00 4.063E+00 4.138E+00 
T = 5800 K
5.782E+00 5.747E+00 5.617E+00 5.600E+00 5.515E+00 5.471E+00 5.357E+00 5.324E+00 5.240E+00 5.068E+00 5.094E+00 5.030E+00 4.978E+00 4.969E+00 4.907E+00 4.904E+00 4.897E+00 4.899E+00 4.929E+00 4.959E+00 4.941E+00 4.938E+00 4.976E+00 5.045E+00 5.072E+00 5.141E+00 5.172E+00 5.234E+00 5.258E+00 5.350E+00 5.350E+00 5.664E+00 5.944E+00 6.210E+00 6.620E+00 
T = 5300 K
7.224E+00 6.151E+00 7.286E+00 7.378E+00 7.437E+00 7.304E+00 7.453E+00 7.596E+00 7.691E+00 7.682E+00 7.824E+00 7.917E+00 8.012E+00 7.989E+00 8.372E+00 8.399E+00 8.457E+00 8.644E+00 8.826E+00 9.091E+00 9.433E+00 9.646E+00 9.838E+00 1.009E+01 1.073E+01 1.088E+01 1.126E+01 1.158E+01 1.201E+01 1.236E+01 1.322E+01 1.431E+01 1.490E+01 1.661E+01 1.805E+01 
O₂ = 1.5%
T = 6300 K
3.508E+00 3.532E+00 3.488E+00 3.443E+00 3.379E+00 3.403E+00 3.424E+00 3.362E+00 3.348E+00 3.341E+00 3.296E+00 3.283E+00 3.274E+00 3.207E+00 3.158E+00 3.095E+00 3.118E+00 3.025E+00 3.010E+00 2.978E+00 2.941E+00 2.897E+00 2.866E+00 2.856E+00 2.810E+00 2.825E+00 2.809E+00 2.814E+00 2.816E+00 2.819E+00 2.767E+00 2.836E+00 2.807E+00 2.841E+00 2.905E+00 
T = 5800 K
3.749E+00 3.683E+00 3.684E+00 3.574E+00 3.558E+00 3.520E+00 3.494E+00 3.502E+00 3.442E+00 3.389E+00 3.393E+00 3.424E+00 3.346E+00 3.305E+00 3.320E+00 3.278E+00 3.324E+00 3.322E+00 3.379E+00 3.367E+00 3.376E+00 3.302E+00 3.430E+00 3.448E+00 3.449E+00 3.523E+00 3.524E+00 3.598E+00 3.629E+00 3.668E+00 3.668E+00 3.885E+00 4.080E+00 4.308E+00 4.577E+00 
T = 5300 K
4.644E+00 4.597E+00 4.683E+00 4.644E+00 4.741E+00 4.800E+00 4.852E+00 4.906E+00 4.999E+00 5.108E+00 5.180E+00 5.240E+00 5.381E+00 5.416E+00 5.521E+00 5.630E+00 5.696E+00 5.887E+00 5.950E+00 6.211E+00 6.550E+00 6.726E+00 7.081E+00 7.280E+00 7.559E+00 8.078E+00 8.246E+00 8.801E+00 9.200E+00 9.774E+00 1.050E+01 1.149E+01 1.344E+01 1.509E+01 1.717E+01 
O₂ = 1.0%
T = 6300 K
1.642E+00 1.673E+00 1.652E+00 1.623E+00 1.632E+00 1.635E+00 1.625E+00 1.610E+00 1.611E+00 1.589E+00 1.575E+00 1.595E+00 1.592E+00 1.566E+00 1.539E+00 1.546E+00 1.564E+00 1.508E+00 1.553E+00 1.529E+00 1.521E+00 1.500E+00 1.488E+00 1.522E+00 1.516E+00 1.525E+00 1.516E+00 1.541E+00 1.527E+00 1.579E+00 1.554E+00 1.593E+00 1.596E+00 1.615E+00 1.637E+00 
T = 5800 K
1.769E+00 1.750E+00 1.730E+00 1.763E+00 1.748E+00 1.712E+00 1.760E+00 1.720E+00 1.756E+00 1.701E+00 1.720E+00 1.732E+00 1.714E+00 1.757E+00 1.767E+00 1.774E+00 1.822E+00 1.828E+00 1.823E+00 1.871E+00 1.862E+00 1.893E+00 1.917E+00 1.936E+00 1.943E+00 1.966E+00 1.988E+00 2.016E+00 2.053E+00 2.082E+00 2.082E+00 2.209E+00 2.321E+00 2.456E+00 2.617E+00 
T = 5300 K
2.355E+00 2.385E+00 2.414E+00 2.442E+00 2.521E+00 2.544E+00 2.584E+00 2.628E+00 2.672E+00 2.708E+00 2.774E+00 2.819E+00 2.861E+00 2.892E+00 2.961E+00 3.007E+00 3.087E+00 3.141E+00 3.238E+00 3.320E+00 3.446E+00 3.551E+00 3.686E+00 3.890E+00 4.055E+00 4.277E+00 4.495E+00 4.779E+00 4.984E+00 5.476E+00 5.938E+00 7.358E+00 8.863E+00 1.067E+01 1.318E+01 
O₂ = 0.5%
T = 6300 K
3.320E-01 3.346E-01 3.342E-01 3.324E-01 3.347E-01 3.290E-01 3.340E-01 3.365E-01 3.350E-01 3.328E-01 3.343E-01 3.331E-01 3.344E-01 3.335E-01 3.330E-01 3.369E-01 3.371E-01 3.387E-01 3.427E-01 3.507E-01 3.561E-01 3.577E-01 3.653E-01 3.697E-01 3.809E-01 3.861E-01 3.946E-01 4.158E-01 4.211E-01 4.310E-01 4.335E-01 4.533E-01 4.748E-01 4.869E-01 5.105E-01 
T = 5800 K
3.695E-01 3.733E-01 3.806E-01 3.891E-01 3.903E-01 3.998E-01 3.961E-01 4.118E-01 4.068E-01 4.147E-01 4.255E-01 4.265E-01 4.447E-01 4.522E-01 4.677E-01 4.842E-01 4.967E-01 5.189E-01 5.301E-01 5.467E-01 5.596E-01 5.749E-01 5.900E-01 6.010E-01 6.151E-01 6.258E-01 6.383E-01 6.533E-01 6.674E-01 6.841E-01 6.841E-01 7.451E-01 7.947E-01 8.566E-01 9.237E-01 
T = 5300 K
6.302E-01 6.540E-01 6.789E-01 7.019E-01 7.252E-01 7.535E-01 7.793E-01 8.084E-01 8.319E-01 8.507E-01 8.764E-01 8.941E-01 9.198E-01 9.393E-01 9.660E-01 9.934E-01 1.019E+00 1.046E+00 1.086E+00 1.117E+00 1.162E+00 1.215E+00 1.264E+00 1.325E+00 1.395E+00 1.478E+00 1.564E+00 1.668E+00 1.780E+00 1.890E+00 2.071E+00 2.462E+00 2.980E+00 3.839E+00 4.908E+00 

O₃ column density (DU)
O₂ = 30.0%
T = 6300 K
6.814E+02 6.770E+02 6.729E+02 6.669E+02 6.617E+02 6.576E+02 6.483E+02 6.416E+02 6.342E+02 6.279E+02 6.193E+02 6.078E+02 5.996E+02 5.874E+02 5.755E+02 5.654E+02 5.509E+02 5.372E+02 5.182E+02 5.093E+02 4.937E+02 4.792E+02 4.648E+02 4.498E+02 4.349E+02 4.208E+02 4.078E+02 3.955E+02 3.840E+02 3.743E+02 3.648E+02 3.445E+02 3.289E+02 3.118E+02 2.965E+02 
T = 5800 K
5.781E+02 5.669E+02 5.591E+02 5.465E+02 5.357E+02 5.249E+02 5.112E+02 4.963E+02 4.836E+02 4.673E+02 4.524E+02 4.368E+02 4.219E+02 4.067E+02 3.926E+02 3.781E+02 3.639E+02 3.518E+02 3.396E+02 3.303E+02 3.187E+02 3.096E+02 3.007E+02 2.921E+02 2.841E+02 2.763E+02 2.684E+02 2.609E+02 2.534E+02 2.457E+02 2.396E+02 2.243E+02 2.106E+02 1.969E+02 1.841E+02 
T = 5300 K
3.693E+02 3.558E+02 3.429E+02 3.299E+02 3.173E+02 3.054E+02 2.938E+02 2.832E+02 2.736E+02 2.653E+02 2.556E+02 2.480E+02 2.400E+02 2.326E+02 2.247E+02 2.175E+02 2.103E+02 2.028E+02 1.941E+02 1.880E+02 1.813E+02 1.729E+02 1.658E+02 1.588E+02 1.529E+02 1.451E+02 1.386E+02 1.329E+02 1.261E+02 1.197E+02 1.139E+02 1.028E+02 9.286E+01 8.338E+01 7.565E+01 
O₂ = 27.5%
T = 6300 K
6.773E+02 6.729E+02 6.680E+02 6.613E+02 6.572E+02 6.498E+02 6.439E+02 6.368E+02 6.290E+02 6.212E+02 6.123E+02 6.033E+02 5.948E+02 5.825E+02 5.710E+02 5.591E+02 5.468E+02 5.342E+02 5.204E+02 5.063E+02 4.926E+02 4.766E+02 4.617E+02 4.476E+02 4.335E+02 4.216E+02 4.082E+02 3.963E+02 3.851E+02 3.729E+02 3.635E+02 3.450E+02 3.306E+02 3.132E+02 3.000E+02 
T = 5800 K
5.710E+02 5.621E+02 5.520E+02 5.420E+02 5.305E+02 5.190E+02 5.071E+02 4.922E+02 4.788E+02 4.643E+02 4.517E+02 4.346E+02 4.193E+02 4.048E+02 3.922E+02 3.766E+02 3.637E+02 3.514E+02 3.401E+02 3.291E+02 3.196E+02 3.104E+02 3.017E+02 2.934E+02 2.856E+02 2.779E+02 2.701E+02 2.629E+02 2.560E+02 2.493E+02 2.410E+02 2.273E+02 2.138E+02 2.023E+02 1.877E+02 
T = 5300 K
3.684E+02 3.548E+02 3.420E+02 3.294E+02 3.169E+02 3.051E+02 2.943E+02 2.839E+02 2.744E+02 2.657E+02 2.574E+02 2.496E+02 2.422E+02 2.345E+02 2.270E+02 2.202E+02 2.142E+02 2.058E+02 1.986E+02 1.911E+02 1.839E+02 1.774E+02 1.694E+02 1.620E+02 1.552E+02 1.482E+02 1.415E+02 1.351E+02 1.286E+02 1.225E+02 1.164E+02 1.057E+02 9.446E+01 8.461E+01 7.632E+01 
O₂ = 25.0%
T = 6300 K
6.688E+02 6.643E+02 6.595E+02 6.554E+02 6.494E+02 6.435E+02 6.390E+02 6.327E+02 6.230E+02 6.156E+02 6.086E+02 5.978E+02 5.881E+02 5.777E+02 5.669E+02 5.550E+02 5.428E+02 5.301E+02 5.167E+02 5.026E+02 4.885E+02 4.736E+02 4.598E+02 4.457E+02 4.312E+02 4.197E+02 4.056E+02 3.944E+02 3.829E+02 3.740E+02 3.640E+02 3.451E+02 3.302E+02 3.140E+02 2.996E+02 
T = 5800 K
5.654E+02 5.561E+02 5.468E+02 5.364E+02 5.257E+02 5.138E+02 5.030E+02 4.885E+02 4.751E+02 4.625E+02 4.476E+02 4.320E+02 4.182E+02 4.030E+02 3.892E+02 3.755E+02 3.638E+02 3.507E+02 3.407E+02 3.289E+02 3.193E+02 3.120E+02 3.021E+02 2.942E+02 2.866E+02 2.791E+02 2.719E+02 2.641E+02 2.573E+02 2.499E+02 2.444E+02 2.294E+02 2.159E+02 2.031E+02 1.905E+02 
T = 5300 K
3.655E+02 3.529E+02 3.403E+02 3.279E+02 3.159E+02 3.046E+02 2.939E+02 2.839E+02 2.748E+02 2.661E+02 2.579E+02 2.523E+02 2.436E+02 2.359E+02 2.305E+02 2.223E+02 2.153E+02 2.080E+02 2.006E+02 1.948E+02 1.866E+02 1.794E+02 1.722E+02 1.651E+02 1.583E+02 1.511E+02 1.445E+02 1.383E+02 1.313E+02 1.248E+02 1.188E+02 1.068E+02 9.639E+01 8.584E+01 7.706E+01 
O₂ = 22.5%
T = 6300 K
6.610E+02 6.565E+02 6.524E+02 6.476E+02 6.416E+02 6.375E+02 6.297E+02 6.238E+02 6.164E+02 6.089E+02 6.015E+02 5.911E+02 5.836E+02 5.717E+02 5.625E+02 5.509E+02 5.379E+02 5.264E+02 5.130E+02 4.993E+02 4.840E+02 4.717E+02 4.572E+02 4.424E+02 4.301E+02 4.171E+02 4.052E+02 3.926E+02 3.814E+02 3.716E+02 3.619E+02 3.459E+02 3.293E+02 3.146E+02 3.003E+02 
T = 5800 K
5.587E+02 5.517E+02 5.409E+02 5.309E+02 5.201E+02 5.100E+02 4.963E+02 4.836E+02 4.703E+02 4.569E+02 4.424E+02 4.283E+02 4.152E+02 4.015E+02 3.866E+02 3.732E+02 3.608E+02 3.549E+02 3.381E+02 3.283E+02 3.191E+02 3.116E+02 3.032E+02 2.956E+02 2.869E+02 2.797E+02 2.741E+02 2.664E+02 2.584E+02 2.517E+02 2.457E+02 2.314E+02 2.189E+02 2.058E+02 1.932E+02 
T = 5300 K
3.626E+02 3.501E+02 3.380E+02 3.262E+02 3.146E+02 3.036E+02 2.932E+02 2.831E+02 2.743E+02 2.660E+02 2.581E+02 2.508E+02 2.441E+02 2.365E+02 2.300E+02 2.235E+02 2.168E+02 2.107E+02 2.029E+02 1.959E+02 1.890E+02 1.818E+02 1.746E+02 1.680E+02 1.611E+02 1.540E+02 1.473E+02 1.406E+02 1.339E+02 1.275E+02 1.213E+02 1.086E+02 9.717E+01 8.695E+01 7.814E+01 
O₂ = 20.0%
T = 6300 K
6.546E+02 6.487E+02 6.457E+02 6.413E+02 6.342E+02 6.290E+02 6.227E+02 6.175E+02 6.108E+02 6.019E+02 5.933E+02 5.844E+02 5.766E+02 5.669E+02 5.546E+02 5.431E+02 5.331E+02 5.208E+02 5.074E+02 4.937E+02 4.799E+02 4.662E+02 4.537E+02 4.405E+02 4.257E+02 4.130E+02 4.007E+02 3.896E+02 3.792E+02 3.693E+02 3.602E+02 3.435E+02 3.292E+02 3.138E+02 3.015E+02 
T = 5800 K
5.517E+02 5.446E+02 5.338E+02 5.242E+02 5.134E+02 5.037E+02 4.903E+02 4.784E+02 4.651E+02 4.517E+02 4.394E+02 4.245E+02 4.104E+02 3.963E+02 3.833E+02 3.717E+02 3.583E+02 3.475E+02 3.369E+02 3.264E+02 3.189E+02 3.095E+02 3.023E+02 2.939E+02 2.868E+02 2.793E+02 2.737E+02 2.657E+02 2.587E+02 2.521E+02 2.455E+02 2.325E+02 2.199E+02 2.073E+02 1.952E+02 
T = 5300 K
3.602E+02 3.470E+02 3.349E+02 3.233E+02 3.134E+02 3.015E+02 2.916E+02 2.823E+02 2.731E+02 2.649E+02 2.573E+02 2.504E+02 2.435E+02 2.374E+02 2.303E+02 2.239E+02 2.177E+02 2.110E+02 2.043E+02 1.973E+02 1.908E+02 1.840E+02 1.771E+02 1.703E+02 1.633E+02 1.566E+02 1.500E+02 1.443E+02 1.375E+02 1.300E+02 1.233E+02 1.106E+02 9.903E+01 8.829E+01 7.862E+01 
O₂ = 17.5%
T = 6300 K
6.435E+02 6.409E+02 6.346E+02 6.305E+02 6.268E+02 6.212E+02 6.138E+02 6.093E+02 6.019E+02 5.929E+02 5.866E+02 5.770E+02 5.680E+02 5.580E+02 5.480E+02 5.364E+02 5.249E+02 5.149E+02 5.015E+02 4.874E+02 4.740E+02 4.625E+02 4.483E+02 4.338E+02 4.216E+02 4.089E+02 3.985E+02 3.877E+02 3.766E+02 3.666E+02 3.574E+02 3.409E+02 3.277E+02 3.124E+02 2.993E+02 
T = 5800 K
5.450E+02 5.368E+02 5.271E+02 5.164E+02 5.063E+02 4.955E+02 4.829E+02 4.710E+02 4.591E+02 4.461E+02 4.335E+02 4.204E+02 4.052E+02 3.918E+02 3.803E+02 3.664E+02 3.546E+02 3.439E+02 3.347E+02 3.238E+02 3.189E+02 3.070E+02 2.994E+02 2.919E+02 2.853E+02 2.782E+02 2.715E+02 2.658E+02 2.585E+02 2.525E+02 2.454E+02 2.339E+02 2.217E+02 2.084E+02 1.975E+02 
T = 5300 K
3.551E+02 3.424E+02 3.304E+02 3.205E+02 3.084E+02 2.993E+02 2.884E+02 2.803E+02 2.713E+02 2.631E+02 2.561E+02 2.501E+02 2.433E+02 2.359E+02 2.309E+02 2.236E+02 2.185E+02 2.115E+02 2.048E+02 1.982E+02 1.922E+02 1.851E+02 1.792E+02 1.726E+02 1.653E+02 1.588E+02 1.527E+02 1.461E+02 1.396E+02 1.326E+02 1.259E+02 1.133E+02 1.010E+02 9.041E+01 8.052E+01 
O₂ = 15.0%
T = 6300 K
6.338E+02 6.305E+02 6.260E+02 6.204E+02 6.156E+02 6.119E+02 6.056E+02 5.981E+02 5.914E+02 5.855E+02 5.781E+02 5.673E+02 5.584E+02 5.506E+02 5.383E+02 5.286E+02 5.175E+02 5.063E+02 4.933E+02 4.818E+02 4.673E+02 4.543E+02 4.412E+02 4.283E+02 4.160E+02 4.037E+02 3.929E+02 3.822E+02 3.732E+02 3.626E+02 3.537E+02 3.380E+02 3.238E+02 3.102E+02 2.974E+02 
T = 5800 K
5.338E+02 5.249E+02 5.164E+02 5.093E+02 4.970E+02 4.862E+02 4.766E+02 4.636E+02 4.524E+02 4.383E+02 4.257E+02 4.123E+02 4.007E+02 3.874E+02 3.736E+02 3.625E+02 3.513E+02 3.391E+02 3.302E+02 3.211E+02 3.115E+02 3.041E+02 2.971E+02 2.892E+02 2.826E+02 2.759E+02 2.694E+02 2.640E+02 2.564E+02 2.514E+02 2.451E+02 2.318E+02 2.201E+02 2.097E+02 1.978E+02 
T = 5300 K
3.481E+02 3.362E+02 3.250E+02 3.145E+02 3.041E+02 2.940E+02 2.859E+02 2.761E+02 2.688E+02 2.600E+02 2.536E+02 2.476E+02 2.406E+02 2.340E+02 2.284E+02 2.217E+02 2.167E+02 2.106E+02 2.041E+02 1.987E+02 1.926E+02 1.856E+02 1.799E+02 1.727E+02 1.672E+02 1.605E+02 1.537E+02 1.473E+02 1.408E+02 1.346E+02 1.280E+02 1.147E+02 1.024E+02 9.093E+01 8.104E+01 
O₂ = 12.5%
T = 6300 K
6.223E+02 6.160E+02 6.138E+02 6.078E+02 6.022E+02 5.974E+02 5.922E+02 5.855E+02 5.792E+02 5.725E+02 5.647E+02 5.580E+02 5.472E+02 5.379E+02 5.283E+02 5.197E+02 5.074E+02 4.955E+02 4.859E+02 4.717E+02 4.595E+02 4.461E+02 4.330E+02 4.204E+02 4.082E+02 3.970E+02 3.851E+02 3.751E+02 3.655E+02 3.565E+02 3.481E+02 3.326E+02 3.191E+02 3.057E+02 2.944E+02 
T = 5800 K
5.216E+02 5.138E+02 5.071E+02 4.981E+02 4.866E+02 4.762E+02 4.647E+02 4.554E+02 4.416E+02 4.294E+02 4.164E+02 4.056E+02 3.907E+02 3.784E+02 3.668E+02 3.543E+02 3.435E+02 3.335E+02 3.246E+02 3.142E+02 3.074E+02 3.000E+02 2.913E+02 2.848E+02 2.781E+02 2.718E+02 2.657E+02 2.592E+02 2.534E+02 2.469E+02 2.413E+02 2.305E+02 2.183E+02 2.077E+02 1.962E+02 
T = 5300 K
3.399E+02 3.292E+02 3.182E+02 3.090E+02 2.986E+02 2.881E+02 2.801E+02 2.707E+02 2.630E+02 2.567E+02 2.499E+02 2.429E+02 2.364E+02 2.303E+02 2.245E+02 2.200E+02 2.147E+02 2.080E+02 2.021E+02 1.961E+02 1.911E+02 1.843E+02 1.793E+02 1.724E+02 1.669E+02 1.603E+02 1.548E+02 1.490E+02 1.426E+02 1.353E+02 1.297E+02 1.168E+02 1.045E+02 9.290E+01 8.190E+01 
O₂ = 10.0%
T = 6300 K
6.045E+02 6.007E+02 5.967E+02 5.922E+02 5.877E+02 5.822E+02 5.784E+02 5.717E+02 5.639E+02 5.576E+02 5.498E+02 5.424E+02 5.342E+02 5.249E+02 5.145E+02 5.052E+02 4.959E+02 4.825E+02 4.710E+02 4.591E+02 4.465E+02 4.342E+02 4.218E+02 4.097E+02 3.981E+02 3.870E+02 3.777E+02 3.676E+02 3.564E+02 3.480E+02 3.397E+02 3.254E+02 3.117E+02 3.003E+02 2.869E+02 
T = 5800 K
5.078E+02 5.000E+02 4.918E+02 4.848E+02 4.729E+02 4.643E+02 4.524E+02 4.409E+02 4.312E+02 4.175E+02 4.067E+02 3.929E+02 3.803E+02 3.684E+02 3.565E+02 3.448E+02 3.341E+02 3.241E+02 3.148E+02 3.063E+02 2.986E+02 2.924E+02 2.843E+02 2.777E+02 2.726E+02 2.651E+02 2.608E+02 2.544E+02 2.473E+02 2.419E+02 2.359E+02 2.248E+02 2.139E+02 2.033E+02 1.926E+02 
T = 5300 K
3.299E+02 3.204E+02 3.086E+02 2.987E+02 2.893E+02 2.812E+02 2.713E+02 2.634E+02 2.562E+02 2.487E+02 2.426E+02 2.377E+02 2.305E+02 2.251E+02 2.201E+02 2.143E+02 2.090E+02 2.045E+02 1.977E+02 1.931E+02 1.867E+02 1.821E+02 1.764E+02 1.699E+02 1.642E+02 1.591E+02 1.528E+02 1.472E+02 1.412E+02 1.359E+02 1.291E+02 1.176E+02 1.052E+02 9.357E+01 8.260E+01 
O₂ = 7.5%
T = 6300 K
5.836E+02 5.803E+02 5.781E+02 5.725E+02 5.677E+02 5.628E+02 5.569E+02 5.513E+02 5.468E+02 5.387E+02 5.323E+02 5.234E+02 5.171E+02 5.067E+02 4.970E+02 4.870E+02 4.781E+02 4.673E+02 4.543E+02 4.428E+02 4.320E+02 4.197E+02 4.069E+02 3.948E+02 3.836E+02 3.725E+02 3.622E+02 3.527E+02 3.436E+02 3.350E+02 3.270E+02 3.130E+02 3.001E+02 2.879E+02 2.764E+02 
T = 5800 K
4.907E+02 4.825E+02 4.736E+02 4.643E+02 4.550E+02 4.454E+02 4.349E+02 4.238E+02 4.126E+02 4.011E+02 3.892E+02 3.788E+02 3.654E+02 3.540E+02 3.423E+02 3.312E+02 3.223E+02 3.117E+02 3.023E+02 2.943E+02 2.867E+02 2.797E+02 2.730E+02 2.668E+02 2.608E+02 2.551E+02 2.492E+02 2.433E+02 2.382E+02 2.337E+02 2.271E+02 2.164E+02 2.061E+02 1.962E+02 1.864E+02 
T = 5300 K
3.153E+02 3.051E+02 2.954E+02 2.858E+02 2.767E+02 2.691E+02 2.597E+02 2.521E+02 2.460E+02 2.384E+02 2.325E+02 2.273E+02 2.232E+02 2.165E+02 2.109E+02 2.076E+02 2.020E+02 1.965E+02 1.914E+02 1.853E+02 1.801E+02 1.747E+02 1.707E+02 1.646E+02 1.593E+02 1.539E+02 1.498E+02 1.436E+02 1.381E+02 1.332E+02 1.271E+02 1.157E+02 1.044E+02 9.323E+01 8.245E+01 
O₂ = 5.0%
T = 6300 K
5.539E+02 5.506E+02 5.487E+02 5.442E+02 5.398E+02 5.349E+02 5.301E+02 5.245E+02 5.167E+02 5.097E+02 5.030E+02 4.970E+02 4.888E+02 4.792E+02 4.699E+02 4.613E+02 4.513E+02 4.390E+02 4.297E+02 4.130E+02 4.037E+02 3.948E+02 3.834E+02 3.713E+02 3.602E+02 3.507E+02 3.409E+02 3.304E+02 3.218E+02 3.135E+02 3.063E+02 2.926E+02 2.803E+02 2.688E+02 2.587E+02 
T = 5800 K
4.617E+02 4.532E+02 4.450E+02 4.372E+02 4.279E+02 4.190E+02 4.082E+02 3.981E+02 3.888E+02 3.762E+02 3.647E+02 3.532E+02 3.427E+02 3.315E+02 3.198E+02 3.104E+02 2.992E+02 2.904E+02 2.820E+02 2.738E+02 2.670E+02 2.601E+02 2.538E+02 2.481E+02 2.425E+02 2.370E+02 2.315E+02 2.262E+02 2.212E+02 2.161E+02 2.110E+02 2.012E+02 1.917E+02 1.822E+02 1.739E+02 
T = 5300 K
2.931E+02 2.836E+02 2.742E+02 2.654E+02 2.579E+02 2.484E+02 2.410E+02 2.337E+02 2.273E+02 2.220E+02 2.154E+02 2.105E+02 2.067E+02 2.003E+02 1.957E+02 1.911E+02 1.862E+02 1.822E+02 1.765E+02 1.718E+02 1.670E+02 1.624E+02 1.585E+02 1.539E+02 1.484E+02 1.437E+02 1.391E+02 1.345E+02 1.297E+02 1.250E+02 1.204E+02 1.103E+02 1.004E+02 9.048E+01 8.093E+01 
O₂ = 3.0%
T = 6300 K
5.152E+02 5.126E+02 5.100E+02 5.048E+02 5.007E+02 4.955E+02 4.903E+02 4.859E+02 4.810E+02 4.732E+02 4.677E+02 4.587E+02 4.506E+02 4.431E+02 4.335E+02 4.249E+02 4.141E+02 4.037E+02 3.929E+02 3.829E+02 3.717E+02 3.597E+02 3.477E+02 3.371E+02 3.277E+02 3.166E+02 3.071E+02 2.978E+02 2.905E+02 2.827E+02 2.746E+02 2.615E+02 2.499E+02 2.400E+02 2.286E+02 
T = 5800 K
4.234E+02 4.175E+02 4.086E+02 4.015E+02 3.914E+02 3.836E+02 3.725E+02 3.633E+02 3.516E+02 3.409E+02 3.309E+02 3.196E+02 3.076E+02 2.970E+02 2.863E+02 2.765E+02 2.673E+02 2.595E+02 2.516E+02 2.433E+02 2.366E+02 2.306E+02 2.246E+02 2.189E+02 2.139E+02 2.087E+02 2.039E+02 1.988E+02 1.940E+02 1.894E+02 1.854E+02 1.763E+02 1.681E+02 1.598E+02 1.509E+02 
T = 5300 K
2.622E+02 2.528E+02 2.449E+02 2.355E+02 2.276E+02 2.200E+02 2.129E+02 2.064E+02 2.003E+02 1.961E+02 1.897E+02 1.852E+02 1.803E+02 1.759E+02 1.712E+02 1.677E+02 1.626E+02 1.586E+02 1.540E+02 1.499E+02 1.458E+02 1.415E+02 1.375E+02 1.333E+02 1.301E+02 1.259E+02 1.214E+02 1.175E+02 1.137E+02 1.096E+02 1.058E+02 9.758E+01 8.978E+01 8.193E+01 7.428E+01 
O₂ = 2.0%
T = 6300 K
4.833E+02 4.814E+02 4.777E+02 4.714E+02 4.680E+02 4.636E+02 4.584E+02 4.532E+02 4.476E+02 4.409E+02 4.346E+02 4.260E+02 4.208E+02 4.108E+02 4.033E+02 3.929E+02 3.866E+02 3.725E+02 3.641E+02 3.504E+02 3.396E+02 3.304E+02 3.192E+02 3.075E+02 2.972E+02 2.880E+02 2.784E+02 2.691E+02 2.611E+02 2.545E+02 2.466E+02 2.338E+02 2.227E+02 2.119E+02 2.017E+02 
T = 5800 K
3.903E+02 3.844E+02 3.777E+02 3.677E+02 3.593E+02 3.512E+02 3.417E+02 3.306E+02 3.207E+02 3.095E+02 2.991E+02 2.882E+02 2.785E+02 2.669E+02 2.572E+02 2.475E+02 2.393E+02 2.307E+02 2.233E+02 2.160E+02 2.091E+02 2.033E+02 1.985E+02 1.922E+02 1.870E+02 1.826E+02 1.779E+02 1.736E+02 1.686E+02 1.642E+02 1.600E+02 1.518E+02 1.437E+02 1.361E+02 1.287E+02 
T = 5300 K
2.318E+02 2.248E+02 2.161E+02 2.077E+02 2.003E+02 1.931E+02 1.873E+02 1.805E+02 1.756E+02 1.698E+02 1.651E+02 1.614E+02 1.562E+02 1.525E+02 1.486E+02 1.438E+02 1.404E+02 1.358E+02 1.320E+02 1.284E+02 1.244E+02 1.208E+02 1.171E+02 1.138E+02 1.103E+02 1.070E+02 1.036E+02 1.003E+02 9.684E+01 9.364E+01 9.011E+01 8.379E+01 7.729E+01 7.141E+01 6.491E+01 
O₂ = 1.5%
T = 6300 K
4.550E+02 4.524E+02 4.487E+02 4.442E+02 4.409E+02 4.364E+02 4.323E+02 4.257E+02 4.230E+02 4.152E+02 4.067E+02 4.022E+02 3.944E+02 3.840E+02 3.766E+02 3.663E+02 3.570E+02 3.468E+02 3.372E+02 3.275E+02 3.159E+02 3.062E+02 2.945E+02 2.838E+02 2.761E+02 2.644E+02 2.549E+02 2.478E+02 2.392E+02 2.318E+02 2.249E+02 2.128E+02 2.013E+02 1.913E+02 1.830E+02 
T = 5800 K
3.628E+02 3.573E+02 3.497E+02 3.412E+02 3.328E+02 3.243E+02 3.172E+02 3.059E+02 2.953E+02 2.854E+02 2.763E+02 2.649E+02 2.547E+02 2.439E+02 2.347E+02 2.251E+02 2.165E+02 2.095E+02 2.012E+02 1.946E+02 1.881E+02 1.837E+02 1.772E+02 1.723E+02 1.676E+02 1.628E+02 1.586E+02 1.541E+02 1.496E+02 1.453E+02 1.410E+02 1.336E+02 1.254E+02 1.182E+02 1.116E+02 
T = 5300 K
2.102E+02 2.012E+02 1.933E+02 1.862E+02 1.790E+02 1.723E+02 1.661E+02 1.604E+02 1.548E+02 1.499E+02 1.455E+02 1.419E+02 1.375E+02 1.331E+02 1.295E+02 1.254E+02 1.216E+02 1.179E+02 1.146E+02 1.112E+02 1.074E+02 1.041E+02 1.009E+02 9.755E+01 9.468E+01 9.186E+01 8.881E+01 8.599E+01 8.320E+01 8.041E+01 7.784E+01 7.216E+01 6.688E+01 6.171E+01 5.673E+01 
O₂ = 1.0%
T = 6300 K
4.030E+02 4.000E+02 3.970E+02 3.941E+02 3.877E+02 3.859E+02 3.799E+02 3.747E+02 3.680E+02 3.632E+02 3.590E+02 3.503E+02 3.431E+02 3.369E+02 3.270E+02 3.191E+02 3.100E+02 3.017E+02 2.915E+02 2.817E+02 2.746E+02 2.633E+02 2.532E+02 2.447E+02 2.358E+02 2.258E+02 2.167E+02 2.101E+02 2.028E+02 1.974E+02 1.904E+02 1.787E+02 1.693E+02 1.610E+02 1.508E+02 
T = 5800 K
3.164E+02 3.100E+02 3.036E+02 2.977E+02 2.883E+02 2.797E+02 2.719E+02 2.623E+02 2.553E+02 2.433E+02 2.362E+02 2.257E+02 2.159E+02 2.064E+02 2.002E+02 1.900E+02 1.832E+02 1.759E+02 1.686E+02 1.631E+02 1.579E+02 1.529E+02 1.474E+02 1.429E+02 1.384E+02 1.354E+02 1.304E+02 1.260E+02 1.221E+02 1.183E+02 1.149E+02 1.071E+02 1.012E+02 9.442E+01 8.799E+01 
T = 5300 K
1.745E+02 1.673E+02 1.613E+02 1.526E+02 1.484E+02 1.426E+02 1.361E+02 1.312E+02 1.264E+02 1.223E+02 1.183E+02 1.149E+02 1.103E+02 1.067E+02 1.039E+02 9.989E+01 9.654E+01 9.320E+01 9.000E+01 8.673E+01 8.372E+01 8.082E+01 7.799E+01 7.520E+01 7.245E+01 6.978E+01 6.740E+01 6.509E+01 6.271E+01 6.041E+01 5.836E+01 5.476E+01 5.108E+01 4.758E+01 4.416E+01 
O₂ = 0.5%
T = 6300 K
2.936E+02 2.903E+02 2.885E+02 2.865E+02 2.830E+02 2.789E+02 2.738E+02 2.712E+02 2.661E+02 2.601E+02 2.546E+02 2.500E+02 2.440E+02 2.376E+02 2.314E+02 2.232E+02 2.160E+02 2.094E+02 2.039E+02 1.939E+02 1.883E+02 1.780E+02 1.704E+02 1.648E+02 1.575E+02 1.494E+02 1.441E+02 1.378E+02 1.368E+02 1.291E+02 1.248E+02 1.168E+02 1.097E+02 1.032E+02 9.721E+01 
T = 5800 K
2.230E+02 2.180E+02 2.093E+02 2.067E+02 1.992E+02 1.932E+02 1.854E+02 1.783E+02 1.707E+02 1.638E+02 1.572E+02 1.500E+02 1.409E+02 1.362E+02 1.306E+02 1.236E+02 1.190E+02 1.145E+02 1.085E+02 1.049E+02 1.006E+02 9.740E+01 9.375E+01 9.059E+01 8.732E+01 8.431E+01 8.141E+01 7.881E+01 7.621E+01 7.320E+01 7.056E+01 6.569E+01 6.134E+01 5.725E+01 5.342E+01 
T = 5300 K
1.104E+02 1.054E+02 1.009E+02 9.710E+01 9.268E+01 8.851E+01 8.528E+01 8.193E+01 7.896E+01 7.591E+01 7.338E+01 7.100E+01 6.836E+01 6.654E+01 6.394E+01 6.167E+01 5.903E+01 5.688E+01 5.513E+01 5.297E+01 5.059E+01 4.859E+01 4.673E+01 4.506E+01 4.320E+01 4.149E+01 3.989E+01 3.840E+01 3.681E+01 3.539E+01 3.394E+01 3.116E+01 2.873E+01 2.661E+01 2.480E+01 

UV-B (W/m²)
O₂ = 30.0%
T = 6300 K
2.964E-01 2.976E-01 3.003E-01 3.032E-01 3.046E-01 3.087E-01 3.121E-01 3.175E-01 3.228E-01 3.287E-01 3.331E-01 3.404E-01 3.485E-01 3.578E-01 3.660E-01 3.752E-01 3.884E-01 4.018E-01 4.161E-01 4.306E-01 4.435E-01 4.615E-01 4.820E-01 5.006E-01 5.161E-01 5.353E-01 5.535E-01 5.678E-01 5.867E-01 6.002E-01 6.111E-01 6.428E-01 6.581E-01 6.815E-01 6.966E-01 
T = 5800 K
2.758E-01 2.793E-01 2.866E-01 2.896E-01 2.998E-01 3.114E-01 3.188E-01 3.271E-01 3.418E-01 3.538E-01 3.687E-01 3.825E-01 4.012E-01 4.154E-01 4.317E-01 4.510E-01 4.613E-01 4.794E-01 4.950E-01 5.066E-01 5.202E-01 5.324E-01 5.452E-01 5.531E-01 5.606E-01 5.686E-01 5.827E-01 5.880E-01 5.942E-01 6.030E-01 6.114E-01 6.266E-01 6.409E-01 6.496E-01 6.571E-01 
T = 5300 K
2.973E-01 3.087E-01 3.194E-01 3.325E-01 3.442E-01 3.548E-01 3.665E-01 3.777E-01 3.870E-01 3.976E-01 4.063E-01 4.121E-01 4.190E-01 4.272E-01 4.372E-01 4.432E-01 4.536E-01 4.598E-01 4.645E-01 4.719E-01 4.808E-01 4.861E-01 4.914E-01 4.980E-01 5.016E-01 5.071E-01 5.107E-01 5.113E-01 5.152E-01 5.140E-01 5.156E-01 5.158E-01 5.124E-01 4.995E-01 4.839E-01 
O₂ = 27.5%
T = 6300 K
3.015E-01 3.045E-01 3.072E-01 3.101E-01 3.139E-01 3.157E-01 3.215E-01 3.266E-01 3.295E-01 3.358E-01 3.424E-01 3.485E-01 3.574E-01 3.628E-01 3.725E-01 3.842E-01 3.978E-01 4.069E-01 4.246E-01 4.355E-01 4.520E-01 4.700E-01 4.865E-01 5.038E-01 5.229E-01 5.398E-01 5.595E-01 5.722E-01 5.926E-01 6.075E-01 6.210E-01 6.444E-01 6.646E-01 6.829E-01 6.956E-01 
T = 5800 K
2.822E-01 2.870E-01 2.942E-01 2.999E-01 3.087E-01 3.162E-01 3.259E-01 3.382E-01 3.478E-01 3.603E-01 3.765E-01 3.892E-01 4.061E-01 4.218E-01 4.374E-01 4.532E-01 4.661E-01 4.848E-01 5.005E-01 5.106E-01 5.234E-01 5.360E-01 5.473E-01 5.524E-01 5.626E-01 5.723E-01 5.824E-01 5.874E-01 5.950E-01 6.014E-01 7.598E-01 6.212E-01 6.383E-01 6.456E-01 6.528E-01 
T = 5300 K
3.019E-01 3.119E-01 3.219E-01 3.353E-01 3.468E-01 3.569E-01 3.681E-01 3.789E-01 3.902E-01 3.980E-01 4.060E-01 4.134E-01 4.189E-01 4.291E-01 4.366E-01 4.437E-01 4.523E-01 4.585E-01 4.640E-01 4.686E-01 4.779E-01 4.838E-01 4.877E-01 4.933E-01 4.985E-01 5.046E-01 5.084E-01 5.104E-01 5.091E-01 5.125E-01 5.127E-01 5.166E-01 5.121E-01 5.025E-01 4.857E-01 
O₂ = 25.0%
T = 6300 K
3.115E-01 3.125E-01 3.152E-01 3.204E-01 3.235E-01 3.255E-01 3.301E-01 3.336E-01 3.382E-01 3.429E-01 3.516E-01 3.589E-01 3.647E-01 3.710E-01 3.835E-01 3.958E-01 4.037E-01 4.177E-01 4.310E-01 4.448E-01 4.612E-01 4.802E-01 4.993E-01 5.165E-01 5.319E-01 5.503E-01 5.686E-01 5.851E-01 5.988E-01 6.102E-01 6.260E-01 6.478E-01 6.688E-01 6.871E-01 7.037E-01 
T = 5800 K
2.888E-01 2.962E-01 3.042E-01 3.079E-01 3.145E-01 3.233E-01 3.355E-01 3.440E-01 3.544E-01 3.690E-01 3.818E-01 3.941E-01 4.124E-01 4.283E-01 4.437E-01 4.593E-01 4.764E-01 4.877E-01 5.028E-01 5.156E-01 5.277E-01 5.418E-01 5.496E-01 5.551E-01 5.655E-01 5.743E-01 5.827E-01 5.858E-01 5.968E-01 6.036E-01 6.079E-01 6.234E-01 6.375E-01 6.427E-01 6.470E-01 
T = 5300 K
3.072E-01 3.163E-01 3.290E-01 3.399E-01 3.504E-01 3.608E-01 3.740E-01 3.848E-01 3.925E-01 4.014E-01 4.074E-01 4.146E-01 4.234E-01 4.296E-01 4.375E-01 4.446E-01 4.520E-01 4.578E-01 4.630E-01 4.707E-01 4.767E-01 4.819E-01 4.867E-01 4.922E-01 4.973E-01 5.019E-01 5.046E-01 5.096E-01 5.092E-01 5.084E-01 5.125E-01 5.159E-01 5.101E-01 5.033E-01 4.861E-01 
O₂ = 22.5%
T = 6300 K
3.217E-01 3.183E-01 3.268E-01 3.278E-01 3.336E-01 3.348E-01 3.374E-01 3.409E-01 3.495E-01 3.560E-01 3.600E-01 3.668E-01 3.738E-01 3.840E-01 3.957E-01 4.023E-01 4.159E-01 4.286E-01 4.412E-01 4.560E-01 4.721E-01 4.901E-01 5.043E-01 5.209E-01 5.430E-01 5.563E-01 5.746E-01 5.923E-01 6.039E-01 6.180E-01 6.327E-01 6.560E-01 6.736E-01 6.915E-01 7.057E-01 
T = 5800 K
2.995E-01 3.026E-01 3.089E-01 3.154E-01 3.222E-01 3.346E-01 3.427E-01 3.521E-01 3.627E-01 3.755E-01 3.893E-01 4.057E-01 4.193E-01 4.359E-01 4.513E-01 4.664E-01 4.820E-01 4.964E-01 5.087E-01 5.241E-01 5.337E-01 5.440E-01 5.526E-01 5.606E-01 5.694E-01 5.786E-01 5.846E-01 5.899E-01 5.992E-01 6.047E-01 6.094E-01 6.243E-01 6.348E-01 6.425E-01 6.484E-01 
T = 5300 K
3.124E-01 3.222E-01 3.357E-01 3.461E-01 3.546E-01 3.659E-01 3.789E-01 3.871E-01 3.963E-01 4.034E-01 4.111E-01 4.183E-01 4.250E-01 4.335E-01 4.406E-01 4.476E-01 4.528E-01 4.582E-01 4.623E-01 4.713E-01 4.759E-01 4.810E-01 4.857E-01 4.902E-01 4.951E-01 5.000E-01 5.040E-01 5.071E-01 4.894E-01 5.080E-01 5.111E-01 5.155E-01 5.092E-01 5.031E-01 4.878E-01 
O₂ = 20.0%
T = 6300 K
3.318E-01 3.334E-01 3.344E-01 3.370E-01 3.417E-01 3.464E-01 3.508E-01 3.570E-01 3.606E-01 3.648E-01 3.682E-01 3.773E-01 3.891E-01 3.953E-01 4.026E-01 4.149E-01 4.268E-01 4.362E-01 4.540E-01 4.659E-01 4.833E-01 4.978E-01 5.129E-01 5.312E-01 5.513E-01 5.670E-01 5.860E-01 6.003E-01 6.140E-01 6.300E-01 6.436E-01 6.668E-01 6.818E-01 6.997E-01 7.111E-01 
T = 5800 K
3.066E-01 3.120E-01 3.202E-01 3.240E-01 3.328E-01 3.415E-01 3.501E-01 3.630E-01 3.731E-01 3.842E-01 4.009E-01 4.144E-01 4.273E-01 4.460E-01 4.583E-01 4.776E-01 4.891E-01 5.022E-01 5.178E-01 5.300E-01 5.411E-01 5.510E-01 5.572E-01 5.683E-01 5.759E-01 5.821E-01 5.894E-01 5.968E-01 6.038E-01 6.083E-01 6.116E-01 6.281E-01 6.358E-01 6.434E-01 6.451E-01 
T = 5300 K
3.188E-01 3.290E-01 3.413E-01 3.503E-01 3.592E-01 3.724E-01 3.835E-01 3.912E-01 4.003E-01 4.078E-01 4.155E-01 4.225E-01 4.279E-01 4.371E-01 4.440E-01 4.480E-01 4.535E-01 4.582E-01 4.651E-01 4.717E-01 4.765E-01 4.802E-01 4.846E-01 4.893E-01 4.945E-01 4.983E-01 5.023E-01 5.056E-01 5.070E-01 5.075E-01 5.098E-01 5.144E-01 5.106E-01 5.048E-01 4.897E-01 
O₂ = 17.5%
T = 6300 K
3.436E-01 3.457E-01 3.486E-01 3.514E-01 3.572E-01 3.588E-01 3.601E-01 3.641E-01 3.706E-01 3.764E-01 3.847E-01 3.920E-01 3.972E-01 4.065E-01 4.180E-01 4.274E-01 4.371E-01 4.527E-01 4.626E-01 4.822E-01 4.949E-01 5.140E-01 5.317E-01 5.464E-01 5.620E-01 5.830E-01 5.970E-01 6.122E-01 6.312E-01 6.409E-01 6.562E-01 6.756E-01 6.899E-01 7.101E-01 7.231E-01 
T = 5800 K
3.176E-01 3.233E-01 3.292E-01 3.377E-01 3.433E-01 3.496E-01 3.628E-01 3.745E-01 3.837E-01 3.943E-01 4.113E-01 4.241E-01 4.429E-01 4.529E-01 4.706E-01 4.875E-01 5.000E-01 5.137E-01 5.261E-01 5.397E-01 5.498E-01 5.603E-01 5.678E-01 5.800E-01 5.854E-01 5.895E-01 5.991E-01 6.039E-01 6.086E-01 6.158E-01 6.176E-01 6.305E-01 6.377E-01 6.437E-01 6.460E-01 
T = 5300 K
3.267E-01 3.382E-01 3.478E-01 3.568E-01 3.690E-01 3.817E-01 3.898E-01 3.978E-01 4.075E-01 4.140E-01 4.221E-01 4.275E-01 4.373E-01 4.418E-01 4.462E-01 4.513E-01 4.564E-01 4.625E-01 4.684E-01 4.732E-01 4.760E-01 4.806E-01 4.847E-01 4.902E-01 4.928E-01 4.964E-01 4.998E-01 5.042E-01 5.074E-01 5.072E-01 5.084E-01 5.133E-01 5.081E-01 5.040E-01 4.914E-01 
O₂ = 15.0%
T = 6300 K
3.575E-01 3.595E-01 3.614E-01 3.636E-01 3.672E-01 3.686E-01 3.771E-01 3.825E-01 3.877E-01 3.914E-01 3.974E-01 4.029E-01 4.133E-01 4.217E-01 4.304E-01 4.401E-01 4.543E-01 4.653E-01 4.814E-01 4.950E-01 5.106E-01 5.238E-01 5.394E-01 5.595E-01 5.811E-01 5.959E-01 6.139E-01 6.268E-01 6.438E-01 6.539E-01 6.701E-01 6.900E-01 7.075E-01 7.208E-01 7.349E-01 
T = 5800 K
3.305E-01 3.356E-01 3.430E-01 3.473E-01 3.545E-01 3.689E-01 3.751E-01 3.831E-01 3.980E-01 4.106E-01 4.223E-01 4.388E-01 4.535E-01 4.662E-01 4.859E-01 4.999E-01 5.121E-01 5.245E-01 5.422E-01 5.524E-01 5.640E-01 5.733E-01 5.812E-01 5.859E-01 5.965E-01 6.029E-01 6.077E-01 6.136E-01 6.199E-01 6.260E-01 6.313E-01 6.410E-01 6.434E-01 6.458E-01 6.511E-01 
T = 5300 K
3.368E-01 3.468E-01 3.567E-01 3.700E-01 3.806E-01 3.871E-01 3.972E-01 4.063E-01 4.152E-01 4.224E-01 4.303E-01 4.370E-01 4.414E-01 4.472E-01 4.521E-01 4.581E-01 4.631E-01 4.685E-01 4.729E-01 4.764E-01 4.781E-01 4.824E-01 4.859E-01 4.906E-01 4.947E-01 4.977E-01 5.002E-01 5.044E-01 5.068E-01 5.099E-01 5.083E-01 5.120E-01 5.094E-01 5.046E-01 4.944E-01 
O₂ = 12.5%
T = 6300 K
3.755E-01 3.773E-01 3.802E-01 3.854E-01 3.855E-01 3.884E-01 3.913E-01 3.971E-01 4.022E-01 4.103E-01 4.176E-01 4.241E-01 4.293E-01 4.396E-01 4.489E-01 4.602E-01 4.712E-01 4.837E-01 4.993E-01 5.132E-01 5.309E-01 5.453E-01 5.616E-01 5.806E-01 5.999E-01 6.158E-01 6.340E-01 6.495E-01 6.619E-01 6.747E-01 6.866E-01 7.084E-01 7.246E-01 7.385E-01 7.531E-01 
T = 5800 K
3.430E-01 3.511E-01 3.581E-01 3.655E-01 3.705E-01 3.797E-01 3.899E-01 4.036E-01 4.120E-01 4.260E-01 4.416E-01 4.531E-01 4.702E-01 4.851E-01 5.027E-01 5.148E-01 5.282E-01 5.461E-01 5.571E-01 5.694E-01 5.791E-01 5.876E-01 5.949E-01 6.010E-01 6.067E-01 6.178E-01 6.220E-01 6.234E-01 6.322E-01 6.366E-01 6.397E-01 6.476E-01 6.538E-01 6.557E-01 6.603E-01 
T = 5300 K
3.487E-01 3.600E-01 3.730E-01 3.809E-01 3.889E-01 4.004E-01 4.101E-01 4.188E-01 4.289E-01 4.349E-01 4.402E-01 4.444E-01 4.501E-01 4.544E-01 4.585E-01 4.674E-01 4.732E-01 4.790E-01 4.835E-01 4.860E-01 4.886E-01 4.885E-01 4.924E-01 4.964E-01 4.989E-01 5.009E-01 5.008E-01 5.058E-01 5.104E-01 5.123E-01 5.103E-01 5.117E-01 5.134E-01 5.050E-01 4.966E-01 
O₂ = 10.0%
T = 6300 K
3.974E-01 3.985E-01 4.017E-01 4.045E-01 4.088E-01 4.120E-01 4.148E-01 4.202E-01 4.235E-01 4.283E-01 4.382E-01 4.450E-01 4.528E-01 4.612E-01 4.713E-01 4.843E-01 4.953E-01 5.083E-01 5.266E-01 5.381E-01 5.539E-01 5.720E-01 5.889E-01 6.064E-01 6.251E-01 6.407E-01 6.579E-01 6.738E-01 6.867E-01 6.998E-01 7.107E-01 7.365E-01 7.486E-01 7.602E-01 7.766E-01 
T = 5800 K
3.632E-01 3.693E-01 3.731E-01 3.801E-01 3.916E-01 4.009E-01 4.081E-01 4.211E-01 4.322E-01 4.458E-01 4.623E-01 4.747E-01 4.909E-01 5.067E-01 5.201E-01 5.396E-01 5.511E-01 5.636E-01 5.772E-01 5.874E-01 5.988E-01 6.104E-01 6.169E-01 6.244E-01 6.330E-01 6.393E-01 6.428E-01 6.486E-01 6.519E-01 6.576E-01 6.592E-01 6.620E-01 6.677E-01 6.734E-01 6.750E-01 
T = 5300 K
3.664E-01 3.747E-01 3.854E-01 3.939E-01 4.057E-01 4.175E-01 4.256E-01 4.327E-01 4.403E-01 4.485E-01 4.528E-01 4.609E-01 4.644E-01 4.700E-01 4.776E-01 4.829E-01 4.856E-01 4.894E-01 4.963E-01 5.009E-01 5.021E-01 5.057E-01 5.067E-01 5.112E-01 5.113E-01 5.112E-01 5.490E-01 5.152E-01 5.154E-01 5.194E-01 5.178E-01 5.116E-01 5.143E-01 5.063E-01 4.984E-01 
O₂ = 7.5%
T = 6300 K
4.230E-01 4.246E-01 4.263E-01 4.323E-01 4.351E-01 4.426E-01 4.434E-01 4.462E-01 4.528E-01 4.599E-01 4.693E-01 4.767E-01 4.831E-01 4.937E-01 5.008E-01 5.140E-01 5.288E-01 5.383E-01 5.540E-01 5.700E-01 5.903E-01 6.049E-01 6.237E-01 6.427E-01 6.582E-01 6.799E-01 6.962E-01 7.121E-01 7.275E-01 7.412E-01 7.497E-01 7.709E-01 7.861E-01 8.016E-01 8.078E-01 
T = 5800 K
3.899E-01 3.927E-01 4.025E-01 4.082E-01 4.164E-01 4.268E-01 4.372E-01 4.480E-01 5.494E-01 4.737E-01 4.871E-01 5.041E-01 5.193E-01 5.387E-01 5.533E-01 5.663E-01 5.813E-01 5.964E-01 6.073E-01 6.198E-01 6.305E-01 6.398E-01 6.471E-01 6.539E-01 6.599E-01 6.625E-01 6.679E-01 6.764E-01 6.781E-01 6.829E-01 6.863E-01 6.939E-01 6.978E-01 6.947E-01 6.977E-01 
T = 5300 K
3.853E-01 3.964E-01 4.097E-01 4.188E-01 4.270E-01 4.373E-01 4.479E-01 4.556E-01 4.644E-01 4.695E-01 4.784E-01 4.825E-01 4.897E-01 4.948E-01 4.988E-01 5.035E-01 5.084E-01 5.117E-01 5.146E-01 5.146E-01 5.181E-01 5.212E-01 5.234E-01 5.251E-01 5.286E-01 5.278E-01 5.261E-01 5.250E-01 5.262E-01 5.288E-01 5.263E-01 5.229E-01 5.187E-01 5.107E-01 5.019E-01 
O₂ = 5.0%
T = 6300 K
4.669E-01 4.684E-01 4.710E-01 4.730E-01 4.786E-01 4.804E-01 4.835E-01 4.881E-01 4.974E-01 5.040E-01 5.084E-01 5.201E-01 5.299E-01 5.366E-01 5.480E-01 5.612E-01 5.763E-01 5.883E-01 6.054E-01 6.238E-01 6.399E-01 6.635E-01 6.810E-01 6.985E-01 7.209E-01 7.348E-01 7.565E-01 7.706E-01 7.883E-01 8.005E-01 8.121E-01 8.352E-01 8.505E-01 8.623E-01 8.762E-01 
T = 5800 K
4.255E-01 4.298E-01 4.364E-01 4.477E-01 4.574E-01 4.670E-01 4.769E-01 4.911E-01 5.024E-01 5.161E-01 5.353E-01 5.489E-01 5.661E-01 5.865E-01 5.967E-01 6.177E-01 6.339E-01 6.469E-01 6.595E-01 6.700E-01 6.826E-01 6.914E-01 6.979E-01 7.032E-01 7.117E-01 7.152E-01 7.187E-01 7.280E-01 7.311E-01 7.319E-01 7.104E-01 7.437E-01 7.453E-01 7.422E-01 7.447E-01 
T = 5300 K
4.200E-01 4.294E-01 4.427E-01 4.545E-01 4.615E-01 4.714E-01 4.829E-01 4.920E-01 4.984E-01 5.048E-01 5.130E-01 5.192E-01 5.259E-01 5.292E-01 5.346E-01 5.379E-01 5.422E-01 5.411E-01 5.466E-01 5.494E-01 5.495E-01 5.495E-01 5.531E-01 5.537E-01 5.500E-01 5.534E-01 5.531E-01 5.522E-01 5.510E-01 5.502E-01 5.491E-01 5.405E-01 5.330E-01 5.225E-01 5.129E-01 
O₂ = 3.0%
T = 6300 K
5.210E-01 5.233E-01 5.231E-01 5.287E-01 5.335E-01 5.384E-01 5.429E-01 5.496E-01 5.530E-01 5.616E-01 5.720E-01 5.783E-01 5.918E-01 6.012E-01 6.128E-01 6.269E-01 6.431E-01 6.596E-01 6.767E-01 6.979E-01 7.213E-01 7.364E-01 7.560E-01 7.811E-01 8.063E-01 8.266E-01 8.497E-01 8.595E-01 8.825E-01 8.936E-01 9.121E-01 9.353E-01 9.471E-01 9.630E-01 9.720E-01 
T = 5800 K
4.783E-01 4.851E-01 4.948E-01 5.021E-01 5.127E-01 5.268E-01 5.363E-01 5.493E-01 5.674E-01 5.805E-01 6.010E-01 6.168E-01 6.366E-01 6.549E-01 6.730E-01 6.948E-01 7.101E-01 7.218E-01 7.396E-01 7.500E-01 7.641E-01 7.690E-01 7.792E-01 7.854E-01 7.915E-01 7.954E-01 8.017E-01 8.091E-01 8.132E-01 8.157E-01 8.187E-01 8.246E-01 8.281E-01 8.279E-01 8.240E-01 
T = 5300 K
4.692E-01 4.814E-01 4.953E-01 5.073E-01 5.164E-01 5.305E-01 5.412E-01 5.514E-01 5.566E-01 5.670E-01 5.739E-01 5.803E-01 5.850E-01 5.898E-01 5.920E-01 5.945E-01 5.969E-01 6.010E-01 6.047E-01 6.051E-01 6.057E-01 6.080E-01 6.064E-01 6.059E-01 6.086E-01 6.074E-01 6.067E-01 6.022E-01 5.995E-01 5.912E-01 5.879E-01 5.800E-01 5.659E-01 5.544E-01 5.325E-01 
O₂ = 2.0%
T = 6300 K
5.649E-01 5.689E-01 5.753E-01 5.772E-01 5.836E-01 5.865E-01 5.895E-01 6.000E-01 6.052E-01 6.172E-01 6.272E-01 6.352E-01 6.504E-01 6.586E-01 6.743E-01 6.920E-01 7.070E-01 7.246E-01 7.467E-01 7.664E-01 7.925E-01 8.144E-01 8.374E-01 8.624E-01 8.875E-01 9.117E-01 9.348E-01 9.556E-01 9.764E-01 9.897E-01 1.006E+00 1.033E+00 1.047E+00 1.071E+00 1.079E+00 
T = 5800 K
5.274E-01 5.363E-01 5.445E-01 5.532E-01 5.623E-01 5.797E-01 5.913E-01 6.092E-01 6.255E-01 6.430E-01 6.646E-01 6.851E-01 7.050E-01 7.244E-01 7.440E-01 7.685E-01 7.810E-01 8.008E-01 8.202E-01 8.312E-01 8.438E-01 8.553E-01 8.647E-01 8.704E-01 8.804E-01 8.873E-01 8.930E-01 8.978E-01 9.025E-01 9.063E-01 9.073E-01 9.165E-01 9.161E-01 9.131E-01 9.078E-01 
T = 5300 K
5.211E-01 5.365E-01 5.527E-01 5.657E-01 5.773E-01 5.918E-01 6.033E-01 6.113E-01 6.228E-01 6.280E-01 6.364E-01 6.414E-01 6.453E-01 6.490E-01 6.536E-01 6.592E-01 6.624E-01 6.628E-01 6.667E-01 6.674E-01 6.641E-01 6.672E-01 6.680E-01 6.690E-01 6.639E-01 6.609E-01 6.561E-01 6.543E-01 6.498E-01 6.475E-01 6.390E-01 6.260E-01 6.087E-01 5.867E-01 5.678E-01 
O₂ = 1.5%
T = 6300 K
6.151E-01 6.159E-01 6.218E-01 6.269E-01 6.354E-01 6.384E-01 6.425E-01 6.515E-01 6.581E-01 6.641E-01 6.789E-01 6.914E-01 6.984E-01 7.144E-01 7.287E-01 7.501E-01 7.641E-01 7.866E-01 8.064E-01 8.320E-01 8.559E-01 8.869E-01 9.094E-01 9.324E-01 9.628E-01 9.819E-01 1.011E+00 1.032E+00 1.050E+00 1.066E+00 1.089E+00 1.115E+00 1.138E+00 1.154E+00 1.166E+00 
T = 5800 K
5.706E-01 5.824E-01 5.890E-01 6.011E-01 6.124E-01 6.288E-01 6.438E-01 6.591E-01 6.811E-01 6.981E-01 7.201E-01 7.382E-01 7.613E-01 7.868E-01 8.071E-01 8.334E-01 8.528E-01 8.692E-01 8.852E-01 9.056E-01 9.221E-01 9.365E-01 9.413E-01 9.483E-01 9.603E-01 9.655E-01 9.701E-01 9.793E-01 9.885E-01 9.912E-01 9.918E-01 9.931E-01 9.953E-01 9.897E-01 9.828E-01 
T = 5300 K
5.744E-01 5.881E-01 6.041E-01 6.248E-01 6.320E-01 6.442E-01 6.557E-01 6.656E-01 6.793E-01 6.842E-01 6.923E-01 6.973E-01 7.018E-01 7.067E-01 7.108E-01 7.173E-01 7.217E-01 7.238E-01 7.232E-01 7.257E-01 7.213E-01 7.221E-01 7.220E-01 7.201E-01 7.198E-01 7.164E-01 7.152E-01 7.085E-01 7.000E-01 6.933E-01 6.857E-01 6.694E-01 6.445E-01 6.239E-01 5.977E-01 
O₂ = 1.0%
T = 6300 K
7.268E-01 7.238E-01 7.339E-01 7.404E-01 7.487E-01 7.499E-01 7.578E-01 7.701E-01 7.779E-01 7.860E-01 8.005E-01 8.096E-01 8.242E-01 8.433E-01 8.594E-01 8.802E-01 8.908E-01 9.224E-01 9.417E-01 9.708E-01 9.946E-01 1.031E+00 1.061E+00 1.087E+00 1.114E+00 1.136E+00 1.174E+00 1.188E+00 1.210E+00 1.221E+00 1.249E+00 1.272E+00 1.301E+00 1.314E+00 1.337E+00 
T = 5800 K
6.728E-01 6.844E-01 6.935E-01 7.040E-01 7.167E-01 7.399E-01 7.472E-01 7.721E-01 7.893E-01 8.173E-01 8.375E-01 8.615E-01 8.932E-01 9.164E-01 9.388E-01 9.619E-01 9.778E-01 9.980E-01 1.019E+00 1.042E+00 1.057E+00 1.066E+00 1.072E+00 1.085E+00 1.097E+00 1.104E+00 1.113E+00 1.117E+00 1.123E+00 1.127E+00 1.128E+00 1.126E+00 1.127E+00 1.121E+00 1.113E+00 
T = 5300 K
6.662E-01 6.819E-01 6.954E-01 7.066E-01 7.240E-01 7.360E-01 7.491E-01 7.606E-01 7.691E-01 7.804E-01 7.883E-01 7.931E-01 8.027E-01 8.057E-01 8.089E-01 8.128E-01 8.150E-01 8.209E-01 8.207E-01 8.204E-01 8.249E-01 8.229E-01 8.191E-01 8.166E-01 8.154E-01 8.112E-01 8.066E-01 7.999E-01 7.927E-01 7.873E-01 7.701E-01 7.468E-01 7.180E-01 6.825E-01 6.511E-01 
O₂ = 0.5%
T = 6300 K
1.064E+00 1.067E+00 1.070E+00 1.079E+00 1.086E+00 1.102E+00 1.106E+00 1.118E+00 1.133E+00 1.147E+00 1.158E+00 1.184E+00 1.197E+00 1.225E+00 1.246E+00 1.274E+00 1.303E+00 1.327E+00 1.358E+00 1.395E+00 1.420E+00 1.464E+00 1.500E+00 1.532E+00 1.570E+00 1.605E+00 1.631E+00 1.649E+00 1.666E+00 1.701E+00 1.724E+00 1.747E+00 1.769E+00 1.786E+00 1.782E+00 
T = 5800 K
9.719E-01 9.903E-01 9.949E-01 1.009E+00 1.031E+00 1.048E+00 1.082E+00 1.092E+00 1.130E+00 1.151E+00 1.185E+00 1.219E+00 1.240E+00 1.280E+00 1.307E+00 1.331E+00 1.360E+00 1.378E+00 1.395E+00 1.405E+00 1.419E+00 1.431E+00 1.438E+00 1.444E+00 1.449E+00 1.458E+00 1.464E+00 1.466E+00 1.472E+00 1.466E+00 1.464E+00 1.459E+00 1.443E+00 1.424E+00 1.399E+00 
T = 5300 K
9.223E-01 9.357E-01 9.473E-01 9.612E-01 9.748E-01 9.867E-01 9.965E-01 1.006E+00 1.012E+00 1.021E+00 1.024E+00 1.025E+00 1.034E+00 1.036E+00 1.039E+00 1.041E+00 1.040E+00 1.042E+00 1.040E+00 1.037E+00 1.032E+00 1.026E+00 1.023E+00 1.019E+00 1.010E+00 9.998E-01 9.909E-01 9.760E-01 9.629E-01 9.483E-01 9.315E-01 8.975E-01 8.602E-01 8.157E-01 7.677E-01 
O₂ = 0.2%
T = 6300 K
1.572E+00 1.598E+00 1.606E+00 1.604E+00 1.614E+00 1.633E+00 1.648E+00 1.674E+00 1.691E+00 1.707E+00 1.723E+00 1.757E+00 1.782E+00 1.795E+00 1.845E+00 1.864E+00 1.903E+00 1.946E+00 1.981E+00 2.036E+00 2.077E+00 2.129E+00 2.174E+00 2.212E+00 2.245E+00 2.274E+00 2.320E+00 2.331E+00 2.388E+00 2.406E+00 2.414E+00 2.454E+00 2.480E+00 2.468E+00 2.491E+00 
T = 5800 K
1.433E+00 1.449E+00 1.470E+00 1.500E+00 1.508E+00 1.554E+00 1.574E+00 1.608E+00 1.648E+00 1.684E+00 1.722E+00 1.760E+00 1.805E+00 1.831E+00 1.849E+00 1.895E+00 1.905E+00 1.932E+00 1.952E+00 1.961E+00 1.976E+00 1.996E+00 2.003E+00 1.998E+00 2.007E+00 2.015E+00 2.011E+00 2.006E+00 2.008E+00 1.998E+00 1.993E+00 1.969E+00 1.938E+00 1.901E+00 1.855E+00 
T = 5300 K
1.323E+00 1.342E+00 1.356E+00 1.370E+00 1.384E+00 1.396E+00 1.403E+00 1.405E+00 1.413E+00 1.416E+00 1.417E+00 1.420E+00 1.422E+00 1.422E+00 1.418E+00 1.416E+00 1.403E+00 1.401E+00 1.394E+00 1.389E+00 1.379E+00 1.364E+00 1.345E+00 1.332E+00 1.309E+00 1.291E+00 1.274E+00 1.247E+00 1.225E+00 1.192E+00 1.165E+00 1.101E+00 1.038E+00 9.689E-01 9.021E-01 
O₂ = 0.1%
T = 6300 K
2.323E+00 2.281E+00 2.328E+00 2.315E+00 2.344E+00 2.338E+00 2.377E+00 2.404E+00 2.390E+00 2.443E+00 2.474E+00 2.495E+00 2.515E+00 2.545E+00 2.578E+00 2.623E+00 2.642E+00 2.692E+00 2.734E+00 2.791E+00 2.817E+00 2.854E+00 2.872E+00 2.900E+00 2.961E+00 2.992E+00 3.022E+00 3.035E+00 3.050E+00 3.076E+00 3.037E+00 3.080E+00 3.056E+00 3.051E+00 3.027E+00 
T = 5800 K
1.983E+00 1.981E+00 2.021E+00 2.044E+00 2.071E+00 2.103E+00 2.104E+00 2.146E+00 2.205E+00 2.223E+00 2.260E+00 2.297E+00 2.316E+00 2.328E+00 2.360E+00 2.387E+00 2.402E+00 2.401E+00 2.422E+00 2.440E+00 2.443E+00 2.447E+00 2.438E+00 2.429E+00 2.435E+00 2.425E+00 2.422E+00 2.406E+00 2.393E+00 2.363E+00 2.351E+00 2.307E+00 2.271E+00 2.211E+00 2.135E+00 
T = 5300 K
1.651E+00 1.648E+00 1.675E+00 1.686E+00 1.688E+00 1.699E+00 1.701E+00 1.706E+00 1.700E+00 1.706E+00 1.700E+00 1.699E+00 1.694E+00 1.687E+00 1.676E+00 1.663E+00 1.653E+00 1.637E+00 1.624E+00 1.614E+00 1.593E+00 1.568E+00 1.545E+00 1.530E+00 1.502E+00 1.476E+00 1.437E+00 1.413E+00 1.379E+00 1.344E+00 1.308E+00 1.236E+00 1.154E+00 1.072E+00 9.907E-01 
O₂ = 0.05%
T = 6300 K
3.322E+00 3.325E+00 3.377E+00 3.327E+00 3.354E+00 3.379E+00 3.401E+00 3.383E+00 3.376E+00 3.421E+00 3.476E+00 3.509E+00 3.512E+00 3.504E+00 3.502E+00 3.605E+00 3.613E+00 3.636E+00 3.705E+00 3.707E+00 3.785E+00 3.778E+00 3.803E+00 3.862E+00 3.883E+00 3.834E+00 3.913E+00 3.873E+00 3.899E+00 3.844E+00 3.869E+00 3.834E+00 3.783E+00 3.711E+00 3.633E+00 
T = 5800 K
2.674E+00 2.729E+00 2.746E+00 2.773E+00 2.788E+00 2.817E+00 2.800E+00 2.863E+00 2.888E+00 2.898E+00 2.945E+00 2.959E+00 2.957E+00 2.964E+00 2.997E+00 2.992E+00 2.989E+00 2.973E+00 2.985E+00 2.970E+00 2.963E+00 2.950E+00 2.928E+00 2.896E+00 2.875E+00 2.863E+00 2.820E+00 2.796E+00 2.759E+00 2.745E+00 2.700E+00 2.637E+00 2.559E+00 2.468E+00 2.365E+00 
T = 5300 K
2.025E+00 2.023E+00 2.018E+00 2.011E+00 2.010E+00 2.010E+00 2.006E+00 1.989E+00 1.989E+00 1.972E+00 1.965E+00 1.946E+00 1.925E+00 1.913E+00 1.897E+00 1.876E+00 1.855E+00 1.833E+00 1.812E+00 1.780E+00 1.751E+00 1.728E+00 1.705E+00 1.669E+00 1.638E+00 1.603E+00 1.565E+00 1.526E+00 1.482E+00 1.445E+00 1.408E+00 1.321E+00 1.233E+00 1.139E+00 1.046E+00 
O₂ = 0.02%
T = 6300 K
5.215E+00 5.258E+00 5.112E+00 5.188E+00 5.180E+00 5.206E+00 5.193E+00 5.163E+00 5.205E+00 5.147E+00 5.171E+00 5.227E+00 5.237E+00 5.226E+00 5.247E+00 5.248E+00 5.257E+00 5.279E+00 5.252E+00 5.266E+00 5.200E+00 5.273E+00 5.271E+00 5.213E+00 5.188E+00 5.174E+00 5.125E+00 5.070E+00 5.051E+00 5.021E+00 4.961E+00 4.836E+00 4.685E+00 4.554E+00 4.396E+00 
T = 5800 K
3.884E+00 3.927E+00 3.868E+00 3.884E+00 3.868E+00 3.947E+00 3.950E+00 3.893E+00 3.910E+00 3.893E+00 3.928E+00 3.873E+00 3.871E+00 3.891E+00 3.819E+00 3.800E+00 3.776E+00 3.755E+00 3.721E+00 3.679E+00 3.631E+00 3.606E+00 3.539E+00 3.505E+00 3.454E+00 3.387E+00 3.346E+00 3.297E+00 3.229E+00 3.173E+00 3.123E+00 3.000E+00 2.873E+00 2.749E+00 2.608E+00 
T = 5300 K
2.514E+00 2.495E+00 2.470E+00 2.444E+00 2.424E+00 2.409E+00 2.385E+00 2.356E+00 2.323E+00 2.294E+00 2.258E+00 2.229E+00 2.205E+00 2.174E+00 2.136E+00 2.103E+00 2.075E+00 2.028E+00 1.998E+00 1.964E+00 1.919E+00 1.876E+00 1.837E+00 1.802E+00 1.750E+00 1.714E+00 1.666E+00 1.620E+00 1.581E+00 1.524E+00 1.482E+00 1.383E+00 1.282E+00 1.184E+00 1.082E+00 
