# Supplementary material for: Metal-rich stars are less suitable for the evolution of life on their planets
Source: Nat Commun. 2023 Apr 18;14:1893. doi: 10.1038/s41467-023-37195-4 (PMC10113254; doi:10.1038/s41467-023-37195-4)
Supplement: Supplementary file 3 — Source Data [file 41467_2023_37195_MOESM3_ESM.zip › Source_data/supplement_fig3.txt]

The following data were used for Supplementary Fig. 3 at Shapiro at al., (2023)
Altitude (km), O₃ mixing ratio (ppm): O₂ = 30%, O₂ = 20%, O₂ = 5%, O₂ = 2%, O₂ = 0.02%, O₃ concentration (molecules/m²): O₂ = 30%, O₂ = 20%, O₂ = 5%, O₂ = 2%, O₂ = 0.02%
   0.00 2.100E-02 2.070E-02 1.820E-02 1.960E-02 4.000E-04 5.810E+11 5.220E+11 3.910E+11 4.080E+11 8.990E+09
   1.75 2.480E-02 2.450E-02 2.210E-02 2.490E-02 5.000E-04 5.680E+11 5.140E+11 3.960E+11 4.310E+11 7.710E+09
   3.46 2.880E-02 2.870E-02 2.830E-02 3.650E-02 1.000E-03 5.520E+11 5.040E+11 4.250E+11 5.300E+11 1.460E+10
   5.11 3.390E-02 3.410E-02 3.700E-02 5.430E-02 2.300E-03 5.470E+11 5.030E+11 4.690E+11 6.650E+11 2.770E+10
   6.70 3.930E-02 3.980E-02 4.770E-02 7.720E-02 5.600E-03 5.350E+11 4.960E+11 5.120E+11 8.010E+11 5.720E+10
   8.21 4.450E-02 4.560E-02 5.990E-02 1.032E-01 1.290E-02 5.150E+11 4.830E+11 5.460E+11 9.100E+11 1.120E+11
   9.66 5.000E-02 5.170E-02 7.310E-02 1.304E-01 2.380E-02 4.910E+11 4.660E+11 5.670E+11 9.800E+11 1.760E+11
  11.04 5.750E-02 6.030E-02 9.190E-02 1.668E-01 3.320E-02 4.810E+11 4.580E+11 5.950E+11 1.040E+12 2.040E+11
  12.37 7.770E-02 8.460E-02 1.438E-01 2.528E-01 3.790E-02 5.420E+11 5.320E+11 7.680E+11 1.300E+12 1.920E+11
  13.68 1.450E-01 1.677E-01 3.096E-01 4.857E-01 3.450E-02 8.300E+11 8.650E+11 1.350E+12 2.030E+12 1.430E+11
  14.99 3.047E-01 3.672E-01 6.723E-01 9.039E-01 2.660E-02 1.420E+12 1.540E+12 2.370E+12 3.050E+12 9.090E+10
  16.29 5.812E-01 7.159E-01 1.236E+00 1.422E+00 1.730E-02 2.180E+12 2.410E+12 3.480E+12 3.850E+12 4.890E+10
  17.60 9.445E-01 1.178E+00 1.883E+00 1.889E+00 1.210E-02 2.850E+12 3.190E+12 4.260E+12 4.120E+12 2.820E+10
  18.93 1.389E+00 1.741E+00 2.554E+00 2.280E+00 8.700E-03 3.370E+12 3.790E+12 4.650E+12 4.020E+12 1.670E+10
  20.26 1.940E+00 2.432E+00 3.238E+00 2.602E+00 6.500E-03 3.790E+12 4.260E+12 4.760E+12 3.720E+12 1.030E+10
  21.60 2.638E+00 3.273E+00 3.916E+00 2.849E+00 4.900E-03 4.150E+12 4.620E+12 4.650E+12 3.300E+12 6.480E+09
  22.96 3.486E+00 4.232E+00 4.532E+00 3.001E+00 3.700E-03 4.410E+12 4.810E+12 4.350E+12 2.820E+12 4.010E+09
  24.32 4.432E+00 5.216E+00 5.032E+00 3.040E+00 2.800E-03 4.510E+12 4.770E+12 3.900E+12 2.310E+12 2.540E+09
  25.70 5.448E+00 6.176E+00 5.402E+00 2.954E+00 2.200E-03 4.450E+12 4.540E+12 3.380E+12 1.810E+12 1.610E+09
  27.10 6.484E+00 7.053E+00 5.626E+00 2.726E+00 1.700E-03 4.260E+12 4.170E+12 2.840E+12 1.350E+12 1.020E+09
  28.51 7.465E+00 7.786E+00 5.683E+00 2.355E+00 1.300E-03 3.940E+12 3.710E+12 2.310E+12 9.420E+11 6.490E+08
  29.95 8.318E+00 8.376E+00 5.543E+00 1.901E+00 1.000E-03 3.520E+12 3.210E+12 1.810E+12 6.110E+11 4.110E+08
  31.41 9.025E+00 8.810E+00 5.206E+00 1.480E+00 8.000E-04 3.060E+12 2.710E+12 1.370E+12 3.830E+11 2.600E+08
  32.89 9.543E+00 9.070E+00 4.645E+00 1.162E+00 6.000E-04 2.600E+12 2.240E+12 9.770E+11 2.420E+11 1.640E+08
  34.40 9.852E+00 9.140E+00 3.885E+00 9.364E-01 5.000E-04 2.150E+12 1.810E+12 6.520E+11 1.570E+11 1.030E+08
  35.94 9.936E+00 8.999E+00 3.076E+00 7.659E-01 4.000E-04 1.730E+12 1.420E+12 4.110E+11 1.040E+11 6.500E+07
  37.51 9.845E+00 8.657E+00 2.396E+00 6.264E-01 3.000E-04 1.370E+12 1.090E+12 2.560E+11 6.930E+10 4.080E+07
  39.12 9.560E+00 8.036E+00 1.879E+00 5.078E-01 2.000E-04 1.060E+12 8.050E+11 1.610E+11 4.580E+10 2.560E+07
  40.76 9.042E+00 7.144E+00 1.490E+00 4.075E-01 2.000E-04 7.980E+11 5.680E+11 1.030E+11 3.010E+10 1.600E+07
  42.45 8.292E+00 6.048E+00 1.190E+00 3.246E-01 1.000E-04 5.820E+11 3.810E+11 6.690E+10 1.970E+10 1.000E+07
  44.17 7.215E+00 4.922E+00 9.588E-01 2.590E-01 1.000E-04 4.010E+11 2.460E+11 4.400E+10 1.290E+10 6.250E+06
  45.96 6.027E+00 3.969E+00 7.740E-01 2.138E-01 1.000E-04 2.650E+11 1.580E+11 2.910E+10 8.880E+09 3.910E+06
  47.79 4.945E+00 3.228E+00 6.236E-01 1.720E-01 1.000E-04 1.730E+11 1.030E+11 1.930E+10 5.910E+09 2.440E+06
  49.66 4.085E+00 2.648E+00 5.043E-01 1.375E-01 0.000E+00 1.140E+11 6.850E+10 1.290E+10 3.900E+09 1.520E+06
  51.55 3.384E+00 2.191E+00 4.058E-01 1.101E-01 0.000E+00 7.630E+10 4.600E+10 8.540E+09 2.580E+09 9.510E+05
  53.46 2.817E+00 1.829E+00 3.270E-01 8.880E-02 0.000E+00 5.140E+10 3.120E+10 5.680E+09 1.720E+09 5.930E+05
  55.36 2.365E+00 1.547E+00 2.634E-01 7.170E-02 0.000E+00 3.500E+10 2.160E+10 3.790E+09 1.150E+09 3.700E+05
  57.26 2.011E+00 1.317E+00 2.141E-01 5.830E-02 0.000E+00 2.430E+10 1.510E+10 2.550E+09 7.730E+08 2.440E+05
  59.15 1.727E+00 1.127E+00 1.743E-01 4.730E-02 0.000E+00 1.710E+10 1.060E+10 1.720E+09 5.190E+08 1.560E+05
  61.02 1.493E+00 9.662E-01 1.428E-01 3.840E-02 0.000E+00 1.210E+10 7.500E+09 1.170E+09 3.480E+08 9.890E+04
  62.86 1.297E+00 8.220E-01 1.169E-01 3.110E-02 0.000E+00 8.670E+09 5.270E+09 7.940E+08 2.320E+08 6.180E+04
  64.67 1.126E+00 7.000E-01 9.610E-02 2.510E-02 0.000E+00 6.200E+09 3.710E+09 5.410E+08 1.550E+08 3.780E+04
  66.44 9.870E-01 6.003E-01 8.360E-02 2.240E-02 0.000E+00 4.500E+09 2.650E+09 3.970E+08 1.170E+08 3.110E+04
O₂ = 20%
Altitude (km), O₃ mixing ratio (ppm): [Fe/H] = -0.9, [Fe/H] = -0.5, [Fe/H] = 0.0, [Fe/H] = 0.5, [Fe/H] = 0.9, O₃ concentration (molecules/m²): [Fe/H] = -0.9, [Fe/H] = -0.5, [Fe/H] = 0.0, [Fe/H] = 0.5, [Fe/H] = 0.9
   0.00 3.130E-02 2.690E-02 2.070E-02 1.770E-02 1.520E-02 7.880E+11 6.790E+11 5.220E+11 4.400E+11 3.830E+11
   1.75 3.720E-02 3.200E-02 2.450E-02 2.090E-02 1.800E-02 7.780E+11 6.700E+11 5.140E+11 4.320E+11 3.770E+11
   3.46 4.300E-02 3.710E-02 2.870E-02 2.470E-02 2.140E-02 7.540E+11 6.510E+11 5.040E+11 4.270E+11 3.740E+11
   5.11 4.950E-02 4.320E-02 3.410E-02 2.970E-02 2.590E-02 7.310E+11 6.370E+11 5.030E+11 4.330E+11 3.830E+11
   6.70 5.620E-02 4.940E-02 3.980E-02 3.520E-02 3.090E-02 7.010E+11 6.170E+11 4.960E+11 4.330E+11 3.850E+11
   8.21 6.300E-02 5.580E-02 4.560E-02 4.070E-02 3.580E-02 6.660E+11 5.910E+11 4.830E+11 4.250E+11 3.790E+11
   9.66 7.020E-02 6.270E-02 5.170E-02 4.650E-02 4.100E-02 6.320E+11 5.650E+11 4.660E+11 4.130E+11 3.690E+11
  11.04 8.040E-02 7.220E-02 6.030E-02 5.460E-02 4.840E-02 6.110E+11 5.490E+11 4.580E+11 4.110E+11 3.680E+11
  12.37 1.099E-01 9.990E-02 8.460E-02 7.650E-02 6.760E-02 6.900E+11 6.280E+11 5.320E+11 4.780E+11 4.260E+11
  13.68 2.123E-01 1.952E-01 1.677E-01 1.503E-01 1.311E-01 1.090E+12 1.000E+12 8.650E+11 7.700E+11 6.780E+11
  14.99 4.635E-01 4.268E-01 3.672E-01 3.248E-01 2.795E-01 1.940E+12 1.790E+12 1.540E+12 1.360E+12 1.180E+12
  16.29 9.140E-01 8.382E-01 7.159E-01 6.267E-01 5.318E-01 3.060E+12 2.810E+12 2.410E+12 2.100E+12 1.810E+12
  17.60 1.528E+00 1.395E+00 1.178E+00 1.019E+00 8.541E-01 4.110E+12 3.760E+12 3.190E+12 2.750E+12 2.340E+12
  18.93 2.306E+00 2.092E+00 1.741E+00 1.487E+00 1.231E+00 4.980E+12 4.530E+12 3.790E+12 3.230E+12 2.720E+12
  20.26 3.305E+00 2.975E+00 2.432E+00 2.041E+00 1.667E+00 5.740E+12 5.180E+12 4.260E+12 3.580E+12 2.970E+12
  21.60 4.601E+00 4.099E+00 3.273E+00 2.686E+00 2.158E+00 6.410E+12 5.740E+12 4.620E+12 3.800E+12 3.100E+12
  22.96 6.203E+00 5.453E+00 4.232E+00 3.386E+00 2.670E+00 6.940E+12 6.130E+12 4.810E+12 3.870E+12 3.100E+12
  24.32 8.033E+00 6.944E+00 5.216E+00 4.063E+00 3.138E+00 7.200E+12 6.260E+12 4.770E+12 3.740E+12 2.950E+12
  25.70 1.011E+01 8.522E+00 6.176E+00 4.680E+00 3.548E+00 7.260E+12 6.170E+12 4.540E+12 3.480E+12 2.690E+12
  27.10 1.240E+01 1.016E+01 7.053E+00 5.204E+00 3.887E+00 7.130E+12 5.890E+12 4.170E+12 3.130E+12 2.390E+12
  28.51 1.485E+01 1.179E+01 7.786E+00 5.614E+00 4.146E+00 6.820E+12 5.480E+12 3.710E+12 2.720E+12 2.060E+12
  29.95 1.731E+01 1.329E+01 8.376E+00 5.902E+00 4.327E+00 6.350E+12 4.950E+12 3.210E+12 2.310E+12 1.740E+12
  31.41 1.968E+01 1.453E+01 8.810E+00 6.075E+00 4.438E+00 5.760E+12 4.330E+12 2.710E+12 1.920E+12 1.440E+12
  32.89 2.163E+01 1.543E+01 9.070E+00 6.147E+00 4.489E+00 5.050E+12 3.670E+12 2.240E+12 1.560E+12 1.180E+12
  34.40 2.276E+01 1.584E+01 9.140E+00 6.122E+00 4.487E+00 4.220E+12 3.010E+12 1.810E+12 1.250E+12 9.480E+11
  35.94 2.279E+01 1.560E+01 8.999E+00 6.023E+00 4.434E+00 3.360E+12 2.360E+12 1.420E+12 9.900E+11 7.550E+11
  37.51 2.132E+01 1.469E+01 8.657E+00 5.838E+00 4.330E+00 2.490E+12 1.760E+12 1.090E+12 7.690E+11 5.930E+11
  39.12 1.848E+01 1.306E+01 8.036E+00 5.546E+00 4.173E+00 1.700E+12 1.240E+12 8.050E+11 5.850E+11 4.590E+11
  40.76 1.488E+01 1.091E+01 7.144E+00 5.132E+00 3.964E+00 1.080E+12 8.220E+11 5.680E+11 4.320E+11 3.490E+11
  42.45 1.081E+01 8.380E+00 6.048E+00 4.633E+00 3.726E+00 6.200E+11 4.980E+11 3.810E+11 3.110E+11 2.640E+11
  44.17 7.485E+00 6.162E+00 4.922E+00 4.080E+00 3.447E+00 3.380E+11 2.890E+11 2.460E+11 2.180E+11 1.950E+11
  45.96 5.357E+00 4.637E+00 3.969E+00 3.525E+00 3.141E+00 1.920E+11 1.730E+11 1.580E+11 1.510E+11 1.420E+11
  47.79 4.076E+00 3.608E+00 3.228E+00 3.018E+00 2.818E+00 1.170E+11 1.080E+11 1.030E+11 1.040E+11 1.030E+11
  49.66 3.212E+00 2.887E+00 2.648E+00 2.563E+00 2.485E+00 7.430E+10 7.000E+10 6.850E+10 7.110E+10 7.310E+10
  51.55 2.593E+00 2.356E+00 2.191E+00 2.167E+00 2.164E+00 4.860E+10 4.630E+10 4.600E+10 4.870E+10 5.150E+10
  53.46 2.130E+00 1.958E+00 1.829E+00 1.834E+00 1.869E+00 3.240E+10 3.130E+10 3.120E+10 3.350E+10 3.610E+10
  55.36 1.767E+00 1.640E+00 1.547E+00 1.559E+00 1.614E+00 2.200E+10 2.140E+10 2.160E+10 2.330E+10 2.540E+10
  57.26 1.482E+00 1.384E+00 1.317E+00 1.339E+00 1.393E+00 1.510E+10 1.480E+10 1.510E+10 1.640E+10 1.800E+10
  59.15 1.244E+00 1.177E+00 1.127E+00 1.153E+00 1.204E+00 1.050E+10 1.040E+10 1.060E+10 1.160E+10 1.280E+10
  61.02 1.045E+00 9.936E-01 9.662E-01 9.928E-01 1.045E+00 7.260E+09 7.230E+09 7.500E+09 8.220E+09 9.120E+09
  62.86 8.730E-01 8.368E-01 8.220E-01 8.559E-01 9.044E-01 5.020E+09 5.040E+09 5.270E+09 5.840E+09 6.500E+09
  64.67 7.357E-01 7.016E-01 7.000E-01 7.347E-01 7.825E-01 3.510E+09 3.500E+09 3.710E+09 4.140E+09 4.630E+09
  66.44 6.245E-01 5.953E-01 6.003E-01 6.446E-01 6.956E-01 2.480E+09 2.480E+09 2.650E+09 3.030E+09 3.440E+09
O₂ = 2%
Altitude (km), O₃ mixing ratio (ppm): [Fe/H] = -0.9, [Fe/H] = -0.5, [Fe/H] = 0.0, [Fe/H] = 0.5, [Fe/H] = 0.9, O₃ concentration (molecules/m²): [Fe/H] = -0.9, [Fe/H] = -0.5, [Fe/H] = 0.0, [Fe/H] = 0.5, [Fe/H] = 0.9
   0.00 3.890E-02 3.010E-02 1.960E-02 1.480E-02 1.230E-02 8.070E+11 6.240E+11 4.080E+11 3.070E+11 2.540E+11
   1.75 4.850E-02 3.780E-02 2.490E-02 1.880E-02 1.550E-02 8.390E+11 6.530E+11 4.310E+11 3.260E+11 2.690E+11
   3.46 6.630E-02 5.310E-02 3.650E-02 2.800E-02 2.300E-02 9.640E+11 7.710E+11 5.300E+11 4.070E+11 3.330E+11
   5.11 9.190E-02 7.580E-02 5.430E-02 4.250E-02 3.470E-02 1.130E+12 9.280E+11 6.650E+11 5.200E+11 4.250E+11
   6.70 1.236E-01 1.043E-01 7.720E-02 6.120E-02 5.000E-02 1.280E+12 1.080E+12 8.010E+11 6.350E+11 5.180E+11
   8.21 1.591E-01 1.364E-01 1.032E-01 8.250E-02 6.720E-02 1.400E+12 1.200E+12 9.100E+11 7.280E+11 5.920E+11
   9.66 1.965E-01 1.699E-01 1.304E-01 1.048E-01 8.520E-02 1.470E+12 1.280E+12 9.800E+11 7.870E+11 6.390E+11
  11.04 2.464E-01 2.138E-01 1.668E-01 1.338E-01 1.086E-01 1.530E+12 1.330E+12 1.040E+12 8.360E+11 6.790E+11
  12.37 3.667E-01 3.224E-01 2.528E-01 2.044E-01 1.656E-01 1.870E+12 1.650E+12 1.300E+12 1.050E+12 8.530E+11
  13.68 7.015E-01 6.204E-01 4.857E-01 3.948E-01 3.199E-01 2.910E+12 2.580E+12 2.030E+12 1.650E+12 1.340E+12
  14.99 1.327E+00 1.163E+00 9.039E-01 7.321E-01 5.964E-01 4.450E+12 3.910E+12 3.050E+12 2.480E+12 2.030E+12
  16.29 2.161E+00 1.855E+00 1.422E+00 1.137E+00 9.329E-01 5.780E+12 4.980E+12 3.850E+12 3.100E+12 2.560E+12
  17.60 2.985E+00 2.512E+00 1.889E+00 1.484E+00 1.220E+00 6.410E+12 5.430E+12 4.120E+12 3.270E+12 2.710E+12
  18.93 3.783E+00 3.114E+00 2.280E+00 1.754E+00 1.432E+00 6.550E+12 5.430E+12 4.020E+12 3.130E+12 2.580E+12
  20.26 4.613E+00 3.690E+00 2.602E+00 1.953E+00 1.573E+00 6.440E+12 5.200E+12 3.720E+12 2.830E+12 2.300E+12
  21.60 5.500E+00 4.241E+00 2.849E+00 2.071E+00 1.641E+00 6.180E+12 4.820E+12 3.300E+12 2.440E+12 1.960E+12
  22.96 6.367E+00 4.716E+00 3.001E+00 2.103E+00 1.640E+00 5.760E+12 4.330E+12 2.820E+12 2.010E+12 1.590E+12
  24.32 7.088E+00 5.022E+00 3.040E+00 2.060E+00 1.583E+00 5.150E+12 3.720E+12 2.310E+12 1.600E+12 1.250E+12
  25.70 7.434E+00 5.047E+00 2.954E+00 1.951E+00 1.482E+00 4.330E+12 3.000E+12 1.810E+12 1.230E+12 9.560E+11
  27.10 7.130E+00 4.682E+00 2.726E+00 1.780E+00 1.349E+00 3.320E+12 2.240E+12 1.350E+12 9.130E+11 7.090E+11
  28.51 6.015E+00 3.951E+00 2.355E+00 1.556E+00 1.196E+00 2.230E+12 1.510E+12 9.420E+11 6.470E+11 5.110E+11
  29.95 4.358E+00 2.970E+00 1.901E+00 1.312E+00 1.043E+00 1.280E+12 9.080E+11 6.110E+11 4.420E+11 3.630E+11
  31.41 2.752E+00 2.052E+00 1.480E+00 1.093E+00 9.052E-01 6.450E+11 5.010E+11 3.830E+11 2.980E+11 2.560E+11
  32.89 1.749E+00 1.439E+00 1.162E+00 9.204E-01 7.914E-01 3.280E+11 2.820E+11 2.420E+11 2.030E+11 1.810E+11
  34.40 1.200E+00 1.063E+00 9.364E-01 7.876E-01 7.001E-01 1.820E+11 1.680E+11 1.570E+11 1.400E+11 1.300E+11
  35.94 8.746E-01 8.140E-01 7.659E-01 6.795E-01 6.232E-01 1.070E+11 1.040E+11 1.040E+11 9.830E+10 9.420E+10
  37.51 6.574E-01 6.323E-01 6.264E-01 5.836E-01 5.525E-01 6.590E+10 6.610E+10 6.930E+10 6.860E+10 6.790E+10
  39.12 5.050E-01 4.931E-01 5.078E-01 4.946E-01 4.835E-01 4.150E+10 4.210E+10 4.580E+10 4.730E+10 4.830E+10
  40.76 3.927E-01 3.867E-01 4.075E-01 4.123E-01 4.157E-01 2.650E+10 2.710E+10 3.010E+10 3.220E+10 3.390E+10
  42.45 3.218E-01 3.038E-01 3.246E-01 3.386E-01 3.509E-01 1.810E+10 1.750E+10 1.970E+10 2.160E+10 2.340E+10
  44.17 2.624E-01 2.524E-01 2.590E-01 2.761E-01 2.921E-01 1.220E+10 1.220E+10 1.290E+10 1.450E+10 1.590E+10
  45.96 2.132E-01 2.025E-01 2.138E-01 2.282E-01 2.408E-01 8.170E+09 8.060E+09 8.880E+09 9.930E+09 1.080E+10
  47.79 1.746E-01 1.633E-01 1.720E-01 1.874E-01 1.999E-01 5.520E+09 5.370E+09 5.910E+09 6.740E+09 7.420E+09
  49.66 1.434E-01 1.317E-01 1.375E-01 1.512E-01 1.646E-01 3.740E+09 3.580E+09 3.900E+09 4.490E+09 5.050E+09
  51.55 1.189E-01 1.072E-01 1.101E-01 1.216E-01 1.341E-01 2.560E+09 2.410E+09 2.580E+09 2.980E+09 3.390E+09
  53.46 9.880E-02 8.750E-02 8.880E-02 9.820E-02 1.083E-01 1.760E+09 1.620E+09 1.720E+09 1.990E+09 2.260E+09
  55.36 8.290E-02 7.180E-02 7.170E-02 7.910E-02 8.710E-02 1.220E+09 1.100E+09 1.150E+09 1.320E+09 1.500E+09
  57.26 6.960E-02 5.940E-02 5.830E-02 6.370E-02 7.000E-02 8.490E+08 7.560E+08 7.730E+08 8.790E+08 9.930E+08
  59.15 5.850E-02 4.910E-02 4.730E-02 5.140E-02 5.610E-02 5.910E+08 5.170E+08 5.190E+08 5.850E+08 6.570E+08
  61.02 4.950E-02 4.070E-02 3.840E-02 4.140E-02 4.500E-02 4.140E+08 3.540E+08 3.480E+08 3.880E+08 4.330E+08
  62.86 4.160E-02 3.360E-02 3.110E-02 3.330E-02 3.590E-02 2.880E+08 2.420E+08 2.320E+08 2.570E+08 2.840E+08
  64.67 3.500E-02 2.770E-02 2.510E-02 2.660E-02 2.850E-02 2.000E+08 1.640E+08 1.550E+08 1.690E+08 1.850E+08
  66.44 3.170E-02 2.490E-02 2.240E-02 2.380E-02 2.550E-02 1.530E+08 1.250E+08 1.170E+08 1.290E+08 1.410E+08
O₂ = 0.02%
Altitude (km), O₃ mixing ratio (ppm): [Fe/H] = -0.9, [Fe/H] = -0.5, [Fe/H] = 0.0, [Fe/H] = 0.5, [Fe/H] = 0.9, O₃ concentration (molecules/m²): [Fe/H] = -0.9, [Fe/H] = -0.5, [Fe/H] = 0.0, [Fe/H] = 0.5, [Fe/H] = 0.9
   0.00 9.000E-04 8.000E-04 4.000E-04 3.000E-04 2.000E-04 1.790E+10 1.540E+10 8.990E+09 5.800E+09 3.990E+09
   1.75 9.000E-04 8.000E-04 5.000E-04 3.000E-04 2.000E-04 1.580E+10 1.280E+10 7.710E+09 5.080E+09 3.590E+09
   3.46 2.000E-03 1.600E-03 1.000E-03 7.000E-04 5.000E-04 2.910E+10 2.270E+10 1.460E+10 1.000E+10 7.180E+09
   5.11 4.900E-03 3.600E-03 2.300E-03 1.600E-03 1.200E-03 5.940E+10 4.300E+10 2.770E+10 1.960E+10 1.470E+10
   6.70 1.250E-02 8.600E-03 5.600E-03 4.000E-03 3.000E-03 1.280E+11 8.790E+10 5.720E+10 4.080E+10 3.080E+10
   8.21 3.280E-02 2.020E-02 1.290E-02 8.800E-03 6.400E-03 2.850E+11 1.750E+11 1.120E+11 7.640E+10 5.580E+10
   9.66 6.700E-02 3.870E-02 2.380E-02 1.520E-02 1.080E-02 4.930E+11 2.860E+11 1.760E+11 1.130E+11 7.950E+10
  11.04 8.240E-02 4.990E-02 3.320E-02 2.070E-02 1.530E-02 5.010E+11 3.060E+11 2.040E+11 1.280E+11 9.430E+10
  12.37 8.010E-02 5.120E-02 3.790E-02 2.500E-02 1.970E-02 4.000E+11 2.570E+11 1.920E+11 1.270E+11 1.000E+11
  13.68 6.640E-02 4.520E-02 3.450E-02 2.530E-02 2.050E-02 2.710E+11 1.860E+11 1.430E+11 1.060E+11 8.630E+10
  14.99 5.210E-02 3.710E-02 2.660E-02 2.040E-02 1.710E-02 1.740E+11 1.260E+11 9.090E+10 7.050E+10 5.920E+10
  16.29 3.110E-02 2.330E-02 1.730E-02 1.390E-02 1.180E-02 8.540E+10 6.490E+10 4.890E+10 3.970E+10 3.390E+10
  17.60 1.900E-02 1.520E-02 1.210E-02 1.000E-02 8.600E-03 4.310E+10 3.500E+10 2.820E+10 2.360E+10 2.050E+10
  18.93 1.270E-02 1.050E-02 8.700E-03 7.400E-03 6.700E-03 2.380E+10 2.000E+10 1.670E+10 1.450E+10 1.310E+10
  20.26 8.900E-03 7.400E-03 6.500E-03 5.700E-03 5.300E-03 1.380E+10 1.160E+10 1.030E+10 9.150E+09 8.530E+09
  21.60 6.300E-03 5.400E-03 4.900E-03 4.400E-03 4.100E-03 8.060E+09 7.080E+09 6.480E+09 5.840E+09 5.510E+09
  22.96 4.700E-03 4.000E-03 3.700E-03 3.400E-03 3.300E-03 4.950E+09 4.290E+09 4.010E+09 3.680E+09 3.610E+09
  24.32 3.400E-03 3.000E-03 2.800E-03 2.600E-03 2.600E-03 2.980E+09 2.670E+09 2.540E+09 2.360E+09 2.350E+09
  25.70 2.600E-03 2.300E-03 2.200E-03 2.000E-03 2.000E-03 1.870E+09 1.680E+09 1.610E+09 1.500E+09 1.520E+09
  27.10 2.000E-03 1.800E-03 1.700E-03 1.600E-03 1.600E-03 1.190E+09 1.060E+09 1.020E+09 9.580E+08 9.740E+08
  28.51 1.600E-03 1.400E-03 1.300E-03 1.200E-03 1.200E-03 7.580E+08 6.750E+08 6.490E+08 6.090E+08 6.210E+08
  29.95 1.200E-03 1.100E-03 1.000E-03 9.000E-04 1.000E-03 4.850E+08 4.290E+08 4.110E+08 3.860E+08 3.940E+08
  31.41 9.000E-04 8.000E-04 8.000E-04 7.000E-04 7.000E-04 3.110E+08 2.730E+08 2.600E+08 2.440E+08 2.490E+08
  32.89 7.000E-04 6.000E-04 6.000E-04 6.000E-04 6.000E-04 1.990E+08 1.730E+08 1.640E+08 1.540E+08 1.570E+08
  34.40 6.000E-04 5.000E-04 5.000E-04 4.000E-04 4.000E-04 1.280E+08 1.100E+08 1.030E+08 9.700E+07 9.830E+07
  35.94 5.000E-04 4.000E-04 4.000E-04 3.000E-04 3.000E-04 8.230E+07 7.010E+07 6.500E+07 6.100E+07 6.160E+07
  37.51 4.000E-04 3.000E-04 3.000E-04 3.000E-04 3.000E-04 5.280E+07 4.450E+07 4.080E+07 3.820E+07 3.850E+07
  39.12 3.000E-04 2.000E-04 2.000E-04 2.000E-04 2.000E-04 3.390E+07 2.820E+07 2.560E+07 2.390E+07 2.410E+07
  40.76 2.000E-04 2.000E-04 2.000E-04 1.000E-04 1.000E-04 2.170E+07 1.790E+07 1.600E+07 1.500E+07 1.500E+07
  42.45 2.000E-04 1.000E-04 1.000E-04 1.000E-04 1.000E-04 1.390E+07 1.130E+07 1.000E+07 9.340E+06 9.340E+06
  44.17 1.000E-04 1.000E-04 1.000E-04 1.000E-04 1.000E-04 8.870E+06 7.170E+06 6.250E+06 5.820E+06 5.810E+06
  45.96 1.000E-04 1.000E-04 1.000E-04 1.000E-04 1.000E-04 5.660E+06 4.530E+06 3.910E+06 3.630E+06 3.610E+06
  47.79 1.000E-04 1.000E-04 1.000E-04 1.000E-04 1.000E-04 3.600E+06 2.860E+06 2.440E+06 2.260E+06 2.240E+06
  49.66 1.000E-04 1.000E-04 0.000E+00 0.000E+00 0.000E+00 2.290E+06 1.810E+06 1.520E+06 1.410E+06 1.390E+06
  51.55 0.000E+00 0.000E+00 0.000E+00 0.000E+00 0.000E+00 1.440E+06 1.140E+06 9.510E+05 8.790E+05 8.650E+05
  53.46 0.000E+00 0.000E+00 0.000E+00 0.000E+00 0.000E+00 9.070E+05 7.180E+05 5.930E+05 5.480E+05 5.380E+05
  55.36 0.000E+00 0.000E+00 0.000E+00 0.000E+00 0.000E+00 6.020E+05 4.500E+05 3.700E+05 3.410E+05 3.340E+05
  57.26 0.000E+00 0.000E+00 0.000E+00 0.000E+00 0.000E+00 3.850E+05 3.030E+05 2.440E+05 2.280E+05 2.190E+05
  59.15 0.000E+00 0.000E+00 0.000E+00 0.000E+00 0.000E+00 2.400E+05 1.930E+05 1.560E+05 1.450E+05 1.400E+05
  61.02 0.000E+00 0.000E+00 0.000E+00 0.000E+00 0.000E+00 1.460E+05 1.210E+05 9.890E+04 9.160E+04 8.840E+04
  62.86 0.000E+00 0.000E+00 0.000E+00 0.000E+00 0.000E+00 8.660E+04 7.460E+04 6.180E+04 5.730E+04 5.530E+04
  64.67 0.000E+00 0.000E+00 0.000E+00 0.000E+00 0.000E+00 4.910E+04 4.450E+04 3.780E+04 3.520E+04 3.390E+04
  66.44 0.000E+00 0.000E+00 0.000E+00 0.000E+00 0.000E+00 4.100E+04 3.700E+04 3.110E+04 2.880E+04 2.760E+04
