# Supplementary material for: Metal-rich stars are less suitable for the evolution of life on their planets
Source: Nat Commun. 2023 Apr 18;14:1893. doi: 10.1038/s41467-023-37195-4 (PMC10113254; doi:10.1038/s41467-023-37195-4)
Supplement: Supplementary file 3 — Source Data [file 41467_2023_37195_MOESM3_ESM.zip › Source_data/table1.xlsx]

## Sheet: Sheet1
Myr,	480	465	450	435	420	405	390	375	360	345	330	315	300
BP	285	270	255	240	225	210	195	180	165	150	135	120	105
	90	75	60	45	30	15	0
O2,	4	17	19	20	23	25	20	13	17	20	23	27	29
%	30	28	21	17	19	15	12	12	13	14	13	17	18
	18	19	18	17	20	20	21
CO2,	6000	3080	2240	2940	3640	3220	3360	3080	840	560	420	560	700
ppm	644	644	840	1400	616	840	1120	840	756	784	1064	1400	1064
	784	728	616	476	364	308	280
