# Supplementary material for: Metal-rich stars are less suitable for the evolution of life on their planets
Source: Nat Commun. 2023 Apr 18;14:1893. doi: 10.1038/s41467-023-37195-4 (PMC10113254; doi:10.1038/s41467-023-37195-4)
Supplement: Supplementary file 3 — Source Data [file 41467_2023_37195_MOESM3_ESM.zip › Source_data/supplement_fig2.txt]

The following data were used for Supplementary Fig. 2 at Shapiro at al., (2023)
Flux(W/m²/nm)
Wavelength (nm), T = 6300 K, T = 5800 K, T = 5300 K
 179.31 2.152E-02 1.312E-03 1.371E-04 
 180.94 1.421E-02 1.248E-03 1.515E-04 
 182.59 1.641E-02 1.542E-03 1.941E-04 
 184.27 1.168E-02 1.359E-03 1.777E-04 
 185.99 2.600E-02 2.088E-03 2.530E-04 
 187.73 3.087E-02 2.530E-03 3.032E-04 
 189.51 3.522E-02 3.115E-03 3.961E-04 
 191.33 3.664E-02 3.387E-03 4.465E-04 
 193.18 1.950E-02 2.836E-03 3.960E-04 
 195.06 4.654E-02 4.667E-03 6.450E-04 
 196.98 5.320E-02 5.654E-03 8.087E-04 
 198.95 4.915E-02 6.143E-03 9.108E-04 
 200.95 5.595E-02 6.808E-03 9.875E-04 
 202.99 5.762E-02 7.046E-03 1.018E-03 
 205.07 7.720E-02 9.376E-03 1.366E-03 
 207.19 6.288E-02 8.938E-03 1.376E-03 
 209.36 1.017E-01 2.010E-02 2.695E-03 
 211.58 1.149E-01 2.964E-02 4.138E-03 
 213.84 1.171E-01 3.365E-02 5.127E-03 
 216.15 1.030E-01 3.055E-02 4.994E-03 
 218.52 1.530E-01 4.424E-02 6.215E-03 
 220.93 1.234E-01 3.725E-02 6.190E-03 
 223.40 1.804E-01 5.931E-02 9.578E-03 
 225.93 1.233E-01 4.133E-02 8.034E-03 
 228.51 1.459E-01 4.820E-02 9.340E-03 
 231.15 1.272E-01 4.447E-02 9.360E-03 
 233.85 8.774E-02 3.523E-02 1.001E-02 
 236.62 1.026E-01 4.040E-02 1.080E-02 
 239.46 1.047E-01 3.812E-02 1.119E-02 
 242.36 1.647E-01 6.328E-02 1.554E-02 
 245.33 1.023E-01 4.672E-02 1.539E-02 
 248.38 1.009E-01 4.126E-02 1.166E-02 
 251.51 9.145E-02 3.948E-02 1.240E-02 
 254.71 1.244E-01 5.759E-02 2.041E-02 
 258.00 2.415E-01 1.184E-01 4.348E-02 
 261.37 1.641E-01 8.205E-02 3.565E-02 
 264.83 4.237E-01 2.352E-01 1.003E-01 
 268.39 4.104E-01 2.278E-01 9.493E-02 
 272.04 3.897E-01 1.997E-01 7.679E-02 
 275.79 3.845E-01 2.090E-01 9.154E-02 
 279.65 1.161E-01 6.460E-02 3.030E-02 
 283.62 6.109E-01 2.948E-01 9.367E-02 
 287.70 5.394E-01 2.906E-01 1.131E-01 
 291.90 8.475E-01 5.511E-01 2.786E-01 
 296.23 8.052E-01 4.942E-01 2.275E-01 
 298.92 7.392E-01 4.561E-01 2.173E-01 
 299.91 7.432E-01 4.203E-01 1.723E-01 
 300.91 7.686E-01 4.605E-01 2.066E-01 
 301.91 7.719E-01 4.425E-01 1.729E-01 
 302.91 9.380E-01 6.104E-01 3.053E-01 
 303.91 9.453E-01 6.103E-01 2.932E-01 
 304.91 1.045E+00 6.870E-01 3.391E-01 
 305.91 8.933E-01 5.631E-01 2.689E-01 
 306.91 9.294E-01 5.947E-01 3.142E-01 
 307.91 9.781E-01 6.334E-01 3.312E-01 
 308.91 9.404E-01 5.922E-01 3.085E-01 
 309.91 9.024E-01 5.353E-01 2.587E-01 
 310.91 9.762E-01 6.749E-01 3.939E-01 
 311.91 9.817E-01 6.525E-01 3.712E-01 
 312.91 9.776E-01 6.512E-01 3.610E-01 
 313.91 1.001E+00 6.618E-01 3.730E-01 
 314.91 9.623E-01 6.277E-01 3.607E-01 
 315.91 9.261E-01 5.881E-01 3.356E-01 
 316.91 1.021E+00 6.793E-01 3.983E-01 
 317.91 9.876E-01 6.836E-01 4.249E-01 
 318.91 9.833E-01 6.560E-01 3.750E-01 
 319.91 1.075E+00 7.322E-01 4.274E-01 
 322.41 1.096E+00 7.536E-01 4.423E-01 
 324.41 1.158E+00 8.361E-01 5.148E-01 
 326.41 1.427E+00 1.127E+00 7.766E-01 
 329.91 1.369E+00 1.042E+00 6.915E-01 
 334.90 1.284E+00 9.291E-01 5.740E-01 
 339.90 1.319E+00 9.419E-01 5.508E-01 
 344.90 1.395E+00 1.036E+00 6.224E-01 
 349.90 1.448E+00 1.130E+00 7.307E-01 
 354.90 1.467E+00 1.124E+00 7.009E-01 
 359.90 1.376E+00 1.029E+00 6.276E-01 
 364.90 1.705E+00 1.310E+00 8.933E-01 
 369.89 1.523E+00 1.233E+00 8.422E-01 
 374.89 1.530E+00 1.137E+00 6.678E-01 
 379.89 1.832E+00 1.319E+00 7.849E-01 
 384.89 1.680E+00 1.013E+00 4.810E-01 
 389.89 1.806E+00 1.282E+00 8.017E-01 
 394.89 1.319E+00 9.281E-01 6.018E-01 
 399.89 2.147E+00 1.704E+00 1.262E+00 
 404.89 2.177E+00 1.712E+00 1.222E+00 
 409.88 2.164E+00 1.824E+00 1.385E+00 
 414.88 2.295E+00 1.837E+00 1.296E+00 
 419.88 2.238E+00 1.784E+00 1.278E+00 
 424.88 2.132E+00 1.673E+00 1.217E+00 
 429.88 1.934E+00 1.454E+00 1.056E+00 
 434.88 2.110E+00 1.771E+00 1.387E+00 
 439.88 2.190E+00 1.789E+00 1.377E+00 
 444.88 2.249E+00 1.931E+00 1.555E+00 
 449.87 2.375E+00 2.115E+00 1.785E+00 
 454.87 2.323E+00 2.070E+00 1.745E+00 
 459.87 2.340E+00 2.103E+00 1.801E+00 
 464.87 2.327E+00 2.097E+00 1.801E+00 
 469.87 2.306E+00 2.101E+00 1.824E+00 
 474.87 2.329E+00 2.128E+00 1.849E+00 
 479.87 2.324E+00 2.144E+00 1.886E+00 
 484.86 2.110E+00 1.998E+00 1.784E+00 
 489.86 2.201E+00 2.033E+00 1.784E+00 
 494.86 2.233E+00 2.078E+00 1.841E+00 
 499.86 2.127E+00 1.962E+00 1.712E+00 
 504.86 2.172E+00 2.019E+00 1.765E+00 
 509.86 2.165E+00 2.016E+00 1.756E+00 
 514.86 2.031E+00 1.855E+00 1.567E+00 
 519.86 2.037E+00 1.877E+00 1.595E+00 
 524.85 2.018E+00 1.889E+00 1.682E+00 
 529.85 2.090E+00 2.001E+00 1.841E+00 
 534.85 2.010E+00 1.914E+00 1.743E+00 
 539.85 2.023E+00 1.939E+00 1.781E+00 
 544.85 2.031E+00 1.955E+00 1.800E+00 
 549.85 1.993E+00 1.918E+00 1.773E+00 
 554.85 1.984E+00 1.924E+00 1.796E+00 
 559.84 1.952E+00 1.894E+00 1.768E+00 
 564.84 1.942E+00 1.896E+00 1.783E+00 
 569.84 1.927E+00 1.888E+00 1.783E+00 
 574.84 1.935E+00 1.911E+00 1.820E+00 
 579.84 1.907E+00 1.884E+00 1.793E+00 
 584.84 1.889E+00 1.876E+00 1.798E+00 
 589.84 1.839E+00 1.809E+00 1.700E+00 
 594.84 1.848E+00 1.844E+00 1.779E+00 
 599.83 1.810E+00 1.807E+00 1.742E+00 
 604.83 1.802E+00 1.811E+00 1.760E+00 
 609.83 1.765E+00 1.768E+00 1.709E+00 
 614.83 1.700E+00 1.697E+00 1.635E+00 
 619.83 1.724E+00 1.734E+00 1.685E+00 
 624.83 1.677E+00 1.685E+00 1.637E+00 
 629.83 1.676E+00 1.692E+00 1.651E+00 
 634.82 1.652E+00 1.672E+00 1.636E+00 
 639.82 1.631E+00 1.656E+00 1.625E+00 
 644.82 1.607E+00 1.633E+00 1.605E+00 
 649.82 1.587E+00 1.618E+00 1.592E+00 
 654.82 1.462E+00 1.536E+00 1.553E+00 
 659.82 1.547E+00 1.593E+00 1.586E+00 
 664.82 1.540E+00 1.580E+00 1.568E+00 
 669.82 1.521E+00 1.564E+00 1.557E+00 
 674.81 1.501E+00 1.547E+00 1.546E+00 
 679.81 1.482E+00 1.529E+00 1.531E+00 
 684.81 1.460E+00 1.508E+00 1.512E+00 
 689.81 1.446E+00 1.499E+00 1.509E+00 
 694.81 1.427E+00 1.479E+00 1.485E+00 
 699.81 1.400E+00 1.451E+00 1.459E+00 
 704.81 1.386E+00 1.440E+00 1.451E+00 
 709.80 1.366E+00 1.425E+00 1.439E+00 
 714.80 1.343E+00 1.398E+00 1.409E+00 
 719.80 1.318E+00 1.371E+00 1.383E+00 
 724.80 1.313E+00 1.374E+00 1.397E+00 
 729.80 1.288E+00 1.348E+00 1.369E+00 
 734.80 1.280E+00 1.343E+00 1.366E+00 
 739.80 1.246E+00 1.307E+00 1.333E+00 
 744.79 1.243E+00 1.310E+00 1.342E+00 
 749.79 1.227E+00 1.295E+00 1.328E+00 
 754.79 1.217E+00 1.287E+00 1.326E+00 
 759.79 1.197E+00 1.266E+00 1.305E+00 
 764.79 1.179E+00 1.251E+00 1.292E+00 
 769.79 1.166E+00 1.240E+00 1.285E+00 
 774.79 1.150E+00 1.224E+00 1.271E+00 
 779.79 1.140E+00 1.218E+00 1.270E+00 
 784.78 1.122E+00 1.199E+00 1.250E+00 
 789.78 1.109E+00 1.185E+00 1.229E+00 
 794.78 1.088E+00 1.160E+00 1.201E+00 
 799.78 1.084E+00 1.160E+00 1.207E+00 
 804.78 1.066E+00 1.141E+00 1.190E+00 
 809.78 1.053E+00 1.127E+00 1.170E+00 
 814.78 1.045E+00 1.122E+00 1.170E+00 
 819.77 1.011E+00 1.086E+00 1.131E+00 
 824.77 1.012E+00 1.091E+00 1.146E+00 
 829.77 1.001E+00 1.078E+00 1.130E+00 
 834.77 9.829E-01 1.059E+00 1.109E+00 
 839.77 9.741E-01 1.051E+00 1.103E+00 
 844.77 9.562E-01 1.034E+00 1.089E+00 
 849.77 9.281E-01 1.004E+00 1.063E+00 
Relative flux
Wavelength (nm), T = 6300 K, T = 5300 K
 179.31 1.640E+01 1.045E-01 
 180.94 1.139E+01 1.214E-01 
 182.59 1.064E+01 1.258E-01 
 184.27 8.595E+00 1.308E-01 
 185.99 1.245E+01 1.211E-01 
 187.73 1.220E+01 1.199E-01 
 189.51 1.130E+01 1.271E-01 
 191.33 1.082E+01 1.318E-01 
 193.18 6.876E+00 1.397E-01 
 195.06 9.971E+00 1.382E-01 
 196.98 9.409E+00 1.430E-01 
 198.95 8.000E+00 1.483E-01 
 200.95 8.219E+00 1.451E-01 
 202.99 8.178E+00 1.444E-01 
 205.07 8.234E+00 1.457E-01 
 207.19 7.034E+00 1.539E-01 
 209.36 5.060E+00 1.341E-01 
 211.58 3.878E+00 1.396E-01 
 213.84 3.481E+00 1.524E-01 
 216.15 3.370E+00 1.634E-01 
 218.52 3.459E+00 1.405E-01 
 220.93 3.312E+00 1.662E-01 
 223.40 3.042E+00 1.615E-01 
 225.93 2.983E+00 1.944E-01 
 228.51 3.026E+00 1.938E-01 
 231.15 2.861E+00 2.105E-01 
 233.85 2.490E+00 2.842E-01 
 236.62 2.540E+00 2.673E-01 
 239.46 2.746E+00 2.937E-01 
 242.36 2.603E+00 2.456E-01 
 245.33 2.189E+00 3.294E-01 
 248.38 2.445E+00 2.827E-01 
 251.51 2.316E+00 3.141E-01 
 254.71 2.159E+00 3.544E-01 
 258.00 2.039E+00 3.671E-01 
 261.37 2.001E+00 4.346E-01 
 264.83 1.801E+00 4.262E-01 
 268.39 1.801E+00 4.166E-01 
 272.04 1.951E+00 3.845E-01 
 275.79 1.840E+00 4.381E-01 
 279.65 1.796E+00 4.690E-01 
 283.62 2.073E+00 3.178E-01 
 287.70 1.856E+00 3.893E-01 
 291.90 1.538E+00 5.055E-01 
 296.23 1.629E+00 4.604E-01 
 298.92 1.621E+00 4.764E-01 
 299.91 1.768E+00 4.100E-01 
 300.91 1.669E+00 4.486E-01 
 301.91 1.744E+00 3.907E-01 
 302.91 1.537E+00 5.002E-01 
 303.91 1.549E+00 4.804E-01 
 304.91 1.521E+00 4.937E-01 
 305.91 1.587E+00 4.775E-01 
 306.91 1.563E+00 5.283E-01 
 307.91 1.544E+00 5.228E-01 
 308.91 1.588E+00 5.210E-01 
 309.91 1.686E+00 4.833E-01 
 310.91 1.446E+00 5.836E-01 
 311.91 1.504E+00 5.689E-01 
 312.91 1.501E+00 5.544E-01 
 313.91 1.512E+00 5.637E-01 
 314.91 1.533E+00 5.746E-01 
 315.91 1.575E+00 5.706E-01 
 316.91 1.503E+00 5.863E-01 
 317.91 1.445E+00 6.216E-01 
 318.91 1.499E+00 5.717E-01 
 319.91 1.468E+00 5.838E-01 
