# Supplementary material for: Metal-rich stars are less suitable for the evolution of life on their planets
Source: Nat Commun. 2023 Apr 18;14:1893. doi: 10.1038/s41467-023-37195-4 (PMC10113254; doi:10.1038/s41467-023-37195-4)
Supplement: Supplementary file 3 — Source Data [file 41467_2023_37195_MOESM3_ESM.zip › Source_data/supplement_fig6.txt]

The following data were used for Supplementary Fig. 6 at Shapiro at al., (2023)
Flux(cm^-2 s^-1 A^-1)
Wavelength (nm), [Fe/H]: -0.9, -0.5,  0.0,  0.5,  0.9
T = 5300 K
 214.00 1.2819E+07 7.5348E+06 2.9186E+06 1.0556E+06 3.8704E+05
 215.00 1.9789E+07 1.1912E+07 4.8861E+06 1.8118E+06 6.6434E+05
 216.00 2.8754E+07 1.7804E+07 7.7712E+06 2.9542E+06 1.0833E+06
 217.00 5.6178E+07 3.3443E+07 1.3494E+07 4.9820E+06 1.8303E+06
 218.00 1.0157E+08 5.8353E+07 2.1714E+07 7.7497E+06 2.8528E+06
 219.00 1.5497E+08 8.8541E+07 3.2686E+07 1.1630E+07 4.2771E+06
 220.00 1.9898E+08 1.1590E+08 4.5324E+07 1.6545E+07 6.0623E+06
 221.00 2.5130E+08 1.4928E+08 6.1349E+07 2.2838E+07 8.3578E+06
 222.00 4.3465E+08 2.5524E+08 9.6450E+07 3.4277E+07 1.2873E+07
 223.00 7.1532E+08 4.1718E+08 1.4928E+08 5.1296E+07 1.9636E+07
 224.00 8.6135E+08 5.0736E+08 1.8720E+08 6.5981E+07 2.5748E+07
 225.00 8.6166E+08 5.2101E+08 2.1139E+08 7.9456E+07 3.1678E+07
 226.00 8.5431E+08 5.3528E+08 2.4294E+08 9.7465E+07 3.9691E+07
 227.00 1.1990E+09 7.5400E+08 3.4363E+08 1.3978E+08 5.8090E+07
 228.00 1.9298E+09 1.2176E+09 5.5696E+08 2.2933E+08 9.6958E+07
 229.00 2.2593E+09 1.4389E+09 6.6965E+08 2.7845E+08 1.1831E+08
 230.00 2.3909E+09 1.5485E+09 7.4433E+08 3.1214E+08 1.3187E+08
 231.00 2.4325E+09 1.6044E+09 7.9735E+08 3.3720E+08 1.4165E+08
 232.00 2.4708E+09 1.6777E+09 8.7979E+08 3.8784E+08 1.6633E+08
 233.00 2.5574E+09 1.7959E+09 9.9759E+08 4.5928E+08 2.0131E+08
 234.00 2.6131E+09 1.8859E+09 1.0952E+09 5.1998E+08 2.3107E+08
 235.00 3.0359E+09 2.1338E+09 1.1984E+09 5.5649E+08 2.4312E+08
 236.00 3.5796E+09 2.4589E+09 1.3392E+09 6.0868E+08 2.6141E+08
 237.00 4.2563E+09 2.8034E+09 1.4846E+09 6.7358E+08 2.9225E+08
 238.00 5.1395E+09 3.1571E+09 1.6288E+09 7.6048E+08 3.4701E+08
 239.00 5.8426E+09 3.3782E+09 1.7002E+09 8.1563E+08 3.8905E+08
 240.00 7.1874E+09 4.1512E+09 2.0249E+09 9.6049E+08 4.6333E+08
 241.00 8.7723E+09 5.2515E+09 2.4852E+09 1.1366E+09 5.4180E+08
 242.00 9.9415E+09 6.1209E+09 2.8291E+09 1.2554E+09 5.9230E+08
 243.00 9.9509E+09 6.4245E+09 3.1813E+09 1.4814E+09 7.1437E+08
 244.00 8.5509E+09 5.9781E+09 3.3801E+09 1.7127E+09 8.5396E+08
 245.00 6.8927E+09 5.4209E+09 3.5757E+09 1.9595E+09 1.0045E+09
 246.00 6.5024E+09 5.2893E+09 3.6142E+09 2.0001E+09 1.0291E+09
 247.00 6.7141E+09 5.2953E+09 3.4861E+09 1.8783E+09 9.5860E+08
 248.00 7.0057E+09 5.3448E+09 3.3708E+09 1.7570E+09 8.8734E+08
 249.00 7.4819E+09 5.6954E+09 3.5929E+09 1.8849E+09 9.5810E+08
 250.00 7.2693E+09 5.6370E+09 3.6632E+09 1.9852E+09 1.0260E+09
 251.00 7.6963E+09 6.0843E+09 4.0719E+09 2.2745E+09 1.1929E+09
 252.00 9.0186E+09 7.1357E+09 4.8407E+09 2.7748E+09 1.5000E+09
 253.00 1.1270E+10 8.7917E+09 5.9528E+09 3.4720E+09 1.9426E+09
 254.00 1.3947E+10 1.0770E+10 7.2821E+09 4.3009E+09 2.4641E+09
 255.00 1.8135E+10 1.3872E+10 9.2647E+09 5.3988E+09 3.0635E+09
 256.00 2.6330E+10 1.9968E+10 1.2980E+10 7.1894E+09 3.8407E+09
 257.00 3.3709E+10 2.5434E+10 1.6266E+10 8.7211E+09 4.4653E+09
 258.00 4.3893E+10 3.3010E+10 2.0884E+10 1.0948E+10 5.4329E+09
 259.00 4.1725E+10 3.1881E+10 2.0968E+10 1.1704E+10 6.1856E+09
 260.00 3.7208E+10 2.8994E+10 1.9954E+10 1.1896E+10 6.6650E+09
 261.00 3.5324E+10 2.8223E+10 2.0494E+10 1.3096E+10 7.7470E+09
 262.00 4.4436E+10 3.6479E+10 2.6907E+10 1.7180E+10 1.0061E+10
 263.00 6.9741E+10 5.8047E+10 4.2564E+10 2.6526E+10 1.5116E+10
 264.00 8.4668E+10 7.1018E+10 5.1904E+10 3.1903E+10 1.7888E+10
 265.00 1.0966E+11 9.2293E+10 6.7256E+10 4.0982E+10 2.2760E+10
 266.00 1.1215E+11 9.3928E+10 6.7984E+10 4.1165E+10 2.2810E+10
 267.00 1.1831E+11 9.8600E+10 7.0871E+10 4.2634E+10 2.3569E+10
 268.00 1.2120E+11 1.0049E+11 7.1720E+10 4.2852E+10 2.3631E+10
 269.00 1.2476E+11 1.0231E+11 7.2276E+10 4.3008E+10 2.3804E+10
 270.00 1.2615E+11 1.0184E+11 7.1013E+10 4.2152E+10 2.3524E+10
 271.00 1.2659E+11 1.0049E+11 6.9070E+10 4.0885E+10 2.3029E+10
 272.00 1.2924E+11 1.0075E+11 6.8153E+10 4.0216E+10 2.2888E+10
 273.00 1.4341E+11 1.1092E+11 7.4811E+10 4.4642E+10 2.5968E+10
 274.00 1.5526E+11 1.1929E+11 8.0285E+10 4.8420E+10 2.8718E+10
 275.00 1.7229E+11 1.3159E+11 8.8390E+10 5.3820E+10 3.2470E+10
 276.00 1.7800E+11 1.3564E+11 9.1316E+10 5.6292E+10 3.4583E+10
 277.00 1.4298E+11 1.1044E+11 7.6057E+10 4.8432E+10 3.0806E+10
 278.00 1.1096E+11 8.7669E+10 6.2626E+10 4.1867E+10 2.7940E+10
 279.00 7.3322E+10 6.0692E+10 4.6437E+10 3.3670E+10 2.4117E+10
 280.00 6.8654E+10 5.6656E+10 4.3693E+10 3.2503E+10 2.3971E+10
 281.00 1.2587E+11 9.4739E+10 6.4500E+10 4.2581E+10 2.8924E+10
 282.00 1.8321E+11 1.3276E+11 8.5113E+10 5.2421E+10 3.3658E+10
 283.00 2.4983E+11 1.7733E+11 1.0972E+11 6.4572E+10 3.9793E+10
 284.00 2.8998E+11 2.0664E+11 1.2840E+11 7.5413E+10 4.6072E+10
 285.00 2.9685E+11 2.1884E+11 1.4294E+11 8.7840E+10 5.5085E+10
 286.00 2.8923E+11 2.2086E+11 1.5131E+11 9.6724E+10 6.1963E+10
 287.00 2.8690E+11 2.2724E+11 1.6295E+11 1.0784E+11 7.0322E+10
 288.00 3.1617E+11 2.6037E+11 1.9457E+11 1.3207E+11 8.6759E+10
 289.00 3.9006E+11 3.3105E+11 2.5350E+11 1.7339E+11 1.1305E+11
 290.00 4.9016E+11 4.2429E+11 3.2990E+11 2.2670E+11 1.4713E+11
 291.00 5.8889E+11 5.1690E+11 4.0613E+11 2.7996E+11 1.8114E+11
 292.00 6.7849E+11 6.0082E+11 4.7521E+11 3.2837E+11 2.1221E+11
 293.00 6.7259E+11 5.9173E+11 4.6647E+11 3.2353E+11 2.1089E+11
 294.00 6.7593E+11 5.9049E+11 4.6384E+11 3.2300E+11 2.1251E+11
 295.00 6.5776E+11 5.7026E+11 4.4619E+11 3.1208E+11 2.0739E+11
 296.00 6.4193E+11 5.5196E+11 4.3001E+11 3.0223E+11 2.0302E+11
 297.00 6.6937E+11 5.7723E+11 4.5358E+11 3.2338E+11 2.2055E+11
 298.00 6.4196E+11 5.5730E+11 4.4362E+11 3.2178E+11 2.2301E+11
 299.00 6.3692E+11 5.5456E+11 4.4500E+11 3.2623E+11 2.2826E+11
 300.00 5.8936E+11 4.9308E+11 3.7577E+11 2.5705E+11 1.6803E+11
 301.00 6.2443E+11 5.4515E+11 4.3821E+11 3.1982E+11 2.2294E+11
 302.00 6.6759E+11 5.5155E+11 4.0720E+11 2.7441E+11 1.8276E+11
 303.00 9.4577E+11 8.4212E+11 6.8830E+11 5.1247E+11 3.6529E+11
 304.00 1.0217E+12 8.8803E+11 6.9023E+11 4.7202E+11 3.0874E+11
 305.00 1.1057E+12 9.7457E+11 7.8459E+11 5.7342E+11 4.0224E+11
 306.00 9.6052E+11 8.3497E+11 6.6372E+11 4.7786E+11 3.2797E+11
 307.00 9.6891E+11 8.9838E+11 7.8454E+11 6.2536E+11 4.6542E+11
 308.00 1.1159E+12 1.0122E+12 8.4633E+11 6.4930E+11 4.7877E+11
 309.00 9.8541E+11 9.0412E+11 7.8869E+11 6.4091E+11 4.9591E+11
 310.00 9.8454E+11 8.7362E+11 7.3314E+11 5.7392E+11 4.3112E+11
 311.00 1.1671E+12 1.1218E+12 1.0354E+12 8.9129E+11 7.2351E+11
 312.00 1.2549E+12 1.1687E+12 1.0309E+12 8.3817E+11 6.4735E+11
 313.00 1.2091E+12 1.1386E+12 1.0257E+12 8.6342E+11 6.9507E+11
 314.00 1.2720E+12 1.1887E+12 1.0649E+12 8.9853E+11 7.2830E+11
 315.00 1.1806E+12 1.1278E+12 1.0582E+12 9.4749E+11 8.0677E+11
 316.00 1.2397E+12 1.1467E+12 1.0370E+12 8.9732E+11 7.4545E+11
 317.00 1.4116E+12 1.3340E+12 1.2286E+12 1.0776E+12 9.0434E+11
 318.00 1.5219E+12 1.4389E+12 1.3205E+12 1.1569E+12 9.7886E+11
 319.00 1.4760E+12 1.3677E+12 1.2214E+12 1.0370E+12 8.4666E+11
 320.00 1.5795E+12 1.4682E+12 1.2981E+12 1.0777E+12 8.6278E+11
T = 5800 K
 214.00 6.5186E+07 5.0012E+07 2.7346E+07 1.0926E+07 5.3472E+06
 215.00 1.0069E+08 7.8421E+07 4.4452E+07 1.8733E+07 9.3409E+06
 216.00 1.4642E+08 1.1609E+08 6.8535E+07 3.0514E+07 1.5489E+07
 217.00 2.8494E+08 2.2331E+08 1.2634E+08 5.2672E+07 2.6128E+07
 218.00 5.1353E+08 3.9785E+08 2.1596E+08 8.3947E+07 4.0541E+07
 219.00 7.7834E+08 6.0022E+08 3.2342E+08 1.2500E+08 6.0410E+07
 220.00 9.8682E+08 7.6073E+08 4.1885E+08 1.7097E+08 8.4931E+07
 221.00 1.2207E+09 9.4143E+08 5.3009E+08 2.2761E+08 1.1575E+08
 222.00 1.9563E+09 1.5237E+09 8.4548E+08 3.4230E+08 1.6930E+08
 223.00 3.0679E+09 2.4051E+09 1.3216E+09 5.1304E+08 2.4837E+08
 224.00 3.6788E+09 2.8859E+09 1.6044E+09 6.4015E+08 3.1475E+08
 225.00 3.7663E+09 2.9455E+09 1.6894E+09 7.3020E+08 3.7382E+08
 226.00 3.8560E+09 3.0037E+09 1.7926E+09 8.4793E+08 4.5203E+08
 227.00 5.4696E+09 4.2623E+09 2.5389E+09 1.1955E+09 6.3852E+08
 228.00 8.8871E+09 6.9280E+09 4.1198E+09 1.9322E+09 1.0337E+09
 229.00 1.0361E+10 8.1199E+09 4.8827E+09 2.3233E+09 1.2497E+09
 230.00 1.0757E+10 8.5267E+09 5.2618E+09 2.5898E+09 1.4063E+09
 231.00 1.0711E+10 8.6005E+09 5.4597E+09 2.7822E+09 1.5249E+09
 232.00 1.0550E+10 8.4541E+09 5.4833E+09 2.9358E+09 1.6690E+09
 233.00 1.0520E+10 8.3795E+09 5.5660E+09 3.1564E+09 1.8712E+09
 234.00 1.0365E+10 8.1814E+09 5.5466E+09 3.3113E+09 2.0327E+09
 235.00 1.2136E+10 9.4102E+09 6.2125E+09 3.6274E+09 2.2053E+09
 236.00 1.4402E+10 1.1001E+10 7.0942E+09 4.0581E+09 2.4445E+09
 237.00 1.7814E+10 1.2824E+10 7.8665E+09 4.4206E+09 2.6628E+09
 238.00 2.3234E+10 1.4953E+10 8.3504E+09 4.6187E+09 2.8247E+09
 239.00 2.8006E+10 1.6506E+10 8.4308E+09 4.5855E+09 2.8498E+09
 240.00 3.3387E+10 2.0215E+10 1.0358E+10 5.4406E+09 3.3307E+09
 241.00 3.7287E+10 2.4955E+10 1.3591E+10 6.8740E+09 4.0677E+09
 242.00 3.9085E+10 2.8541E+10 1.6272E+10 8.0045E+09 4.6123E+09
 243.00 3.7701E+10 2.8932E+10 1.7568E+10 9.2036E+09 5.4549E+09
 244.00 3.1605E+10 2.5391E+10 1.6981E+10 1.0012E+10 6.2541E+09
 245.00 2.4434E+10 2.1164E+10 1.6169E+10 1.0839E+10 7.1038E+09
 246.00 2.3180E+10 2.0495E+10 1.6191E+10 1.1100E+10 7.2879E+09
 247.00 2.4914E+10 2.1491E+10 1.6377E+10 1.0807E+10 6.9332E+09
 248.00 2.7059E+10 2.2782E+10 1.6717E+10 1.0566E+10 6.5919E+09
 249.00 2.9090E+10 2.4415E+10 1.7851E+10 1.1318E+10 7.1329E+09
 250.00 2.7845E+10 2.3612E+10 1.7596E+10 1.1543E+10 7.5265E+09
 251.00 2.9012E+10 2.4876E+10 1.8912E+10 1.2833E+10 8.6376E+09
 252.00 3.3325E+10 2.8364E+10 2.1525E+10 1.4739E+10 1.0048E+10
 253.00 4.0926E+10 3.4097E+10 2.5359E+10 1.7130E+10 1.1628E+10
 254.00 5.0015E+10 4.1010E+10 3.0027E+10 2.0065E+10 1.3573E+10
 255.00 6.3678E+10 5.1580E+10 3.7270E+10 2.4641E+10 1.6562E+10
 256.00 8.9484E+10 7.1941E+10 5.1472E+10 3.3679E+10 2.2392E+10
 257.00 1.1235E+11 8.9908E+10 6.3932E+10 4.1556E+10 2.7437E+10
 258.00 1.4442E+11 1.1521E+11 8.1581E+10 5.2790E+10 3.4687E+10
 259.00 1.3770E+11 1.0975E+11 7.8644E+10 5.2342E+10 3.5596E+10
 260.00 1.2327E+11 9.8123E+10 7.1360E+10 4.9105E+10 3.4694E+10
 261.00 1.1761E+11 9.3473E+10 6.9266E+10 4.9621E+10 3.6584E+10
 262.00 1.3982E+11 1.1591E+11 8.9471E+10 6.5437E+10 4.8159E+10
 263.00 2.0785E+11 1.7937E+11 1.4244E+11 1.0449E+11 7.5673E+10
 264.00 2.4437E+11 2.1601E+11 1.7431E+11 1.2809E+11 9.1930E+10
 265.00 3.1080E+11 2.7841E+11 2.2655E+11 1.6652E+11 1.1888E+11
 266.00 3.1801E+11 2.8420E+11 2.3043E+11 1.6875E+11 1.2023E+11
 267.00 3.3565E+11 2.9926E+11 2.4175E+11 1.7637E+11 1.2539E+11
 268.00 3.4398E+11 3.0595E+11 2.4625E+11 1.7896E+11 1.2696E+11
 269.00 3.6038E+11 3.1693E+11 2.5171E+11 1.8105E+11 1.2785E+11
 270.00 3.7514E+11 3.2431E+11 2.5241E+11 1.7879E+11 1.2540E+11
 271.00 3.8785E+11 3.2953E+11 2.5107E+11 1.7488E+11 1.2173E+11
 272.00 4.0829E+11 3.4085E+11 2.5393E+11 1.7365E+11 1.1985E+11
 273.00 4.4810E+11 3.6747E+11 2.6913E+11 1.8308E+11 1.2741E+11
 274.00 4.7957E+11 3.8681E+11 2.7875E+11 1.8875E+11 1.3251E+11
 275.00 5.2665E+11 4.1827E+11 2.9678E+11 2.0006E+11 1.4166E+11
 276.00 5.3974E+11 4.2455E+11 2.9860E+11 2.0138E+11 1.4409E+11
 277.00 4.3248E+11 3.4422E+11 2.4685E+11 1.7056E+11 1.2484E+11
 278.00 3.3415E+11 2.7137E+11 2.0089E+11 1.4409E+11 1.0900E+11
 279.00 2.1878E+11 1.8528E+11 1.4582E+11 1.1166E+11 8.9014E+10
 280.00 2.2014E+11 1.8758E+11 1.4820E+11 1.1374E+11 9.0963E+10
 281.00 4.4248E+11 3.5488E+11 2.5488E+11 1.7574E+11 1.2893E+11
 282.00 6.6590E+11 5.2270E+11 3.6153E+11 2.3738E+11 1.6639E+11
 283.00 9.2384E+11 7.1722E+11 4.8617E+11 3.1037E+11 2.1153E+11
 284.00 1.0664E+12 8.3160E+11 5.6767E+11 3.6483E+11 2.4908E+11
 285.00 1.0535E+12 8.4274E+11 5.9984E+11 4.0436E+11 2.8580E+11
 286.00 9.8654E+11 8.1217E+11 6.0404E+11 4.2631E+11 3.1071E+11
 287.00 9.3594E+11 7.9606E+11 6.2011E+11 4.5741E+11 3.4266E+11
 288.00 9.6719E+11 8.4970E+11 6.9060E+11 5.2854E+11 4.0440E+11
 289.00 1.1041E+12 9.8794E+11 8.2132E+11 6.3984E+11 4.9401E+11
 290.00 1.3122E+12 1.1906E+12 1.0062E+12 7.9373E+11 6.1665E+11
 291.00 1.5118E+12 1.3866E+12 1.1866E+12 9.4473E+11 7.3730E+11
 292.00 1.6935E+12 1.5650E+12 1.3507E+12 1.0823E+12 8.4745E+11
 293.00 1.7089E+12 1.5731E+12 1.3517E+12 1.0813E+12 8.4826E+11
 294.00 1.7498E+12 1.6043E+12 1.3721E+12 1.0957E+12 8.6127E+11
 295.00 1.7367E+12 1.5856E+12 1.3495E+12 1.0757E+12 8.4731E+11
 296.00 1.7305E+12 1.5731E+12 1.3320E+12 1.0597E+12 8.3657E+11
 297.00 1.8006E+12 1.6428E+12 1.3998E+12 1.1245E+12 8.9693E+11
 298.00 1.7101E+12 1.5703E+12 1.3519E+12 1.1010E+12 8.8954E+11
 299.00 1.6963E+12 1.5635E+12 1.3545E+12 1.1121E+12 9.0445E+11
 300.00 1.7370E+12 1.5600E+12 1.3028E+12 1.0146E+12 7.7401E+11
 301.00 1.7020E+12 1.5978E+12 1.4163E+12 1.1748E+12 9.5076E+11
 302.00 1.9107E+12 1.7325E+12 1.4471E+12 1.1176E+12 8.5908E+11
 303.00 2.3732E+12 2.2302E+12 1.9804E+12 1.6575E+12 1.3657E+12
 304.00 2.5941E+12 2.3907E+12 2.0551E+12 1.6287E+12 1.2509E+12
 305.00 2.8100E+12 2.6157E+12 2.2848E+12 1.8671E+12 1.4971E+12
 306.00 2.5240E+12 2.3066E+12 1.9737E+12 1.5944E+12 1.2714E+12
 307.00 2.5304E+12 2.3668E+12 2.1317E+12 1.8425E+12 1.5656E+12
 308.00 2.8109E+12 2.6294E+12 2.3223E+12 1.9350E+12 1.5960E+12
 309.00 2.6447E+12 2.4408E+12 2.1842E+12 1.8985E+12 1.6411E+12
 310.00 2.7720E+12 2.4809E+12 2.1267E+12 1.7762E+12 1.4854E+12
 311.00 2.7845E+12 2.6935E+12 2.5501E+12 2.3350E+12 2.1021E+12
 312.00 3.1511E+12 2.9120E+12 2.6047E+12 2.2513E+12 1.9284E+12
 313.00 3.0651E+12 2.8827E+12 2.6495E+12 2.3681E+12 2.1041E+12
 314.00 3.1987E+12 2.9882E+12 2.7050E+12 2.3857E+12 2.1008E+12
 315.00 3.0540E+12 2.8505E+12 2.6426E+12 2.4284E+12 2.2223E+12
 316.00 3.3219E+12 2.9646E+12 2.5990E+12 2.2778E+12 2.0187E+12
 317.00 3.5245E+12 3.2742E+12 2.9888E+12 2.6898E+12 2.4135E+12
 318.00 3.6829E+12 3.3983E+12 3.0683E+12 2.7235E+12 2.4218E+12
 319.00 3.6972E+12 3.4096E+12 3.0577E+12 2.6841E+12 2.3569E+12
 320.00 3.8172E+12 3.5516E+12 3.1931E+12 2.7769E+12 2.4004E+12
T = 6300 K
 214.00 2.0613E+08 1.8103E+08 1.3225E+08 7.1404E+07 3.5474E+07
 215.00 3.1742E+08 2.8277E+08 2.1212E+08 1.1926E+08 6.1552E+07
 216.00 4.5984E+08 4.1670E+08 3.2227E+08 1.8921E+08 1.0142E+08
 217.00 8.8218E+08 7.9248E+08 5.9963E+08 3.3814E+08 1.7420E+08
 218.00 1.5730E+09 1.3998E+09 1.0355E+09 5.5965E+08 2.7574E+08
 219.00 2.3776E+09 2.1062E+09 1.5457E+09 8.2834E+08 4.0670E+08
 220.00 3.0245E+09 2.6740E+09 1.9676E+09 1.0775E+09 5.4878E+08
 221.00 3.7411E+09 3.3003E+09 2.4352E+09 1.3634E+09 7.1928E+08
 222.00 5.7350E+09 5.0576E+09 3.7238E+09 2.0473E+09 1.0499E+09
 223.00 8.7181E+09 7.6864E+09 5.6506E+09 3.0651E+09 1.5378E+09
 224.00 1.0456E+10 9.2027E+09 6.7707E+09 3.7145E+09 1.8993E+09
 225.00 1.0939E+10 9.5941E+09 7.0783E+09 4.0102E+09 2.1569E+09
 226.00 1.1516E+10 1.0057E+10 7.4471E+09 4.3852E+09 2.4929E+09
 227.00 1.6342E+10 1.4307E+10 1.0612E+10 6.2254E+09 3.5113E+09
 228.00 2.6563E+10 2.3305E+10 1.7313E+10 1.0123E+10 5.6698E+09
 229.00 3.0804E+10 2.7174E+10 2.0374E+10 1.2065E+10 6.8255E+09
 230.00 3.1581E+10 2.8146E+10 2.1506E+10 1.3129E+10 7.6333E+09
 231.00 3.0987E+10 2.7948E+10 2.1819E+10 1.3764E+10 8.2268E+09
 232.00 3.0664E+10 2.7290E+10 2.1082E+10 1.3486E+10 8.3349E+09
 233.00 3.0878E+10 2.6890E+10 2.0351E+10 1.3188E+10 8.4946E+09
 234.00 3.0759E+10 2.6114E+10 1.9249E+10 1.2611E+10 8.4654E+09
 235.00 3.6168E+10 3.0211E+10 2.1729E+10 1.3921E+10 9.2363E+09
 236.00 4.3076E+10 3.5492E+10 2.4988E+10 1.5686E+10 1.0294E+10
 237.00 5.5147E+10 4.2728E+10 2.8105E+10 1.7003E+10 1.1071E+10
 238.00 7.6593E+10 5.3266E+10 3.0659E+10 1.7313E+10 1.1227E+10
 239.00 9.6319E+10 6.2099E+10 3.1823E+10 1.6704E+10 1.0784E+10
 240.00 1.1156E+11 7.3614E+10 3.9028E+10 2.0467E+10 1.2863E+10
 241.00 1.1464E+11 8.3206E+10 5.0191E+10 2.7558E+10 1.6758E+10
 242.00 1.1021E+11 8.8212E+10 5.9224E+10 3.3592E+10 1.9961E+10
 243.00 1.0234E+11 8.6327E+10 6.1962E+10 3.7475E+10 2.3284E+10
 244.00 8.4619E+10 7.4079E+10 5.6883E+10 3.8019E+10 2.5618E+10
 245.00 6.3839E+10 5.9579E+10 5.0642E+10 3.8303E+10 2.8036E+10
 246.00 6.0697E+10 5.7808E+10 5.0488E+10 3.9198E+10 2.9010E+10
 247.00 6.6671E+10 6.2354E+10 5.2921E+10 3.9696E+10 2.8574E+10
 248.00 7.3906E+10 6.7953E+10 5.6076E+10 4.0577E+10 2.8317E+10
 249.00 7.9785E+10 7.3210E+10 6.0156E+10 4.3458E+10 3.0523E+10
 250.00 7.5929E+10 7.0181E+10 5.8296E+10 4.3008E+10 3.1151E+10
 251.00 7.8609E+10 7.3240E+10 6.1553E+10 4.6415E+10 3.4658E+10
 252.00 8.9497E+10 8.2396E+10 6.8419E+10 5.1402E+10 3.8555E+10
 253.00 1.0897E+11 9.7717E+10 7.8662E+10 5.7533E+10 4.2303E+10
 254.00 1.3234E+11 1.1631E+11 9.1328E+10 6.5298E+10 4.7177E+10
 255.00 1.6724E+11 1.4446E+11 1.1100E+11  256.00 2.3286E+11 1.9 256.00 2.3286E+11 1.9833E+11 1.4982E+11 1.0405E+11 7.4024E+10
 257.00 2.9070E+11 2.4541E+11 1.8336E+11 1.2645E+11 8.9780E+10
 258.00 3.7225E+11 3.1235E+11 2.3160E+11 1.5893E+11 1.1268E+11
 259.00 3.6056E+11 3.0079E+11 2.2230E+11 1.5383E+11 1.1102E+11
 260.00 3.2906E+11 2.7259E+11 2.0064E+11 1.4028E+11 1.0339E+11
 261.00 3.2170E+11 2.6417E+11 1.9347E+11 1.3701E+11 1.0359E+11
 262.00 3.6278E+11 3.0913E+11 2.3951E+11 1.7799E+11 1.3718E+11
 263.00 5.0471E+11 4.4921E+11 3.6829E+11 2.8408E+11 2.2049E+11
 264.00 5.6827E+11 5.2063E+11 4.4189E+11 3.4813E+11 2.7125E+11
 265.00 7.0390E+11 6.5625E+11 5.6804E+11 4.5257E+11 3.5325E+11
 266.00 7.1848E+11 6.6917E+11 5.7778E+11 4.5891E+11 3.5751E+11
 267.00 7.5647E+11 7.0385E+11 6.0619E+11 4.7995E+11 3.7317E+11
 268.00 7.7334E+11 7.1880E+11 6.1749E+11 4.8731E+11 3.7813E+11
 269.00 8.1759E+11 7.5334E+11 6.3905E+11 4.9809E+11 3.8347E+11
 270.00 8.6494E+11 7.8642E+11 6.5449E+11 5.0053E+11 3.8063E+11
 271.00 9.0851E+11 8.1535E+11 6.6561E+11 4.9900E+11 3.7444E+11
 272.00 9.7134E+11 8.6073E+11 6.8910E+11 5.0593E+11 3.7418E+11
 273.00 1.0647E+12 9.2415E+11 7.2005E+11 5.1889E+11 3.8240E+11
 274.00 1.1374E+12 9.6802E+11 7.3416E+11 5.1911E+11 3.8134E+11
 275.00 1.2470E+12 1.0419E+12 7.6957E+11 5.3365E+11 3.9069E+11
 276.00 1.2763E+12 1.0536E+12 7.6452E+11 5.2380E+11 3.8378E+11
 277.00 1.0223E+12 8.5332E+11 6.3045E+11 4.4214E+11 3.3096E+11
 278.00 7.8943E+11 6.7147E+11 5.1099E+11 3.7162E+11 2.8706E+11
 279.00 5.1618E+11 4.5673E+11 3.6816E+11 2.8552E+11 2.3206E+11
 280.00 5.2148E+11 4.7089E+11 3.8800E+11 3.0459E+11 2.4815E+11
 281.00 1.0544E+12 9.1360E+11 7.0614E+11 5.1037E+11 3.8571E+11
 282.00 1.5900E+12 1.3580E+12 1.0249E+12 7.1586E+11 5.2251E+11
 283.00 2.2081E+12 1.8723E+12 1.3955E+12 9.5665E+11 6.8437E+11
 284.00 2.5395E+12 2.1610E+12 1.6221E+12 1.1216E+12 8.0699E+11
 285.00 2.4795E+12 2.1504E+12 1.6701E+12 1.2060E+12 8.9968E+11
 286.00 2.2901E+12 2.0305E+12 1.6372E+12 1.2356E+12 9.5360E+11
 287.00 2.1373E+12 1.9449E+12 1.6346E+12 1.2903E+12 1.0282E+12
 288.00 2.1508E+12 2.0034E+12 1.7454E+12 1.4297E+12 1.1683E+12
 289.00 2.3657E+12 2.2174E+12 1.9549E+12 1.6245E+12 1.3418E+12
 290.00 2.7302E+12 2.5722E+12 2.2894E+12 1.9240E+12 1.6022E+12
 291.00 3.0711E+12 2.9056E+12 2.6064E+12 2.2103E+12 1.8526E+12
 292.00 3.3811E+12 3.2091E+12 2.8951E+12 2.4715E+12 2.0815E+12
 293.00 3.4354E+12 3.2579E+12 2.9339E+12 2.5011E+12 2.1071E+12
 294.00 3.5425E+12 3.3566E+12 3.0173E+12 2.5685E+12 2.1646E+12
 295.00 3.5413E+12 3.3526E+12 3.0081E+12 2.5570E+12 2.1555E+12
 296.00 3.5549E+12 3.3625E+12 3.0112E+12 2.5558E+12 2.1552E+12
 297.00 3.7032E+12 3.5178E+12 3.1702E+12 2.7100E+12 2.3033E+12
 298.00 3.5145E+12 3.3596E+12 3.0556E+12 2.6386E+12 2.2660E+12
 299.00 3.4971E+12 3.3598E+12 3.0772E+12 2.6751E+12 2.3104E+12
 300.00 3.7210E+12 3.5408E+12 3.1897E+12 2.6996E+12 2.2368E+12
 301.00 3.5170E+12 3.4679E+12 3.3035E+12 2.9836E+12 2.6204E+12
 302.00 4.0025E+12 3.8189E+12 3.4646E+12 2.9575E+12 2.4788E+12
 303.00 4.6550E+12 4.5213E+12 4.2392E+12 3.7961E+12 3.3452E+12
 304.00 5.0873E+12 4.8531E+12 4.4231E+12 3.8165E+12 3.2173E+12
 305.00 5.4497E+12 5.2560E+12 4.8541E+12 4.2522E+12 3.6586E+12
 306.00 5.0856E+12 4.8330E+12 4.3529E+12 3.7391E+12 3.2038E+12
 307.00 5.2573E+12 5.0302E+12 4.6327E+12 4.1469E+12 3.7038E+12
 308.00 5.6422E+12 5.4354E+12 5.0039E+12 4.3944E+12 3.8220E+12
 309.00 5.5742E+12 5.2916E+12 4.8529E+12 4.3508E+12 3.9071E+12
 310.00 5.9316E+12 5.5326E+12 4.9120E+12 4.2320E+12 3.6827E+12
 311.00 5.4835E+12 5.3612E+12 5.1522E+12 4.8517E+12 4.5292E+12
 312.00 6.3869E+12 6.0087E+12 5.4538E+12 4.8444E+12 4.3210E+12
 313.00 6.1906E+12 5.9327E+12 5.5400E+12 5.0814E+12 4.6672E+12
 314.00 6.4720E+12 6.1751E+12 5.7006E+12 5.1407E+12 4.6532E+12
 315.00 6.4463E+12 6.1130E+12 5.6530E+12 5.1989E+12 4.8259E+12
 316.00 7.1071E+12 6.5014E+12 5.6698E+12 4.9182E+12 4.3945E+12
 317.00 7.1486E+12 6.7918E+12 6.2300E+12 5.6380E+12 5.1529E+12
 318.00 7.3517E+12 6.8798E+12 6.1913E+12 5.4777E+12 4.9160E+12
 319.00 7.4084E+12 6.9952E+12 6.3668E+12 5.6707E+12 5.0961E+12
 320.00 7.4564E+12 7.1135E+12 6.5370E+12 5.8319E+12 5.2052E+12
