# Supplementary material for: Metal-rich stars are less suitable for the evolution of life on their planets
Source: Nat Commun. 2023 Apr 18;14:1893. doi: 10.1038/s41467-023-37195-4 (PMC10113254; doi:10.1038/s41467-023-37195-4)
Supplement: Supplementary file 3 — Source Data [file 41467_2023_37195_MOESM3_ESM.zip › Source_data/supplement_fig7.txt]

The following data were used for Supplementary Fig. 7 at Shapiro at al., (2023)
Relative flux
[Fe/H], 5300K, 5800K, 6300K
  -0.90    0.52    1.61    3.89 
  -0.50    0.41    1.34    3.39 
   0.00    0.28    1.00    2.67 
   0.50    0.17    0.70    1.96 
   0.90    0.10    0.49    1.47 
