# Supplementary material for: Metal-rich stars are less suitable for the evolution of life on their planets
Source: Nat Commun. 2023 Apr 18;14:1893. doi: 10.1038/s41467-023-37195-4 (PMC10113254; doi:10.1038/s41467-023-37195-4)
Supplement: Supplementary file 3 — Source Data [file 41467_2023_37195_MOESM3_ESM.zip › Source_data/supplement_fig5.txt]

The following data were used for Supplementary Fig. 5 at Shapiro at al., (2023)
[Fe/H]: -1.00, -0.95, -0.90, -0.85, -0.8, -0.75, -0.70, -0.65, -0.60, -0.55, -0.50, -0.45, -0.40, -0.35, -0.30, -0.25, -0.20, -0.15, -0.10, -0.05, 0.0, 0.05, 0.10, 0.15, 0.20, 0.25, 0.30, 0.35, 0.40, 0.45,0.50, 0.60, 0.70, 0.80, 0.90
Surface T (K)
O₂ =  30.0 %
T = 6300 K
2.88E+02 2.88E+02 2.88E+02 2.88E+02 2.88E+02 2.88E+02 2.88E+02 2.88E+02 2.88E+02 2.88E+02 2.88E+02 2.88E+02 2.88E+02 2.88E+02 2.88E+02 2.88E+02 2.88E+02 2.88E+02 2.88E+02 2.88E+02 2.87E+02 2.87E+02 2.87E+02 2.87E+02 2.87E+02 2.87E+02 2.87E+02 2.87E+02 2.87E+02 2.87E+02 2.87E+02 2.87E+02 2.87E+02 2.87E+02 2.87E+02 
T = 5800 K
2.89E+02 2.89E+02 2.89E+02 2.89E+02 2.89E+02 2.89E+02 2.89E+02 2.89E+02 2.89E+02 2.89E+02 2.89E+02 2.89E+02 2.89E+02 2.89E+02 2.88E+02 2.88E+02 2.88E+02 2.88E+02 2.88E+02 2.88E+02 2.88E+02 2.88E+02 2.88E+02 2.88E+02 2.88E+02 2.88E+02 2.88E+02 2.88E+02 2.89E+02 2.89E+02 2.89E+02 2.89E+02 2.89E+02 2.89E+02 2.89E+02 
T = 5300 K
2.90E+02 2.90E+02 2.90E+02 2.90E+02 2.90E+02 2.90E+02 2.90E+02 2.90E+02 2.90E+02 2.90E+02 2.90E+02 2.90E+02 2.90E+02 2.90E+02 2.90E+02 2.90E+02 2.90E+02 2.90E+02 2.90E+02 2.90E+02 2.90E+02 2.90E+02 2.90E+02 2.90E+02 2.90E+02 2.90E+02 2.90E+02 2.90E+02 2.90E+02 2.90E+02 2.90E+02 2.90E+02 2.91E+02 2.91E+02 2.91E+02 
O₂ =  27.5 %
T = 6300 K
2.88E+02 2.88E+02 2.88E+02 2.88E+02 2.88E+02 2.88E+02 2.88E+02 2.88E+02 2.88E+02 2.88E+02 2.88E+02 2.88E+02 2.88E+02 2.88E+02 2.88E+02 2.87E+02 2.87E+02 2.87E+02 2.87E+02 2.87E+02 2.87E+02 2.87E+02 2.87E+02 2.87E+02 2.87E+02 2.87E+02 2.87E+02 2.87E+02 2.87E+02 2.87E+02 2.87E+02 2.87E+02 2.87E+02 2.87E+02 2.87E+02 
T = 5800 K
2.89E+02 2.89E+02 2.89E+02 2.89E+02 2.89E+02 2.89E+02 2.89E+02 2.89E+02 2.89E+02 2.88E+02 2.88E+02 2.88E+02 2.88E+02 2.88E+02 2.88E+02 2.88E+02 2.88E+02 2.88E+02 2.88E+02 2.88E+02 2.88E+02 2.88E+02 2.88E+02 2.88E+02 2.88E+02 2.88E+02 2.88E+02 2.88E+02 2.88E+02 2.88E+02 2.88E+02 2.88E+02 2.89E+02 2.89E+02 2.89E+02 
T = 5300 K
2.90E+02 2.90E+02 2.90E+02 2.90E+02 2.90E+02 2.90E+02 2.90E+02 2.90E+02 2.90E+02 2.90E+02 2.90E+02 2.90E+02 2.90E+02 2.90E+02 2.90E+02 2.90E+02 2.90E+02 2.90E+02 2.90E+02 2.90E+02 2.90E+02 2.90E+02 2.90E+02 2.90E+02 2.90E+02 2.90E+02 2.90E+02 2.90E+02 2.90E+02 2.90E+02 2.90E+02 2.90E+02 2.90E+02 2.90E+02 2.91E+02 
O₂ =  25.0 %
T = 6300 K
2.88E+02 2.87E+02 2.88E+02 2.88E+02 2.88E+02 2.88E+02 2.88E+02 2.88E+02 2.87E+02 2.88E+02 2.87E+02 2.87E+02 2.87E+02 2.87E+02 2.87E+02 2.87E+02 2.87E+02 2.87E+02 2.87E+02 2.87E+02 2.87E+02 2.87E+02 2.87E+02 2.87E+02 2.87E+02 2.87E+02 2.87E+02 2.87E+02 2.87E+02 2.87E+02 2.87E+02 2.87E+02 2.87E+02 2.87E+02 2.87E+02 
T = 5800 K
2.89E+02 2.88E+02 2.88E+02 2.88E+02 2.88E+02 2.88E+02 2.88E+02 2.88E+02 2.88E+02 2.88E+02 2.88E+02 2.88E+02 2.88E+02 2.88E+02 2.88E+02 2.88E+02 2.88E+02 2.88E+02 2.88E+02 2.88E+02 2.88E+02 2.88E+02 2.88E+02 2.88E+02 2.88E+02 2.88E+02 2.88E+02 2.88E+02 2.88E+02 2.88E+02 2.88E+02 2.88E+02 2.88E+02 2.89E+02 2.89E+02 
T = 5300 K
2.90E+02 2.90E+02 2.90E+02 2.90E+02 2.90E+02 2.89E+02 2.90E+02 2.90E+02 2.90E+02 2.90E+02 2.90E+02 2.89E+02 2.90E+02 2.90E+02 2.90E+02 2.90E+02 2.90E+02 2.90E+02 2.90E+02 2.90E+02 2.90E+02 2.90E+02 2.90E+02 2.90E+02 2.90E+02 2.90E+02 2.90E+02 2.90E+02 2.90E+02 2.90E+02 2.90E+02 2.90E+02 2.90E+02 2.90E+02 2.90E+02 
O₂ =  22.5 %
T = 6300 K
2.87E+02 2.87E+02 2.87E+02 2.87E+02 2.87E+02 2.87E+02 2.87E+02 2.87E+02 2.87E+02 2.87E+02 2.87E+02 2.87E+02 2.87E+02 2.87E+02 2.87E+02 2.87E+02 2.87E+02 2.87E+02 2.87E+02 2.87E+02 2.87E+02 2.87E+02 2.87E+02 2.87E+02 2.87E+02 2.87E+02 2.87E+02 2.87E+02 2.87E+02 2.87E+02 2.87E+02 2.87E+02 2.87E+02 2.87E+02 2.87E+02 
T = 5800 K
2.88E+02 2.88E+02 2.88E+02 2.88E+02 2.88E+02 2.88E+02 2.88E+02 2.88E+02 2.88E+02 2.88E+02 2.88E+02 2.88E+02 2.88E+02 2.88E+02 2.88E+02 2.88E+02 2.88E+02 2.88E+02 2.88E+02 2.88E+02 2.88E+02 2.88E+02 2.88E+02 2.88E+02 2.88E+02 2.88E+02 2.88E+02 2.88E+02 2.88E+02 2.88E+02 2.88E+02 2.88E+02 2.88E+02 2.88E+02 2.88E+02 
T = 5300 K
2.89E+02 2.89E+02 2.89E+02 2.89E+02 2.89E+02 2.89E+02 2.89E+02 2.89E+02 2.89E+02 2.89E+02 2.89E+02 2.89E+02 2.89E+02 2.89E+02 2.89E+02 2.89E+02 2.89E+02 2.89E+02 2.89E+02 2.89E+02 2.89E+02 2.89E+02 2.90E+02 2.90E+02 2.90E+02 2.90E+02 2.90E+02 2.90E+02 2.90E+02 2.90E+02 2.90E+02 2.90E+02 2.90E+02 2.90E+02 2.90E+02 
O₂ =  20.0 %
T = 6300 K
2.87E+02 2.87E+02 2.87E+02 2.87E+02 2.87E+02 2.87E+02 2.87E+02 2.87E+02 2.87E+02 2.87E+02 2.87E+02 2.87E+02 2.87E+02 2.87E+02 2.87E+02 2.87E+02 2.87E+02 2.87E+02 2.87E+02 2.87E+02 2.87E+02 2.86E+02 2.87E+02 2.87E+02 2.87E+02 2.87E+02 2.87E+02 2.87E+02 2.87E+02 2.87E+02 2.87E+02 2.87E+02 2.87E+02 2.87E+02 2.87E+02 
T = 5800 K
2.88E+02 2.88E+02 2.88E+02 2.88E+02 2.88E+02 2.88E+02 2.88E+02 2.88E+02 2.88E+02 2.88E+02 2.88E+02 2.88E+02 2.88E+02 2.88E+02 2.88E+02 2.88E+02 2.88E+02 2.88E+02 2.88E+02 2.88E+02 2.88E+02 2.88E+02 2.88E+02 2.88E+02 2.88E+02 2.88E+02 2.88E+02 2.88E+02 2.88E+02 2.88E+02 2.88E+02 2.88E+02 2.88E+02 2.88E+02 2.88E+02 
T = 5300 K
2.89E+02 2.89E+02 2.89E+02 2.89E+02 2.89E+02 2.89E+02 2.89E+02 2.89E+02 2.89E+02 2.89E+02 2.89E+02 2.89E+02 2.89E+02 2.89E+02 2.89E+02 2.89E+02 2.89E+02 2.89E+02 2.89E+02 2.89E+02 2.89E+02 2.89E+02 2.89E+02 2.89E+02 2.89E+02 2.89E+02 2.89E+02 2.89E+02 2.90E+02 2.90E+02 2.90E+02 2.90E+02 2.90E+02 2.90E+02 2.90E+02 
O₂ =  17.5 %
T = 6300 K
2.87E+02 2.87E+02 2.87E+02 2.87E+02 2.87E+02 2.87E+02 2.87E+02 2.87E+02 2.87E+02 2.87E+02 2.87E+02 2.87E+02 2.87E+02 2.87E+02 2.87E+02 2.87E+02 2.87E+02 2.87E+02 2.87E+02 2.87E+02 2.87E+02 2.87E+02 2.87E+02 2.87E+02 2.87E+02 2.87E+02 2.87E+02 2.87E+02 2.87E+02 2.87E+02 2.87E+02 2.87E+02 2.87E+02 2.87E+02 2.87E+02 
T = 5800 K
2.88E+02 2.88E+02 2.88E+02 2.88E+02 2.88E+02 2.88E+02 2.88E+02 2.88E+02 2.88E+02 2.88E+02 2.88E+02 2.88E+02 2.88E+02 2.88E+02 2.88E+02 2.88E+02 2.88E+02 2.88E+02 2.88E+02 2.88E+02 2.88E+02 2.88E+02 2.88E+02 2.88E+02 2.88E+02 2.88E+02 2.88E+02 2.88E+02 2.88E+02 2.88E+02 2.88E+02 2.88E+02 2.88E+02 2.88E+02 2.88E+02 
T = 5300 K
2.89E+02 2.89E+02 2.89E+02 2.89E+02 2.89E+02 2.89E+02 2.89E+02 2.89E+02 2.89E+02 2.89E+02 2.89E+02 2.89E+02 2.89E+02 2.89E+02 2.89E+02 2.89E+02 2.89E+02 2.89E+02 2.89E+02 2.89E+02 2.89E+02 2.89E+02 2.89E+02 2.89E+02 2.89E+02 2.89E+02 2.89E+02 2.89E+02 2.89E+02 2.89E+02 2.89E+02 2.89E+02 2.90E+02 2.90E+02 2.90E+02 
O₂ =  15.0 %
T = 6300 K
2.87E+02 2.87E+02 2.87E+02 2.87E+02 2.87E+02 2.87E+02 2.87E+02 2.87E+02 2.87E+02 2.87E+02 2.87E+02 2.87E+02 2.87E+02 2.87E+02 2.87E+02 2.87E+02 2.87E+02 2.87E+02 2.87E+02 2.87E+02 2.87E+02 2.87E+02 2.87E+02 2.87E+02 2.87E+02 2.87E+02 2.87E+02 2.87E+02 2.87E+02 2.87E+02 2.87E+02 2.87E+02 2.87E+02 2.87E+02 2.87E+02 
T = 5800 K
2.88E+02 2.88E+02 2.88E+02 2.88E+02 2.88E+02 2.88E+02 2.88E+02 2.88E+02 2.88E+02 2.88E+02 2.88E+02 2.88E+02 2.88E+02 2.88E+02 2.88E+02 2.88E+02 2.88E+02 2.88E+02 2.88E+02 2.88E+02 2.88E+02 2.88E+02 2.88E+02 2.88E+02 2.88E+02 2.88E+02 2.88E+02 2.88E+02 2.88E+02 2.88E+02 2.88E+02 2.88E+02 2.88E+02 2.88E+02 2.88E+02 
T = 5300 K
2.89E+02 2.89E+02 2.89E+02 2.89E+02 2.89E+02 2.89E+02 2.89E+02 2.89E+02 2.89E+02 2.89E+02 2.89E+02 2.89E+02 2.89E+02 2.89E+02 2.89E+02 2.89E+02 2.89E+02 2.89E+02 2.89E+02 2.89E+02 2.89E+02 2.89E+02 2.89E+02 2.89E+02 2.89E+02 2.89E+02 2.89E+02 2.89E+02 2.89E+02 2.89E+02 2.89E+02 2.89E+02 2.89E+02 2.90E+02 2.90E+02 
O₂ =  12.5 %
T = 6300 K
2.87E+02 2.87E+02 2.87E+02 2.87E+02 2.87E+02 2.87E+02 2.86E+02 2.86E+02 2.86E+02 2.86E+02 2.86E+02 2.86E+02 2.86E+02 2.86E+02 2.86E+02 2.86E+02 2.86E+02 2.86E+02 2.86E+02 2.86E+02 2.86E+02 2.86E+02 2.86E+02 2.86E+02 2.86E+02 2.86E+02 2.86E+02 2.86E+02 2.86E+02 2.86E+02 2.86E+02 2.86E+02 2.86E+02 2.87E+02 2.87E+02 
T = 5800 K
2.88E+02 2.88E+02 2.87E+02 2.87E+02 2.87E+02 2.87E+02 2.87E+02 2.87E+02 2.87E+02 2.87E+02 2.87E+02 2.87E+02 2.87E+02 2.87E+02 2.87E+02 2.87E+02 2.87E+02 2.87E+02 2.87E+02 2.87E+02 2.87E+02 2.87E+02 2.87E+02 2.87E+02 2.87E+02 2.88E+02 2.87E+02 2.88E+02 2.88E+02 2.88E+02 2.88E+02 2.88E+02 2.88E+02 2.88E+02 2.88E+02 
T = 5300 K
2.89E+02 2.89E+02 2.89E+02 2.89E+02 2.89E+02 2.89E+02 2.89E+02 2.89E+02 2.89E+02 2.89E+02 2.89E+02 2.89E+02 2.89E+02 2.89E+02 2.88E+02 2.89E+02 2.89E+02 2.89E+02 2.89E+02 2.89E+02 2.89E+02 2.89E+02 2.89E+02 2.89E+02 2.89E+02 2.89E+02 2.89E+02 2.89E+02 2.89E+02 2.89E+02 2.89E+02 2.89E+02 2.89E+02 2.89E+02 2.89E+02 
O₂ =  10.0 %
T = 6300 K
2.86E+02 2.86E+02 2.86E+02 2.86E+02 2.86E+02 2.86E+02 2.86E+02 2.86E+02 2.86E+02 2.86E+02 2.86E+02 2.86E+02 2.86E+02 2.86E+02 2.86E+02 2.86E+02 2.86E+02 2.86E+02 2.86E+02 2.86E+02 2.86E+02 2.86E+02 2.86E+02 2.86E+02 2.86E+02 2.86E+02 2.86E+02 2.86E+02 2.86E+02 2.86E+02 2.86E+02 2.86E+02 2.86E+02 2.86E+02 2.86E+02 
T = 5800 K
2.87E+02 2.87E+02 2.87E+02 2.88E+02 2.87E+02 2.87E+02 2.87E+02 2.87E+02 2.87E+02 2.87E+02 2.87E+02 2.87E+02 2.87E+02 2.87E+02 2.87E+02 2.87E+02 2.87E+02 2.87E+02 2.87E+02 2.87E+02 2.87E+02 2.87E+02 2.87E+02 2.87E+02 2.87E+02 2.87E+02 2.87E+02 2.87E+02 2.87E+02 2.87E+02 2.87E+02 2.87E+02 2.88E+02 2.88E+02 2.88E+02 
T = 5300 K
2.88E+02 2.88E+02 2.88E+02 2.88E+02 2.88E+02 2.89E+02 2.89E+02 2.88E+02 2.88E+02 2.89E+02 2.89E+02 2.87E+02 2.88E+02 2.89E+02 2.89E+02 2.89E+02 2.89E+02 2.89E+02 2.89E+02 2.89E+02 2.89E+02 2.89E+02 2.89E+02 2.89E+02 2.89E+02 2.89E+02 2.89E+02 2.89E+02 2.89E+02 2.89E+02 2.89E+02 2.89E+02 2.89E+02 2.89E+02 2.89E+02 
O₂ =   7.5 %
T = 6300 K
2.86E+02 2.86E+02 2.86E+02 2.86E+02 2.86E+02 2.86E+02 2.86E+02 2.86E+02 2.86E+02 2.86E+02 2.86E+02 2.86E+02 2.86E+02 2.86E+02 2.86E+02 2.86E+02 2.86E+02 2.86E+02 2.86E+02 2.86E+02 2.86E+02 2.86E+02 2.86E+02 2.86E+02 2.86E+02 2.86E+02 2.86E+02 2.86E+02 2.86E+02 2.86E+02 2.86E+02 2.86E+02 2.86E+02 2.86E+02 2.86E+02 
T = 5800 K
2.87E+02 2.87E+02 2.87E+02 2.86E+02 2.87E+02 2.87E+02 2.87E+02 2.87E+02 2.87E+02 2.87E+02 2.87E+02 2.87E+02 2.87E+02 2.87E+02 2.87E+02 2.87E+02 2.87E+02 2.87E+02 2.87E+02 2.87E+02 2.87E+02 2.87E+02 2.87E+02 2.87E+02 2.87E+02 2.87E+02 2.87E+02 2.87E+02 2.87E+02 2.87E+02 2.87E+02 2.87E+02 2.87E+02 2.87E+02 2.87E+02 
T = 5300 K
2.88E+02 2.88E+02 2.88E+02 2.88E+02 2.88E+02 2.88E+02 2.88E+02 2.88E+02 2.88E+02 2.88E+02 2.88E+02 2.88E+02 2.88E+02 2.88E+02 2.88E+02 2.88E+02 2.88E+02 2.88E+02 2.88E+02 2.88E+02 2.88E+02 2.88E+02 2.88E+02 2.88E+02 2.88E+02 2.88E+02 2.88E+02 2.88E+02 2.88E+02 2.88E+02 2.89E+02 2.89E+02 2.89E+02 2.89E+02 2.89E+02 
O₂ =   5.0 %
T = 6300 K
2.86E+02 2.86E+02 2.86E+02 2.86E+02 2.86E+02 2.86E+02 2.86E+02 2.86E+02 2.86E+02 2.86E+02 2.86E+02 2.86E+02 2.86E+02 2.86E+02 2.86E+02 2.86E+02 2.86E+02 2.86E+02 2.86E+02 2.86E+02 2.86E+02 2.86E+02 2.86E+02 2.86E+02 2.86E+02 2.86E+02 2.86E+02 2.86E+02 2.86E+02 2.86E+02 2.86E+02 2.86E+02 2.86E+02 2.86E+02 2.86E+02 
T = 5800 K
2.87E+02 2.87E+02 2.87E+02 2.87E+02 2.87E+02 2.87E+02 2.87E+02 2.87E+02 2.87E+02 2.87E+02 2.87E+02 2.87E+02 2.87E+02 2.87E+02 2.87E+02 2.87E+02 2.87E+02 2.87E+02 2.87E+02 2.87E+02 2.87E+02 2.87E+02 2.87E+02 2.87E+02 2.87E+02 2.87E+02 2.87E+02 2.87E+02 2.87E+02 2.87E+02 2.87E+02 2.87E+02 2.87E+02 2.87E+02 2.87E+02 
T = 5300 K
2.88E+02 2.88E+02 2.88E+02 2.88E+02 2.88E+02 2.88E+02 2.88E+02 2.88E+02 2.88E+02 2.88E+02 2.88E+02 2.88E+02 2.88E+02 2.88E+02 2.88E+02 2.88E+02 2.88E+02 2.88E+02 2.88E+02 2.88E+02 2.88E+02 2.88E+02 2.88E+02 2.88E+02 2.88E+02 2.88E+02 2.88E+02 2.88E+02 2.88E+02 2.88E+02 2.88E+02 2.88E+02 2.88E+02 2.88E+02 2.89E+02 
O₂ =   3.0 %
T = 6300 K
2.85E+02 2.85E+02 2.85E+02 2.85E+02 2.85E+02 2.85E+02 2.85E+02 2.85E+02 2.85E+02 2.85E+02 2.85E+02 2.85E+02 2.85E+02 2.85E+02 2.85E+02 2.86E+02 2.86E+02 2.85E+02 2.86E+02 2.86E+02 2.86E+02 2.85E+02 2.86E+02 2.86E+02 2.86E+02 2.86E+02 2.86E+02 2.86E+02 2.86E+02 2.86E+02 2.86E+02 2.86E+02 2.86E+02 2.86E+02 2.86E+02 
T = 5800 K
2.87E+02 2.87E+02 2.87E+02 2.87E+02 2.87E+02 2.87E+02 2.87E+02 2.87E+02 2.87E+02 2.87E+02 2.87E+02 2.87E+02 2.87E+02 2.87E+02 2.87E+02 2.87E+02 2.87E+02 2.87E+02 2.87E+02 2.87E+02 2.87E+02 2.87E+02 2.87E+02 2.87E+02 2.87E+02 2.87E+02 2.87E+02 2.87E+02 2.87E+02 2.87E+02 2.87E+02 2.87E+02 2.87E+02 2.87E+02 2.87E+02 
T = 5300 K
2.88E+02 2.88E+02 2.88E+02 2.88E+02 2.88E+02 2.88E+02 2.88E+02 2.88E+02 2.88E+02 2.88E+02 2.88E+02 2.88E+02 2.88E+02 2.88E+02 2.88E+02 2.88E+02 2.88E+02 2.88E+02 2.88E+02 2.88E+02 2.88E+02 2.88E+02 2.88E+02 2.88E+02 2.88E+02 2.88E+02 2.88E+02 2.88E+02 2.88E+02 2.88E+02 2.88E+02 2.88E+02 2.88E+02 2.88E+02 2.88E+02 
O₂ =   2.0 %
T = 6300 K
2.85E+02 2.85E+02 2.85E+02 2.85E+02 2.85E+02 2.85E+02 2.85E+02 2.85E+02 2.85E+02 2.85E+02 2.85E+02 2.85E+02 2.85E+02 2.85E+02 2.85E+02 2.85E+02 2.85E+02 2.85E+02 2.85E+02 2.85E+02 2.85E+02 2.85E+02 2.85E+02 2.85E+02 2.85E+02 2.85E+02 2.85E+02 2.85E+02 2.85E+02 2.85E+02 2.85E+02 2.85E+02 2.86E+02 2.86E+02 2.86E+02 
T = 5800 K
2.86E+02 2.86E+02 2.86E+02 2.87E+02 2.87E+02 2.87E+02 2.87E+02 2.87E+02 2.87E+02 2.87E+02 2.87E+02 2.86E+02 2.86E+02 2.86E+02 2.86E+02 2.86E+02 2.87E+02 2.86E+02 2.86E+02 2.86E+02 2.86E+02 2.86E+02 2.86E+02 2.86E+02 2.86E+02 2.86E+02 2.87E+02 2.87E+02 2.87E+02 2.86E+02 2.87E+02 2.87E+02 2.87E+02 2.87E+02 2.87E+02 
T = 5300 K
2.88E+02 2.88E+02 2.88E+02 2.88E+02 2.88E+02 2.87E+02 2.87E+02 2.87E+02 2.87E+02 2.87E+02 2.87E+02 2.87E+02 2.87E+02 2.87E+02 2.87E+02 2.88E+02 2.88E+02 2.88E+02 2.88E+02 2.88E+02 2.88E+02 2.88E+02 2.88E+02 2.88E+02 2.88E+02 2.88E+02 2.88E+02 2.88E+02 2.88E+02 2.88E+02 2.88E+02 2.88E+02 2.88E+02 2.88E+02 2.88E+02 
O₂ =   1.5 %
T = 6300 K
2.85E+02 2.85E+02 2.85E+02 2.85E+02 2.85E+02 2.85E+02 2.85E+02 2.85E+02 2.85E+02 2.85E+02 2.85E+02 2.85E+02 2.85E+02 2.85E+02 2.85E+02 2.85E+02 2.85E+02 2.85E+02 2.85E+02 2.85E+02 2.85E+02 2.85E+02 2.85E+02 2.85E+02 2.85E+02 2.85E+02 2.85E+02 2.85E+02 2.85E+02 2.85E+02 2.85E+02 2.85E+02 2.85E+02 2.85E+02 2.85E+02 
T = 5800 K
2.86E+02 2.86E+02 2.86E+02 2.86E+02 2.86E+02 2.86E+02 2.86E+02 2.86E+02 2.86E+02 2.86E+02 2.86E+02 2.86E+02 2.86E+02 2.86E+02 2.86E+02 2.86E+02 2.86E+02 2.86E+02 2.86E+02 2.86E+02 2.86E+02 2.86E+02 2.86E+02 2.86E+02 2.86E+02 2.86E+02 2.86E+02 2.86E+02 2.86E+02 2.86E+02 2.86E+02 2.86E+02 2.86E+02 2.87E+02 2.87E+02 
T = 5300 K
2.87E+02 2.87E+02 2.87E+02 2.87E+02 2.87E+02 2.87E+02 2.87E+02 2.87E+02 2.87E+02 2.87E+02 2.87E+02 2.87E+02 2.87E+02 2.87E+02 2.87E+02 2.87E+02 2.87E+02 2.87E+02 2.87E+02 2.87E+02 2.87E+02 2.87E+02 2.87E+02 2.87E+02 2.87E+02 2.87E+02 2.87E+02 2.87E+02 2.87E+02 2.87E+02 2.88E+02 2.88E+02 2.88E+02 2.88E+02 2.88E+02 
O₂ =   1.0 %
T = 6300 K
2.85E+02 2.85E+02 2.85E+02 2.85E+02 2.85E+02 2.85E+02 2.85E+02 2.85E+02 2.85E+02 2.85E+02 2.85E+02 2.85E+02 2.85E+02 2.85E+02 2.85E+02 2.85E+02 2.85E+02 2.85E+02 2.85E+02 2.85E+02 2.85E+02 2.85E+02 2.85E+02 2.85E+02 2.85E+02 2.85E+02 2.85E+02 2.85E+02 2.85E+02 2.85E+02 2.85E+02 2.85E+02 2.85E+02 2.85E+02 2.85E+02 
T = 5800 K
2.86E+02 2.86E+02 2.86E+02 2.86E+02 2.86E+02 2.86E+02 2.86E+02 2.86E+02 2.86E+02 2.86E+02 2.86E+02 2.86E+02 2.86E+02 2.86E+02 2.86E+02 2.86E+02 2.86E+02 2.86E+02 2.86E+02 2.86E+02 2.86E+02 2.86E+02 2.86E+02 2.86E+02 2.86E+02 2.86E+02 2.86E+02 2.86E+02 2.86E+02 2.86E+02 2.86E+02 2.86E+02 2.86E+02 2.86E+02 2.86E+02 
T = 5300 K
2.87E+02 2.87E+02 2.87E+02 2.87E+02 2.87E+02 2.87E+02 2.87E+02 2.87E+02 2.87E+02 2.87E+02 2.87E+02 2.87E+02 2.87E+02 2.87E+02 2.87E+02 2.87E+02 2.87E+02 2.87E+02 2.87E+02 2.87E+02 2.87E+02 2.87E+02 2.87E+02 2.87E+02 2.87E+02 2.87E+02 2.87E+02 2.87E+02 2.87E+02 2.87E+02 2.87E+02 2.87E+02 2.87E+02 2.87E+02 2.87E+02 
O₂ =   0.5 %
T = 6300 K
2.84E+02 2.84E+02 2.84E+02 2.84E+02 2.84E+02 2.84E+02 2.84E+02 2.84E+02 2.84E+02 2.85E+02 2.85E+02 2.85E+02 2.85E+02 2.85E+02 2.85E+02 2.85E+02 2.84E+02 2.85E+02 2.85E+02 2.85E+02 2.85E+02 2.85E+02 2.85E+02 2.85E+02 2.85E+02 2.85E+02 2.85E+02 2.85E+02 2.85E+02 2.85E+02 2.85E+02 2.85E+02 2.85E+02 2.85E+02 2.85E+02 
T = 5800 K
2.86E+02 2.86E+02 2.86E+02 2.86E+02 2.86E+02 2.86E+02 2.86E+02 2.86E+02 2.86E+02 2.86E+02 2.86E+02 2.86E+02 2.86E+02 2.85E+02 2.86E+02 2.85E+02 2.85E+02 2.86E+02 2.86E+02 2.86E+02 2.86E+02 2.86E+02 2.86E+02 2.86E+02 2.86E+02 2.86E+02 2.86E+02 2.86E+02 2.86E+02 2.86E+02 2.86E+02 2.86E+02 2.86E+02 2.86E+02 2.86E+02 
T = 5300 K
2.87E+02 2.87E+02 2.87E+02 2.87E+02 2.87E+02 2.87E+02 2.87E+02 2.87E+02 2.87E+02 2.87E+02 2.87E+02 2.87E+02 2.87E+02 2.87E+02 2.87E+02 2.87E+02 2.87E+02 2.87E+02 2.87E+02 2.87E+02 2.87E+02 2.87E+02 2.87E+02 2.87E+02 2.87E+02 2.87E+02 2.87E+02 2.87E+02 2.87E+02 2.87E+02 2.87E+02 2.87E+02 2.87E+02 2.87E+02 2.87E+02 
O₃ (ppm)
O₂ =  30.0 %
T = 6300 K
3.64E-02 3.64E-02 3.61E-02 3.58E-02 3.54E-02 3.56E-02 3.51E-02 3.49E-02 3.46E-02 3.42E-02 3.40E-02 3.36E-02 3.31E-02 3.27E-02 3.21E-02 3.16E-02 3.12E-02 3.02E-02 2.98E-02 2.92E-02 2.86E-02 2.75E-02 2.70E-02 2.63E-02 2.56E-02 2.49E-02 2.42E-02 2.37E-02 2.31E-02 2.25E-02 2.20E-02 2.09E-02 2.03E-02 1.95E-02 1.89E-02 
T = 5800 K
3.33E-02 3.31E-02 3.24E-02 3.47E-02 3.16E-02 3.11E-02 3.02E-02 2.97E-02 2.91E-02 2.84E-02 2.75E-02 2.70E-02 2.62E-02 2.54E-02 2.46E-02 2.39E-02 2.33E-02 2.26E-02 2.20E-02 2.15E-02 2.10E-02 2.05E-02 2.01E-02 1.97E-02 1.93E-02 1.89E-02 1.85E-02 1.82E-02 1.78E-02 1.75E-02 1.69E-02 1.65E-02 1.58E-02 1.53E-02 1.47E-02 
T = 5300 K
2.58E-02 2.50E-02 2.43E-02 2.38E-02 2.31E-02 2.24E-02 2.19E-02 2.14E-02 2.08E-02 2.04E-02 1.98E-02 1.95E-02 1.90E-02 1.88E-02 1.83E-02 1.78E-02 1.74E-02 1.71E-02 1.69E-02 1.66E-02 1.62E-02 1.57E-02 1.53E-02 1.50E-02 1.48E-02 1.45E-02 1.41E-02 1.39E-02 1.35E-02 1.31E-02 1.28E-02 1.24E-02 1.20E-02 1.15E-02 1.12E-02 
O₂ =  27.5 %
T = 6300 K
3.62E-02 3.61E-02 3.59E-02 3.56E-02 3.54E-02 3.53E-02 3.51E-02 3.47E-02 3.44E-02 3.41E-02 3.37E-02 3.33E-02 3.30E-02 3.27E-02 3.20E-02 3.14E-02 3.10E-02 3.04E-02 2.97E-02 2.91E-02 2.83E-02 2.77E-02 2.69E-02 2.62E-02 2.55E-02 2.49E-02 2.40E-02 2.35E-02 2.30E-02 2.24E-02 2.19E-02 2.10E-02 2.04E-02 1.95E-02 1.88E-02 
T = 5800 K
3.31E-02 3.26E-02 3.21E-02 3.18E-02 3.11E-02 3.05E-02 3.01E-02 2.93E-02 2.90E-02 2.83E-02 2.74E-02 2.69E-02 2.60E-02 2.53E-02 2.44E-02 2.38E-02 2.33E-02 2.26E-02 2.18E-02 2.15E-02 2.10E-02 2.03E-02 2.01E-02 1.98E-02 1.94E-02 1.89E-02 1.86E-02 1.82E-02 1.79E-02 1.76E-02 1.72E-02 1.66E-02 1.60E-02 1.54E-02 1.49E-02 
T = 5300 K
2.58E-02 2.51E-02 2.46E-02 2.36E-02 2.32E-02 2.25E-02 2.18E-02 2.13E-02 2.09E-02 2.03E-02 2.01E-02 1.95E-02 1.92E-02 1.87E-02 1.83E-02 1.81E-02 1.77E-02 1.73E-02 1.69E-02 1.67E-02 1.63E-02 1.58E-02 1.56E-02 1.52E-02 1.50E-02 1.45E-02 1.43E-02 1.40E-02 1.36E-02 1.34E-02 1.30E-02 1.24E-02 1.20E-02 1.15E-02 1.13E-02 
O₂ =  25.0 %
T = 6300 K
3.58E-02 3.57E-02 3.55E-02 3.52E-02 3.51E-02 3.49E-02 3.47E-02 3.44E-02 3.44E-02 3.47E-02 3.33E-02 3.30E-02 3.27E-02 3.18E-02 3.18E-02 3.11E-02 3.06E-02 3.01E-02 2.96E-02 2.88E-02 2.82E-02 2.75E-02 2.67E-02 2.55E-02 2.53E-02 2.46E-02 2.39E-02 2.36E-02 2.29E-02 2.24E-02 2.20E-02 2.10E-02 2.02E-02 1.96E-02 1.89E-02 
T = 5800 K
3.29E-02 3.23E-02 3.15E-02 3.16E-02 3.11E-02 3.05E-02 2.99E-02 2.93E-02 2.86E-02 2.80E-02 2.74E-02 2.66E-02 2.59E-02 2.51E-02 2.46E-02 2.36E-02 2.29E-02 2.25E-02 2.19E-02 2.13E-02 2.09E-02 2.03E-02 1.98E-02 1.97E-02 1.93E-02 1.89E-02 1.86E-02 1.83E-02 1.80E-02 1.76E-02 1.73E-02 1.67E-02 1.61E-02 1.59E-02 1.51E-02 
T = 5300 K
2.56E-02 2.50E-02 2.43E-02 2.37E-02 2.31E-02 2.24E-02 2.18E-02 2.13E-02 2.06E-02 2.04E-02 2.00E-02 1.96E-02 1.93E-02 1.89E-02 1.85E-02 1.82E-02 1.79E-02 1.75E-02 1.71E-02 1.68E-02 1.64E-02 1.60E-02 1.58E-02 1.54E-02 1.51E-02 1.48E-02 1.45E-02 1.42E-02 1.38E-02 1.36E-02 1.32E-02 1.26E-02 1.22E-02 1.16E-02 1.13E-02 
O₂ =  22.5 %
T = 6300 K
3.55E-02 3.53E-02 3.51E-02 3.51E-02 3.50E-02 3.45E-02 3.43E-02 3.42E-02 3.37E-02 3.36E-02 3.30E-02 3.29E-02 3.22E-02 3.20E-02 3.14E-02 3.09E-02 3.03E-02 2.98E-02 2.92E-02 2.86E-02 2.78E-02 2.71E-02 2.65E-02 2.58E-02 2.51E-02 2.46E-02 2.40E-02 2.32E-02 2.26E-02 2.23E-02 2.18E-02 2.10E-02 2.02E-02 1.93E-02 1.87E-02 
T = 5800 K
3.23E-02 3.21E-02 3.18E-02 3.13E-02 3.08E-02 3.03E-02 2.96E-02 2.89E-02 2.83E-02 2.78E-02 2.70E-02 2.65E-02 2.56E-02 2.50E-02 2.44E-02 2.38E-02 2.30E-02 2.24E-02 2.18E-02 2.14E-02 2.11E-02 2.05E-02 2.00E-02 1.98E-02 1.93E-02 1.89E-02 1.85E-02 1.82E-02 1.79E-02 1.76E-02 1.72E-02 1.67E-02 1.61E-02 1.56E-02 1.50E-02 
T = 5300 K
2.54E-02 2.49E-02 2.41E-02 2.35E-02 2.29E-02 2.24E-02 2.17E-02 2.12E-02 2.06E-02 2.04E-02 2.00E-02 1.96E-02 1.91E-02 1.89E-02 1.85E-02 1.81E-02 1.79E-02 1.73E-02 1.72E-02 1.68E-02 1.65E-02 1.61E-02 1.56E-02 1.56E-02 1.52E-02 1.48E-02 1.45E-02 1.43E-02 1.78E-02 1.36E-02 1.33E-02 1.27E-02 1.23E-02 1.18E-02 1.15E-02 
O₂ =  20.0 %
T = 6300 K
3.50E-02 3.49E-02 3.48E-02 3.47E-02 3.42E-02 3.44E-02 3.40E-02 3.35E-02 3.35E-02 3.30E-02 3.29E-02 3.23E-02 3.18E-02 3.14E-02 3.10E-02 3.05E-02 3.01E-02 2.94E-02 2.87E-02 2.81E-02 2.74E-02 2.68E-02 2.61E-02 2.56E-02 2.49E-02 2.42E-02 2.37E-02 2.30E-02 2.26E-02 2.21E-02 2.15E-02 2.07E-02 2.01E-02 1.94E-02 1.88E-02 
T = 5800 K
3.22E-02 3.17E-02 3.13E-02 3.09E-02 3.03E-02 3.02E-02 2.95E-02 2.89E-02 2.83E-02 2.77E-02 2.69E-02 2.63E-02 2.55E-02 2.47E-02 2.41E-02 2.35E-02 2.28E-02 2.23E-02 2.16E-02 2.12E-02 2.07E-02 2.03E-02 2.01E-02 1.95E-02 1.93E-02 1.90E-02 1.86E-02 1.83E-02 1.79E-02 1.76E-02 1.77E-02 1.68E-02 1.62E-02 1.58E-02 1.52E-02 
T = 5300 K
2.54E-02 2.45E-02 2.38E-02 2.34E-02 2.27E-02 2.21E-02 2.16E-02 2.11E-02 2.06E-02 2.03E-02 1.98E-02 1.93E-02 1.91E-02 1.86E-02 1.84E-02 1.82E-02 1.78E-02 1.76E-02 1.71E-02 1.69E-02 1.63E-02 1.62E-02 1.59E-02 1.55E-02 1.52E-02 1.48E-02 1.46E-02 1.43E-02 1.41E-02 1.37E-02 1.35E-02 1.28E-02 1.23E-02 1.18E-02 1.13E-02 
O₂ =  17.5 %
T = 6300 K
3.46E-02 3.44E-02 3.44E-02 3.43E-02 3.38E-02 3.36E-02 3.36E-02 3.33E-02 3.30E-02 3.26E-02 3.23E-02 3.21E-02 3.17E-02 3.10E-02 3.08E-02 3.02E-02 2.97E-02 2.89E-02 2.83E-02 2.79E-02 2.71E-02 2.65E-02 2.58E-02 2.52E-02 2.44E-02 2.38E-02 2.33E-02 2.28E-02 2.21E-02 2.17E-02 2.12E-02 2.04E-02 2.00E-02 1.90E-02 1.87E-02 
T = 5800 K
3.17E-02 3.13E-02 3.10E-02 3.05E-02 3.01E-02 2.95E-02 2.90E-02 2.85E-02 2.78E-02 2.73E-02 2.67E-02 2.59E-02 2.51E-02 2.45E-02 2.38E-02 2.30E-02 2.26E-02 2.20E-02 2.15E-02 2.10E-02 2.06E-02 2.00E-02 1.98E-02 1.93E-02 1.90E-02 1.88E-02 1.83E-02 1.81E-02 1.78E-02 1.74E-02 1.72E-02 1.66E-02 1.62E-02 1.56E-02 1.51E-02 
T = 5300 K
2.48E-02 2.42E-02 2.37E-02 2.29E-02 2.25E-02 2.19E-02 2.13E-02 2.08E-02 2.04E-02 1.99E-02 1.96E-02 1.92E-02 1.89E-02 1.87E-02 1.84E-02 1.79E-02 1.77E-02 1.74E-02 1.72E-02 1.67E-02 1.65E-02 1.61E-02 1.59E-02 1.55E-02 1.52E-02 1.50E-02 1.48E-02 1.44E-02 1.41E-02 1.37E-02 1.34E-02 1.28E-02 1.23E-02 1.19E-02 1.14E-02 
O₂ =  15.0 %
T = 6300 K
3.44E-02 3.40E-02 3.40E-02 3.35E-02 3.36E-02 3.33E-02 3.34E-02 3.29E-02 3.27E-02 3.21E-02 3.20E-02 3.16E-02 3.13E-02 3.09E-02 3.02E-02 2.99E-02 2.94E-02 2.87E-02 2.81E-02 2.75E-02 2.67E-02 2.61E-02 2.54E-02 2.48E-02 2.43E-02 2.38E-02 2.30E-02 2.26E-02 2.21E-02 2.15E-02 2.11E-02 2.04E-02 1.97E-02 1.89E-02 1.84E-02 
T = 5800 K
3.10E-02 3.13E-02 3.04E-02 3.00E-02 2.96E-02 2.88E-02 2.85E-02 2.79E-02 2.73E-02 2.68E-02 2.60E-02 2.54E-02 2.47E-02 2.41E-02 2.34E-02 2.26E-02 2.18E-02 2.16E-02 2.10E-02 2.04E-02 2.02E-02 1.97E-02 1.94E-02 1.91E-02 1.87E-02 1.83E-02 1.80E-02 1.78E-02 1.74E-02 1.74E-02 1.69E-02 1.66E-02 1.60E-02 1.55E-02 1.51E-02 
T = 5300 K
2.44E-02 2.38E-02 2.32E-02 2.27E-02 2.20E-02 2.15E-02 2.11E-02 2.06E-02 2.00E-02 1.98E-02 1.95E-02 1.92E-02 1.88E-02 1.83E-02 1.79E-02 1.78E-02 1.74E-02 1.72E-02 1.68E-02 1.67E-02 1.63E-02 1.62E-02 1.57E-02 1.55E-02 1.51E-02 1.49E-02 1.48E-02 1.44E-02 1.40E-02 1.37E-02 1.36E-02 1.28E-02 1.24E-02 1.18E-02 1.12E-02 
O₂ =  12.5 %
T = 6300 K
3.36E-02 3.38E-02 3.37E-02 3.32E-02 3.34E-02 3.30E-02 3.28E-02 3.25E-02 3.24E-02 3.20E-02 3.15E-02 3.10E-02 3.05E-02 3.02E-02 2.99E-02 2.96E-02 2.88E-02 2.84E-02 2.78E-02 2.68E-02 2.63E-02 2.56E-02 2.51E-02 2.45E-02 2.37E-02 2.31E-02 2.25E-02 2.20E-02 2.16E-02 2.13E-02 2.08E-02 1.98E-02 1.93E-02 1.87E-02 1.81E-02 
T = 5800 K
3.05E-02 3.04E-02 2.98E-02 2.96E-02 2.91E-02 2.86E-02 2.78E-02 2.76E-02 2.67E-02 2.61E-02 2.56E-02 2.49E-02 2.42E-02 2.35E-02 2.31E-02 2.23E-02 2.16E-02 2.11E-02 2.06E-02 2.02E-02 1.98E-02 1.94E-02 1.89E-02 1.85E-02 1.83E-02 1.80E-02 1.78E-02 1.73E-02 1.71E-02 1.69E-02 1.67E-02 1.62E-02 1.58E-02 1.54E-02 1.49E-02 
T = 5300 K
2.40E-02 2.34E-02 2.26E-02 2.22E-02 2.16E-02 2.10E-02 2.04E-02 2.01E-02 1.96E-02 1.93E-02 1.90E-02 1.87E-02 1.83E-02 1.82E-02 1.79E-02 1.75E-02 1.73E-02 1.69E-02 1.66E-02 1.64E-02 1.60E-02 1.59E-02 1.57E-02 1.55E-02 1.51E-02 1.48E-02 1.46E-02 1.43E-02 1.41E-02 1.38E-02 1.34E-02 1.29E-02 1.24E-02 1.18E-02 1.13E-02 
O₂ =  10.0 %
T = 6300 K
3.35E-02 3.32E-02 3.33E-02 3.30E-02 3.30E-02 3.24E-02 3.21E-02 3.21E-02 3.18E-02 3.15E-02 3.10E-02 3.07E-02 3.03E-02 2.98E-02 2.94E-02 2.90E-02 2.84E-02 2.77E-02 2.70E-02 2.64E-02 2.58E-02 2.51E-02 2.43E-02 2.39E-02 2.33E-02 2.25E-02 2.21E-02 2.15E-02 2.08E-02 2.06E-02 2.02E-02 1.94E-02 1.87E-02 1.82E-02 1.76E-02 
T = 5800 K
3.04E-02 3.00E-02 2.95E-02 2.91E-02 2.88E-02 2.80E-02 2.75E-02 2.71E-02 2.61E-02 2.58E-02 2.52E-02 2.42E-02 2.36E-02 2.30E-02 2.22E-02 2.15E-02 2.10E-02 2.07E-02 1.98E-02 1.97E-02 1.91E-02 1.90E-02 1.85E-02 1.82E-02 1.79E-02 1.76E-02 1.72E-02 1.70E-02 1.67E-02 1.66E-02 1.64E-02 1.60E-02 1.53E-02 1.49E-02 1.46E-02 
T = 5300 K
2.32E-02 2.25E-02 2.19E-02 2.14E-02 2.09E-02 2.03E-02 1.99E-02 1.96E-02 1.90E-02 1.90E-02 1.84E-02 1.85E-02 1.81E-02 1.74E-02 1.74E-02 1.69E-02 1.67E-02 1.66E-02 1.62E-02 1.59E-02 1.57E-02 1.56E-02 1.52E-02 1.50E-02 1.48E-02 1.45E-02 1.40E-02 1.40E-02 1.39E-02 1.35E-02 1.33E-02 1.28E-02 1.22E-02 1.19E-02 1.13E-02 
O₂ =   7.5 %
T = 6300 K
3.35E-02 3.33E-02 3.30E-02 3.27E-02 3.26E-02 3.22E-02 3.21E-02 3.18E-02 3.15E-02 3.11E-02 3.09E-02 3.07E-02 3.02E-02 2.95E-02 2.89E-02 2.85E-02 2.80E-02 2.75E-02 2.69E-02 2.63E-02 2.55E-02 2.50E-02 2.40E-02 2.33E-02 2.29E-02 2.19E-02 2.15E-02 2.10E-02 2.04E-02 2.00E-02 1.95E-02 1.89E-02 1.81E-02 1.75E-02 1.70E-02 
T = 5800 K
3.00E-02 2.99E-02 2.90E-02 2.89E-02 2.83E-02 2.78E-02 2.72E-02 2.66E-02 2.55E-02 2.51E-02 2.47E-02 2.41E-02 2.32E-02 2.24E-02 2.19E-02 2.12E-02 2.08E-02 2.00E-02 1.97E-02 1.91E-02 1.87E-02 1.83E-02 1.79E-02 1.76E-02 1.74E-02 1.70E-02 1.68E-02 1.66E-02 1.63E-02 1.60E-02 1.58E-02 1.54E-02 1.49E-02 1.45E-02 1.39E-02 
T = 5300 K
2.26E-02 2.20E-02 2.15E-02 2.11E-02 2.04E-02 2.00E-02 1.93E-02 1.91E-02 1.86E-02 1.83E-02 1.76E-02 1.74E-02 1.70E-02 1.69E-02 1.68E-02 1.63E-02 1.63E-02 1.59E-02 1.55E-02 1.57E-02 1.51E-02 1.51E-02 1.49E-02 1.46E-02 1.44E-02 1.40E-02 1.40E-02 1.36E-02 1.33E-02 1.31E-02 1.29E-02 1.25E-02 1.19E-02 1.15E-02 1.11E-02 
O₂ =   5.0 %
T = 6300 K
3.51E-02 3.46E-02 3.46E-02 3.41E-02 3.41E-02 3.38E-02 3.35E-02 3.31E-02 3.28E-02 3.23E-02 3.21E-02 3.17E-02 3.12E-02 3.07E-02 3.00E-02 2.94E-02 2.91E-02 2.83E-02 2.75E-02 2.67E-02 2.59E-02 2.51E-02 2.42E-02 2.34E-02 2.27E-02 2.20E-02 2.14E-02 2.08E-02 2.02E-02 1.97E-02 1.94E-02 1.83E-02 1.77E-02 1.70E-02 1.65E-02 
T = 5800 K
3.07E-02 3.03E-02 3.00E-02 2.96E-02 2.89E-02 2.84E-02 2.79E-02 2.69E-02 2.63E-02 2.56E-02 2.47E-02 2.40E-02 2.33E-02 2.23E-02 2.19E-02 2.08E-02 2.01E-02 1.96E-02 1.91E-02 1.86E-02 1.82E-02 1.75E-02 1.74E-02 1.71E-02 1.68E-02 1.62E-02 1.61E-02 1.57E-02 1.56E-02 1.53E-02 1.95E-02 1.45E-02 1.40E-02 1.38E-02 1.33E-02 
T = 5300 K
2.23E-02 2.18E-02 2.11E-02 2.05E-02 1.99E-02 1.92E-02 1.89E-02 1.84E-02 1.79E-02 1.76E-02 1.72E-02 1.67E-02 1.64E-02 1.62E-02 1.60E-02 1.57E-02 1.53E-02 1.51E-02 1.49E-02 1.47E-02 1.45E-02 1.41E-02 1.40E-02 1.37E-02 1.35E-02 1.34E-02 1.31E-02 1.29E-02 1.27E-02 1.24E-02 1.22E-02 1.18E-02 1.14E-02 1.12E-02 1.06E-02 
O₂ =   3.0 %
T = 6300 K
4.12E-02 4.10E-02 4.11E-02 4.05E-02 4.02E-02 4.01E-02 3.95E-02 3.97E-02 3.90E-02 3.82E-02 3.79E-02 3.66E-02 3.63E-02 3.58E-02 3.51E-02 3.42E-02 3.33E-02 3.23E-02 3.15E-02 3.04E-02 2.92E-02 2.85E-02 2.72E-02 2.61E-02 2.53E-02 2.43E-02 2.31E-02 2.26E-02 2.19E-02 2.12E-02 2.04E-02 1.95E-02 1.86E-02 1.78E-02 1.72E-02 
T = 5800 K
3.53E-02 3.48E-02 3.43E-02 3.36E-02 3.29E-02 3.20E-02 3.09E-02 3.04E-02 2.94E-02 2.81E-02 2.72E-02 2.61E-02 2.51E-02 2.40E-02 2.31E-02 2.22E-02 2.13E-02 2.04E-02 1.97E-02 1.93E-02 1.85E-02 1.81E-02 1.76E-02 1.74E-02 1.68E-02 1.65E-02 1.60E-02 1.57E-02 1.54E-02 1.51E-02 1.48E-02 1.42E-02 1.37E-02 1.31E-02 1.24E-02 
T = 5300 K
2.35E-02 2.30E-02 2.18E-02 2.09E-02 2.03E-02 1.95E-02 1.89E-02 1.84E-02 1.77E-02 1.72E-02 1.66E-02 1.65E-02 1.60E-02 1.56E-02 1.54E-02 1.52E-02 1.49E-02 1.46E-02 1.43E-02 1.41E-02 1.38E-02 1.35E-02 1.32E-02 1.30E-02 1.25E-02 1.25E-02 1.22E-02 1.20E-02 1.15E-02 1.15E-02 1.14E-02 1.08E-02 1.05E-02 1.01E-02 9.90E-03 
O₂ =   2.0 %
T = 6300 K
4.83E-02 4.81E-02 4.79E-02 4.70E-02 4.67E-02 4.64E-02 4.58E-02 4.52E-02 4.47E-02 4.40E-02 4.28E-02 4.27E-02 4.13E-02 4.10E-02 4.00E-02 3.90E-02 3.78E-02 3.65E-02 3.54E-02 3.40E-02 3.25E-02 3.13E-02 3.07E-02 2.91E-02 2.78E-02 2.64E-02 2.53E-02 2.48E-02 2.36E-02 2.28E-02 2.23E-02 2.07E-02 1.98E-02 1.87E-02 1.79E-02 
T = 5800 K
4.03E-02 3.92E-02 3.89E-02 3.78E-02 3.70E-02 3.60E-02 3.49E-02 3.38E-02 3.26E-02 3.14E-02 3.01E-02 2.87E-02 2.74E-02 2.61E-02 2.50E-02 2.39E-02 2.29E-02 2.19E-02 2.11E-02 2.03E-02 1.96E-02 1.89E-02 1.84E-02 1.80E-02 1.74E-02 1.71E-02 1.66E-02 1.61E-02 1.56E-02 1.52E-02 1.48E-02 1.41E-02 1.34E-02 1.28E-02 1.23E-02 
T = 5300 K
2.53E-02 2.38E-02 2.30E-02 2.21E-02 2.12E-02 2.02E-02 1.94E-02 1.89E-02 1.81E-02 1.75E-02 1.70E-02 1.67E-02 1.58E-02 1.58E-02 1.53E-02 1.50E-02 1.46E-02 1.43E-02 1.37E-02 1.33E-02 1.30E-02 1.28E-02 1.25E-02 1.23E-02 1.20E-02 1.16E-02 1.15E-02 1.12E-02 1.10E-02 1.07E-02 1.04E-02 9.90E-03 9.70E-03 9.20E-03 9.00E-03 
O₂ =   1.5 %
T = 6300 K
4.77E-02 4.72E-02 4.69E-02 4.66E-02 4.59E-02 4.63E-02 4.53E-02 4.60E-02 4.51E-02 4.44E-02 4.31E-02 4.24E-02 4.18E-02 4.06E-02 3.94E-02 3.86E-02 3.73E-02 3.65E-02 3.50E-02 3.39E-02 3.25E-02 3.06E-02 2.93E-02 2.86E-02 2.71E-02 2.65E-02 2.53E-02 2.45E-02 2.32E-02 2.25E-02 2.15E-02 2.07E-02 1.93E-02 1.88E-02 1.76E-02 
T = 5800 K
3.98E-02 3.96E-02 3.84E-02 3.73E-02 3.65E-02 3.55E-02 3.45E-02 3.38E-02 3.23E-02 3.08E-02 2.96E-02 2.84E-02 2.75E-02 2.59E-02 2.48E-02 2.37E-02 2.27E-02 2.17E-02 2.09E-02 2.01E-02 1.93E-02 1.80E-02 1.82E-02 1.75E-02 1.70E-02 1.64E-02 1.62E-02 1.57E-02 1.52E-02 1.49E-02 1.44E-02 1.37E-02 1.30E-02 1.23E-02 1.17E-02 
T = 5300 K
2.51E-02 2.40E-02 2.30E-02 2.16E-02 2.09E-02 1.99E-02 1.91E-02 1.84E-02 1.78E-02 1.73E-02 1.67E-02 1.61E-02 1.57E-02 1.52E-02 1.49E-02 1.44E-02 1.40E-02 1.37E-02 1.33E-02 1.29E-02 1.26E-02 1.22E-02 1.19E-02 1.16E-02 1.11E-02 1.09E-02 1.05E-02 1.03E-02 1.00E-02 9.80E-03 9.60E-03 9.00E-03 8.70E-03 8.40E-03 8.10E-03 
O₂ =   1.0 %
T = 6300 K
3.63E-02 3.55E-02 3.55E-02 3.48E-02 3.48E-02 3.41E-02 3.34E-02 3.35E-02 3.25E-02 3.22E-02 3.19E-02 3.17E-02 3.08E-02 3.00E-02 2.90E-02 2.86E-02 2.79E-02 2.70E-02 2.73E-02 2.59E-02 2.46E-02 2.37E-02 2.28E-02 2.23E-02 2.12E-02 2.02E-02 1.95E-02 1.94E-02 1.85E-02 1.81E-02 1.73E-02 1.62E-02 1.58E-02 1.49E-02 1.40E-02 
T = 5800 K
3.00E-02 2.96E-02 2.88E-02 2.86E-02 2.77E-02 2.69E-02 2.66E-02 2.55E-02 2.48E-02 2.41E-02 2.30E-02 2.22E-02 2.10E-02 2.05E-02 1.96E-02 1.88E-02 1.81E-02 1.77E-02 1.67E-02 1.66E-02 1.56E-02 1.52E-02 1.47E-02 1.44E-02 1.39E-02 1.35E-02 1.32E-02 1.28E-02 1.26E-02 1.22E-02 1.19E-02 1.13E-02 1.08E-02 1.02E-02 9.80E-03 
T = 5300 K
2.05E-02 1.95E-02 1.88E-02 1.80E-02 1.75E-02 1.67E-02 1.61E-02 1.55E-02 1.50E-02 1.44E-02 1.41E-02 1.36E-02 1.33E-02 1.28E-02 1.25E-02 1.21E-02 1.18E-02 1.14E-02 1.11E-02 1.07E-02 1.06E-02 1.01E-02 9.80E-03 9.50E-03 9.30E-03 9.00E-03 8.70E-03 8.50E-03 8.10E-03 8.00E-03 7.80E-03 7.40E-03 7.10E-03 6.80E-03 6.60E-03 
O₂ =   0.5 %
T = 6300 K
1.24E-02 1.24E-02 1.24E-02 1.21E-02 1.21E-02 1.21E-02 1.18E-02 1.16E-02 1.16E-02 1.14E-02 1.12E-02 1.11E-02 1.09E-02 1.06E-02 1.04E-02 1.03E-02 1.00E-02 9.60E-03 9.30E-03 9.20E-03 8.90E-03 8.60E-03 8.20E-03 8.20E-03 7.90E-03 7.60E-03 7.40E-03 7.40E-03 7.10E-03 7.00E-03 6.60E-03 6.50E-03 6.20E-03 6.00E-03 5.70E-03 
T = 5800 K
1.02E-02 1.03E-02 9.90E-03 9.90E-03 9.70E-03 9.90E-03 9.30E-03 9.10E-03 8.90E-03 8.50E-03 8.30E-03 8.00E-03 7.80E-03 7.40E-03 7.40E-03 7.00E-03 7.00E-03 6.80E-03 6.60E-03 6.40E-03 6.20E-03 6.20E-03 6.10E-03 5.80E-03 5.70E-03 5.60E-03 5.60E-03 5.40E-03 5.30E-03 5.20E-03 5.10E-03 4.90E-03 4.70E-03 4.60E-03 4.40E-03 
T = 5300 K
7.60E-03 7.40E-03 7.30E-03 7.10E-03 6.80E-03 6.80E-03 6.60E-03 6.60E-03 6.30E-03 6.10E-03 6.10E-03 5.90E-03 5.80E-03 5.70E-03 5.60E-03 5.50E-03 5.40E-03 5.20E-03 5.20E-03 5.00E-03 4.90E-03 4.90E-03 4.70E-03 4.70E-03 4.60E-03 4.60E-03 4.50E-03 4.40E-03 4.40E-03 4.20E-03 4.20E-03 4.10E-03 3.90E-03 3.90E-03 3.70E-03 
CH₄ (ppb)
O₂ =  30.0 %
T = 6300 K
1.10E+03 1.10E+03 1.10E+03 1.08E+03 1.09E+03 1.07E+03 1.06E+03 1.04E+03 1.03E+03 1.02E+03 1.03E+03 1.01E+03 9.90E+02 9.84E+02 9.66E+02 9.45E+02 9.26E+02 8.98E+02 8.78E+02 8.60E+02 8.39E+02 8.16E+02 7.94E+02 7.76E+02 7.56E+02 7.31E+02 7.15E+02 7.02E+02 6.89E+02 6.74E+02 6.63E+02 6.38E+02 6.39E+02 6.27E+02 6.22E+02 
T = 5800 K
1.16E+03 1.14E+03 1.13E+03 1.27E+03 1.10E+03 1.07E+03 1.04E+03 1.02E+03 9.96E+02 9.68E+02 9.37E+02 9.20E+02 8.86E+02 8.66E+02 8.40E+02 8.27E+02 7.98E+02 7.80E+02 7.48E+02 7.52E+02 7.33E+02 7.22E+02 7.14E+02 7.07E+02 7.01E+02 6.96E+02 6.91E+02 6.86E+02 6.80E+02 6.77E+02 6.77E+02 6.68E+02 6.67E+02 6.59E+02 6.60E+02 
T = 5300 K
1.11E+03 1.09E+03 1.06E+03 1.03E+03 1.00E+03 9.76E+02 9.48E+02 9.46E+02 9.22E+02 9.09E+02 8.85E+02 8.77E+02 8.68E+02 8.64E+02 8.55E+02 8.32E+02 8.39E+02 8.23E+02 8.26E+02 8.20E+02 8.12E+02 7.88E+02 7.98E+02 7.81E+02 7.85E+02 7.74E+02 7.63E+02 7.71E+02 7.60E+02 7.66E+02 7.75E+02 7.64E+02 7.68E+02 7.78E+02 7.85E+02 
O₂ =  27.5 %
T = 6300 K
1.14E+03 1.12E+03 1.12E+03 1.12E+03 1.11E+03 1.11E+03 1.09E+03 1.07E+03 1.08E+03 1.06E+03 1.05E+03 1.05E+03 1.03E+03 1.01E+03 9.97E+02 9.84E+02 9.55E+02 9.35E+02 9.16E+02 8.96E+02 8.71E+02 8.48E+02 8.29E+02 8.03E+02 7.87E+02 7.69E+02 7.44E+02 7.31E+02 7.13E+02 6.99E+02 6.91E+02 6.77E+02 6.66E+02 6.54E+02 6.63E+02 
T = 5800 K
1.19E+03 1.17E+03 1.16E+03 1.14E+03 1.10E+03 1.09E+03 1.08E+03 1.04E+03 1.03E+03 9.96E+02 9.70E+02 9.46E+02 9.26E+02 8.97E+02 8.55E+02 8.42E+02 8.30E+02 8.11E+02 7.82E+02 7.77E+02 7.61E+02 7.48E+02 7.47E+02 7.45E+02 7.30E+02 7.25E+02 7.20E+02 7.13E+02 7.14E+02 7.09E+02 7.09E+02 6.97E+02 7.00E+02 6.95E+02 6.98E+02 
T = 5300 K
1.16E+03 1.13E+03 1.10E+03 1.06E+03 1.05E+03 1.02E+03 9.92E+02 9.66E+02 9.64E+02 9.40E+02 9.19E+02 9.19E+02 9.09E+02 8.92E+02 8.72E+02 8.86E+02 8.77E+02 8.65E+02 8.49E+02 8.58E+02 8.49E+02 8.39E+02 8.40E+02 8.33E+02 8.35E+02 8.17E+02 8.10E+02 8.09E+02 8.17E+02 8.11E+02 8.07E+02 7.98E+02 7.89E+02 8.06E+02 8.21E+02 
O₂ =  25.0 %
T = 6300 K
1.16E+03 1.16E+03 1.16E+03 1.15E+03 1.15E+03 1.14E+03 1.14E+03 1.13E+03 1.10E+03 1.15E+03 1.08E+03 1.06E+03 1.05E+03 1.06E+03 1.04E+03 1.01E+03 9.81E+02 9.69E+02 9.47E+02 9.28E+02 8.99E+02 8.76E+02 8.49E+02 8.10E+02 8.10E+02 7.89E+02 7.70E+02 7.56E+02 7.48E+02 7.38E+02 7.25E+02 7.09E+02 6.91E+02 6.89E+02 6.77E+02 
T = 5800 K
1.22E+03 1.22E+03 1.18E+03 1.19E+03 1.16E+03 1.13E+03 1.10E+03 1.09E+03 1.05E+03 1.02E+03 1.01E+03 9.81E+02 9.58E+02 9.23E+02 9.06E+02 8.73E+02 8.58E+02 8.39E+02 8.19E+02 7.95E+02 7.92E+02 7.79E+02 7.72E+02 7.66E+02 7.63E+02 7.56E+02 7.56E+02 7.50E+02 7.46E+02 7.44E+02 7.44E+02 7.39E+02 7.37E+02 7.46E+02 7.45E+02 
T = 5300 K
1.20E+03 1.18E+03 1.13E+03 1.11E+03 1.09E+03 1.06E+03 1.04E+03 1.02E+03 9.92E+02 9.88E+02 9.76E+02 9.67E+02 9.59E+02 9.50E+02 9.40E+02 9.32E+02 9.30E+02 9.18E+02 9.11E+02 9.10E+02 8.98E+02 8.82E+02 8.85E+02 8.86E+02 8.76E+02 8.75E+02 8.75E+02 8.66E+02 8.66E+02 8.66E+02 8.51E+02 8.57E+02 8.50E+02 8.48E+02 8.82E+02 
O₂ =  22.5 %
T = 6300 K
1.21E+03 1.20E+03 1.19E+03 1.20E+03 1.18E+03 1.18E+03 1.16E+03 1.16E+03 1.15E+03 1.14E+03 1.12E+03 1.11E+03 1.09E+03 1.08E+03 1.07E+03 1.04E+03 1.02E+03 1.01E+03 9.73E+02 9.59E+02 9.31E+02 9.07E+02 8.89E+02 8.62E+02 8.46E+02 8.33E+02 8.04E+02 7.94E+02 7.76E+02 7.68E+02 7.56E+02 7.38E+02 7.32E+02 7.17E+02 7.12E+02 
T = 5800 K
1.26E+03 1.26E+03 1.23E+03 1.23E+03 1.20E+03 1.17E+03 1.15E+03 1.12E+03 1.10E+03 1.08E+03 1.04E+03 1.04E+03 9.95E+02 9.77E+02 9.48E+02 9.28E+02 8.98E+02 8.72E+02 8.62E+02 8.53E+02 8.41E+02 8.32E+02 8.16E+02 8.15E+02 8.05E+02 8.03E+02 7.88E+02 7.86E+02 7.84E+02 7.73E+02 7.73E+02 7.80E+02 7.79E+02 7.76E+02 7.79E+02 
T = 5300 K
1.26E+03 1.21E+03 1.20E+03 1.16E+03 1.14E+03 1.10E+03 1.08E+03 1.07E+03 1.04E+03 1.04E+03 1.01E+03 1.02E+03 1.01E+03 9.95E+02 9.87E+02 9.89E+02 9.72E+02 9.62E+02 9.62E+02 9.61E+02 9.54E+02 9.43E+02 9.34E+02 9.30E+02 9.34E+02 9.34E+02 9.21E+02 9.23E+02 1.53E+03 9.10E+02 9.09E+02 9.10E+02 8.97E+02 9.13E+02 9.18E+02 
O₂ =  20.0 %
T = 6300 K
1.24E+03 1.24E+03 1.24E+03 1.23E+03 1.22E+03 1.21E+03 1.21E+03 1.19E+03 1.18E+03 1.17E+03 1.17E+03 1.14E+03 1.13E+03 1.12E+03 1.10E+03 1.08E+03 1.06E+03 1.04E+03 1.03E+03 9.92E+02 9.67E+02 9.39E+02 9.10E+02 9.04E+02 8.87E+02 8.64E+02 8.38E+02 8.27E+02 8.14E+02 7.96E+02 7.83E+02 7.75E+02 7.68E+02 7.53E+02 7.54E+02 
T = 5800 K
1.34E+03 1.28E+03 1.28E+03 1.29E+03 1.24E+03 1.22E+03 1.22E+03 1.18E+03 1.16E+03 1.13E+03 1.10E+03 1.08E+03 1.04E+03 1.01E+03 9.85E+02 9.72E+02 9.36E+02 9.16E+02 9.03E+02 8.94E+02 8.76E+02 8.66E+02 8.63E+02 8.48E+02 8.52E+02 8.46E+02 8.46E+02 8.45E+02 8.28E+02 8.25E+02 8.25E+02 8.27E+02 8.25E+02 8.30E+02 8.24E+02 
T = 5300 K
1.30E+03 1.27E+03 1.24E+03 1.21E+03 1.17E+03 1.17E+03 1.14E+03 1.11E+03 1.10E+03 1.09E+03 1.08E+03 1.06E+03 1.05E+03 1.06E+03 1.04E+03 1.03E+03 1.03E+03 9.97E+02 9.91E+02 1.02E+03 9.95E+02 1.01E+03 1.00E+03 9.86E+02 9.90E+02 9.77E+02 9.82E+02 9.81E+02 9.81E+02 9.56E+02 9.69E+02 9.68E+02 9.65E+02 9.70E+02 9.73E+02 
O₂ =  17.5 %
T = 6300 K
1.29E+03 1.29E+03 1.28E+03 1.28E+03 1.27E+03 1.26E+03 1.27E+03 1.23E+03 1.24E+03 1.23E+03 1.20E+03 1.19E+03 1.19E+03 1.16E+03 1.13E+03 1.13E+03 1.10E+03 1.09E+03 1.05E+03 1.04E+03 1.01E+03 9.88E+02 9.62E+02 9.43E+02 9.22E+02 8.94E+02 8.80E+02 8.70E+02 8.47E+02 8.37E+02 8.24E+02 8.05E+02 8.01E+02 7.94E+02 7.87E+02 
T = 5800 K
1.38E+03 1.36E+03 1.33E+03 1.32E+03 1.30E+03 1.29E+03 1.24E+03 1.24E+03 1.21E+03 1.17E+03 1.14E+03 1.12E+03 1.09E+03 1.07E+03 1.04E+03 1.00E+03 9.85E+02 9.60E+02 9.39E+02 9.37E+02 9.36E+02 9.10E+02 9.15E+02 8.94E+02 8.91E+02 8.88E+02 8.86E+02 8.73E+02 8.76E+02 8.71E+02 8.71E+02 8.73E+02 8.83E+02 8.75E+02 8.90E+02 
T = 5300 K
1.35E+03 1.32E+03 1.30E+03 1.27E+03 1.25E+03 1.20E+03 1.18E+03 1.18E+03 1.14E+03 1.15E+03 1.14E+03 1.13E+03 1.13E+03 1.11E+03 1.11E+03 1.09E+03 1.09E+03 1.08E+03 1.08E+03 1.07E+03 1.08E+03 1.06E+03 1.07E+03 1.05E+03 1.06E+03 1.06E+03 1.05E+03 1.04E+03 1.04E+03 1.04E+03 1.04E+03 1.03E+03 1.03E+03 1.03E+03 1.05E+03 
O₂ =  15.0 %
T = 6300 K
1.33E+03 1.33E+03 1.34E+03 1.34E+03 1.35E+03 1.32E+03 1.33E+03 1.29E+03 1.27E+03 1.27E+03 1.27E+03 1.24E+03 1.23E+03 1.21E+03 1.19E+03 1.19E+03 1.17E+03 1.13E+03 1.11E+03 1.09E+03 1.06E+03 1.04E+03 1.01E+03 9.84E+02 9.50E+02 9.43E+02 9.24E+02 9.16E+02 8.94E+02 8.80E+02 8.68E+02 8.56E+02 8.48E+02 8.37E+02 8.47E+02 
T = 5800 K
1.42E+03 1.44E+03 1.39E+03 1.36E+03 1.35E+03 1.36E+03 1.29E+03 1.26E+03 1.25E+03 1.22E+03 1.20E+03 1.14E+03 1.13E+03 1.10E+03 1.07E+03 1.05E+03 1.02E+03 1.02E+03 9.81E+02 9.79E+02 9.68E+02 9.58E+02 9.53E+02 9.39E+02 9.39E+02 9.33E+02 9.29E+02 9.35E+02 9.27E+02 9.27E+02 9.27E+02 9.19E+02 9.27E+02 9.44E+02 9.37E+02 
T = 5300 K
1.40E+03 1.39E+03 1.36E+03 1.32E+03 1.30E+03 1.29E+03 1.26E+03 1.23E+03 1.23E+03 1.22E+03 1.19E+03 1.19E+03 1.17E+03 1.16E+03 1.17E+03 1.17E+03 1.17E+03 1.14E+03 1.15E+03 1.13E+03 1.15E+03 1.14E+03 1.13E+03 1.13E+03 1.12E+03 1.13E+03 1.14E+03 1.12E+03 1.12E+03 1.12E+03 1.13E+03 1.12E+03 1.11E+03 1.12E+03 1.12E+03 
O₂ =  12.5 %
T = 6300 K
1.41E+03 1.42E+03 1.41E+03 1.39E+03 1.40E+03 1.37E+03 1.38E+03 1.35E+03 1.35E+03 1.35E+03 1.34E+03 1.29E+03 1.28E+03 1.26E+03 1.25E+03 1.24E+03 1.21E+03 1.18E+03 1.17E+03 1.14E+03 1.10E+03 1.08E+03 1.05E+03 1.04E+03 1.01E+03 9.90E+02 9.59E+02 9.44E+02 9.37E+02 9.33E+02 9.11E+02 8.93E+02 8.80E+02 8.91E+02 8.80E+02 
T = 5800 K
1.48E+03 1.46E+03 1.43E+03 1.41E+03 1.40E+03 1.39E+03 1.36E+03 1.33E+03 1.30E+03 1.27E+03 1.25E+03 1.22E+03 1.17E+03 1.14E+03 1.13E+03 1.09E+03 1.07E+03 1.05E+03 1.03E+03 1.03E+03 1.00E+03 1.02E+03 9.93E+02 9.93E+02 9.88E+02 9.83E+02 9.69E+02 9.84E+02 9.73E+02 9.73E+02 9.73E+02 9.77E+02 9.87E+02 9.87E+02 1.01E+03 
T = 5300 K
1.49E+03 1.46E+03 1.42E+03 1.38E+03 1.37E+03 1.34E+03 1.31E+03 1.31E+03 1.29E+03 1.28E+03 1.27E+03 1.27E+03 1.26E+03 1.24E+03 1.24E+03 1.22E+03 1.24E+03 1.24E+03 1.22E+03 1.21E+03 1.22E+03 1.24E+03 1.23E+03 1.23E+03 1.23E+03 1.22E+03 1.23E+03 1.21E+03 1.23E+03 1.22E+03 1.22E+03 1.22E+03 1.21E+03 1.23E+03 1.26E+03 
O₂ =  10.0 %
T = 6300 K
1.48E+03 1.47E+03 1.47E+03 1.46E+03 1.43E+03 1.42E+03 1.41E+03 1.40E+03 1.40E+03 1.40E+03 1.37E+03 1.37E+03 1.34E+03 1.32E+03 1.31E+03 1.29E+03 1.25E+03 1.24E+03 1.18E+03 1.17E+03 1.16E+03 1.11E+03 1.10E+03 1.09E+03 1.05E+03 1.03E+03 1.01E+03 1.00E+03 9.71E+02 9.68E+02 9.69E+02 9.41E+02 9.39E+02 9.37E+02 9.26E+02 
T = 5800 K
1.55E+03 1.53E+03 1.52E+03 1.47E+03 1.49E+03 1.44E+03 1.43E+03 1.37E+03 1.35E+03 1.35E+03 1.31E+03 1.24E+03 1.25E+03 1.21E+03 1.19E+03 1.16E+03 1.13E+03 1.11E+03 1.05E+03 1.09E+03 1.05E+03 1.07E+03 1.06E+03 1.05E+03 1.03E+03 1.04E+03 1.04E+03 1.03E+03 1.04E+03 1.03E+03 1.03E+03 1.04E+03 1.05E+03 1.07E+03 1.07E+03 
T = 5300 K
1.55E+03 1.53E+03 1.48E+03 1.48E+03 1.43E+03 1.43E+03 1.40E+03 1.39E+03 1.37E+03 1.36E+03 1.36E+03 1.35E+03 1.35E+03 1.33E+03 1.34E+03 1.32E+03 1.34E+03 1.32E+03 1.32E+03 1.30E+03 1.31E+03 1.32E+03 1.32E+03 1.31E+03 1.32E+03 1.32E+03 1.18E+03 1.33E+03 1.35E+03 1.34E+03 1.36E+03 1.35E+03 1.36E+03 1.36E+03 1.38E+03 
O₂ =   7.5 %
T = 6300 K
1.48E+03 1.49E+03 1.49E+03 1.49E+03 1.48E+03 1.45E+03 1.44E+03 1.44E+03 1.42E+03 1.40E+03 1.40E+03 1.36E+03 1.34E+03 1.35E+03 1.33E+03 1.31E+03 1.28E+03 1.26E+03 1.23E+03 1.20E+03 1.17E+03 1.14E+03 1.12E+03 1.12E+03 1.08E+03 1.05E+03 1.04E+03 1.02E+03 1.01E+03 9.90E+02 9.86E+02 9.64E+02 9.63E+02 9.67E+02 9.59E+02 
T = 5800 K
1.57E+03 1.56E+03 1.53E+03 1.54E+03 1.52E+03 1.50E+03 1.44E+03 1.43E+03 1.08E+03 1.36E+03 1.34E+03 1.31E+03 1.29E+03 1.26E+03 1.23E+03 1.20E+03 1.17E+03 1.17E+03 1.16E+03 1.13E+03 1.12E+03 1.11E+03 1.11E+03 1.10E+03 1.10E+03 1.09E+03 1.10E+03 1.11E+03 1.12E+03 1.10E+03 1.10E+03 1.11E+03 1.12E+03 1.12E+03 1.15E+03 
T = 5300 K
1.62E+03 1.60E+03 1.55E+03 1.56E+03 1.52E+03 1.50E+03 1.46E+03 1.46E+03 1.46E+03 1.44E+03 1.43E+03 1.43E+03 1.42E+03 1.43E+03 1.39E+03 1.40E+03 1.42E+03 1.42E+03 1.41E+03 1.41E+03 1.41E+03 1.41E+03 1.42E+03 1.43E+03 1.42E+03 1.45E+03 1.48E+03 1.46E+03 1.43E+03 1.52E+03 1.46E+03 1.48E+03 1.50E+03 1.50E+03 1.52E+03 
O₂ =   5.0 %
T = 6300 K
1.42E+03 1.40E+03 1.38E+03 1.39E+03 1.38E+03 1.38E+03 1.35E+03 1.36E+03 1.34E+03 1.32E+03 1.30E+03 1.29E+03 1.29E+03 1.25E+03 1.24E+03 1.22E+03 1.19E+03 1.18E+03 1.15E+03 1.11E+03 1.09E+03 1.08E+03 1.05E+03 1.04E+03 1.01E+03 9.92E+02 9.84E+02 9.66E+02 9.68E+02 9.46E+02 9.32E+02 9.32E+02 9.29E+02 9.26E+02 9.30E+02 
T = 5800 K
1.51E+03 1.49E+03 1.47E+03 1.45E+03 1.44E+03 1.39E+03 1.38E+03 1.34E+03 1.34E+03 1.28E+03 1.27E+03 1.24E+03 1.21E+03 1.21E+03 1.18E+03 1.15E+03 1.13E+03 1.11E+03 1.10E+03 1.09E+03 1.10E+03 1.08E+03 1.07E+03 1.08E+03 1.09E+03 1.07E+03 1.07E+03 1.09E+03 1.08E+03 1.08E+03 1.08E+03 1.11E+03 1.12E+03 1.15E+03 1.17E+03 
T = 5300 K
1.60E+03 1.57E+03 1.56E+03 1.54E+03 1.52E+03 1.51E+03 1.49E+03 1.46E+03 1.45E+03 1.48E+03 1.46E+03 1.45E+03 1.44E+03 1.43E+03 1.42E+03 1.47E+03 1.44E+03 1.47E+03 1.44E+03 1.46E+03 1.47E+03 1.49E+03 1.50E+03 1.48E+03 1.54E+03 1.48E+03 1.54E+03 1.56E+03 1.58E+03 1.59E+03 1.61E+03 1.68E+03 1.67E+03 1.70E+03 1.73E+03 
O₂ =   3.0 %
T = 6300 K
1.00E+03 1.00E+03 1.00E+03 9.91E+02 9.90E+02 9.76E+02 9.64E+02 9.46E+02 9.57E+02 9.31E+02 9.30E+02 9.20E+02 8.95E+02 8.88E+02 8.69E+02 8.57E+02 8.48E+02 8.28E+02 8.02E+02 7.95E+02 7.76E+02 7.60E+02 7.47E+02 7.34E+02 7.30E+02 7.21E+02 7.00E+02 6.91E+02 6.98E+02 7.03E+02 6.88E+02 6.81E+02 6.84E+02 6.85E+02 6.96E+02 
T = 5800 K
1.08E+03 1.07E+03 1.06E+03 1.03E+03 1.01E+03 9.96E+02 9.94E+02 9.74E+02 9.43E+02 9.37E+02 9.26E+02 9.11E+02 8.91E+02 8.79E+02 8.65E+02 8.55E+02 8.42E+02 8.54E+02 8.43E+02 8.37E+02 8.35E+02 8.29E+02 8.36E+02 8.40E+02 8.46E+02 8.54E+02 8.54E+02 8.57E+02 8.60E+02 8.73E+02 8.73E+02 9.24E+02 9.14E+02 9.72E+02 1.00E+03 
T = 5300 K
1.25E+03 1.24E+03 1.21E+03 1.24E+03 1.23E+03 1.22E+03 1.24E+03 1.20E+03 1.23E+03 1.21E+03 1.20E+03 1.24E+03 1.25E+03 1.24E+03 1.27E+03 1.26E+03 1.27E+03 1.31E+03 1.33E+03 1.30E+03 1.35E+03 1.37E+03 1.41E+03 1.42E+03 1.40E+03 1.47E+03 1.48E+03 1.53E+03 1.55E+03 1.59E+03 1.62E+03 1.66E+03 1.74E+03 1.78E+03 1.92E+03 
O₂ =   2.0 %
T = 6300 K
6.22E+02 6.19E+02 6.12E+02 6.00E+02 5.92E+02 5.99E+02 5.95E+02 5.95E+02 5.94E+02 5.69E+02 5.65E+02 5.64E+02 5.49E+02 5.38E+02 5.29E+02 5.23E+02 5.24E+02 5.17E+02 4.99E+02 4.95E+02 4.82E+02 4.79E+02 4.73E+02 4.69E+02 4.68E+02 4.55E+02 4.52E+02 4.56E+02 4.52E+02 4.46E+02 4.52E+02 4.46E+02 4.49E+02 4.51E+02 4.59E+02 
T = 5800 K
6.41E+02 6.37E+02 6.23E+02 6.21E+02 6.12E+02 6.07E+02 5.94E+02 5.90E+02 5.80E+02 5.61E+02 5.64E+02 5.57E+02 5.51E+02 5.50E+02 5.42E+02 5.42E+02 5.41E+02 5.41E+02 5.44E+02 5.46E+02 5.44E+02 5.44E+02 5.47E+02 5.55E+02 5.57E+02 5.64E+02 5.67E+02 5.73E+02 5.76E+02 5.85E+02 5.85E+02 6.17E+02 6.47E+02 6.74E+02 7.17E+02 
T = 5300 K
7.87E+02 6.71E+02 7.93E+02 8.02E+02 8.08E+02 7.93E+02 8.08E+02 8.23E+02 8.33E+02 8.31E+02 8.46E+02 8.56E+02 8.65E+02 8.62E+02 9.03E+02 9.05E+02 9.11E+02 9.30E+02 9.49E+02 9.77E+02 1.01E+03 1.03E+03 1.05E+03 1.08E+03 1.15E+03 1.16E+03 1.20E+03 1.24E+03 1.28E+03 1.32E+03 1.41E+03 1.52E+03 1.58E+03 1.76E+03 1.91E+03 
O₂ =   1.5 %
T = 6300 K
4.00E+02 4.02E+02 3.97E+02 3.92E+02 3.84E+02 3.88E+02 3.90E+02 3.83E+02 3.81E+02 3.80E+02 3.75E+02 3.74E+02 3.73E+02 3.65E+02 3.60E+02 3.53E+02 3.55E+02 3.45E+02 3.43E+02 3.39E+02 3.35E+02 3.30E+02 3.26E+02 3.25E+02 3.20E+02 3.21E+02 3.19E+02 3.20E+02 3.20E+02 3.20E+02 3.14E+02 3.21E+02 3.17E+02 3.21E+02 3.27E+02 
T = 5800 K
4.24E+02 4.16E+02 4.16E+02 4.04E+02 4.02E+02 3.97E+02 3.94E+02 3.95E+02 3.88E+02 3.82E+02 3.82E+02 3.85E+02 3.76E+02 3.72E+02 3.73E+02 3.68E+02 3.73E+02 3.73E+02 3.79E+02 3.77E+02 3.78E+02 3.70E+02 3.84E+02 3.85E+02 3.85E+02 3.93E+02 3.92E+02 4.00E+02 4.03E+02 4.07E+02 4.07E+02 4.29E+02 4.50E+02 4.74E+02 5.02E+02 
T = 5300 K
5.14E+02 5.08E+02 5.17E+02 5.12E+02 5.23E+02 5.29E+02 5.34E+02 5.39E+02 5.49E+02 5.60E+02 5.68E+02 5.74E+02 5.89E+02 5.92E+02 6.03E+02 6.14E+02 6.21E+02 6.41E+02 6.47E+02 6.75E+02 7.11E+02 7.29E+02 7.66E+02 7.88E+02 8.16E+02 8.71E+02 8.88E+02 9.47E+02 9.85E+02 1.05E+03 1.13E+03 1.23E+03 1.43E+03 1.61E+03 1.83E+03 
O₂ =   1.0 %
T = 6300 K
1.94E+02 1.97E+02 1.95E+02 1.92E+02 1.93E+02 1.93E+02 1.92E+02 1.90E+02 1.90E+02 1.88E+02 1.86E+02 1.88E+02 1.88E+02 1.85E+02 1.82E+02 1.83E+02 1.85E+02 1.78E+02 1.83E+02 1.80E+02 1.79E+02 1.77E+02 1.75E+02 1.79E+02 1.78E+02 1.79E+02 1.78E+02 1.81E+02 1.79E+02 1.85E+02 1.82E+02 1.86E+02 1.86E+02 1.88E+02 1.90E+02 
T = 5800 K
2.07E+02 2.05E+02 2.02E+02 2.06E+02 2.04E+02 2.00E+02 2.05E+02 2.01E+02 2.05E+02 1.98E+02 2.00E+02 2.02E+02 1.99E+02 2.04E+02 2.05E+02 2.05E+02 2.11E+02 2.11E+02 2.10E+02 2.16E+02 2.14E+02 2.18E+02 2.20E+02 2.22E+02 2.23E+02 2.25E+02 2.27E+02 2.30E+02 2.34E+02 2.37E+02 2.37E+02 2.50E+02 2.62E+02 2.76E+02 2.93E+02 
T = 5300 K
2.67E+02 2.70E+02 2.73E+02 2.76E+02 2.84E+02 2.87E+02 2.91E+02 2.95E+02 3.00E+02 3.04E+02 3.11E+02 3.15E+02 3.20E+02 3.23E+02 3.30E+02 3.35E+02 3.43E+02 3.49E+02 3.59E+02 3.68E+02 3.81E+02 3.92E+02 4.06E+02 4.27E+02 4.45E+02 4.69E+02 4.92E+02 5.22E+02 5.43E+02 5.95E+02 6.44E+02 7.94E+02 9.54E+02 1.15E+03 1.41E+03 
O₂ =   0.5 %
T = 6300 K
4.58E+01 4.61E+01 4.61E+01 4.59E+01 4.61E+01 4.54E+01 4.60E+01 4.63E+01 4.61E+01 4.59E+01 4.60E+01 4.58E+01 4.60E+01 4.58E+01 4.58E+01 4.62E+01 4.62E+01 4.64E+01 4.68E+01 4.78E+01 4.83E+01 4.85E+01 4.94E+01 4.98E+01 5.11E+01 5.17E+01 5.26E+01 5.49E+01 5.55E+01 5.66E+01 5.69E+01 5.91E+01 6.14E+01 6.27E+01 6.52E+01 
T = 5800 K
4.99E+01 5.02E+01 5.11E+01 5.20E+01 5.21E+01 5.32E+01 5.27E+01 5.45E+01 5.39E+01 5.48E+01 5.60E+01 5.60E+01 5.81E+01 5.89E+01 6.06E+01 6.24E+01 6.37E+01 6.63E+01 6.75E+01 6.92E+01 7.05E+01 7.23E+01 7.39E+01 7.50E+01 7.66E+01 7.76E+01 7.90E+01 8.06E+01 8.21E+01 8.39E+01 8.39E+01 9.04E+01 9.57E+01 1.02E+02 1.10E+02 
T = 5300 K
7.80E+01 8.06E+01 8.33E+01 8.58E+01 8.83E+01 9.14E+01 9.42E+01 9.73E+01 9.98E+01 1.02E+02 1.05E+02 1.06E+02 1.09E+02 1.11E+02 1.14E+02 1.17E+02 1.20E+02 1.23E+02 1.27E+02 1.30E+02 1.35E+02 1.40E+02 1.46E+02 1.52E+02 1.60E+02 1.69E+02 1.78E+02 1.89E+02 2.01E+02 2.12E+02 2.32E+02 2.74E+02 3.29E+02 4.20E+02 5.33E+02 
OH (10^6 cm^-1)
O₂ = 30.0%
T = 6300 K
2.10E+00 2.10E+00 2.10E+00 2.10E+00 2.10E+00 2.20E+00 2.20E+00 2.20E+00 2.20E+00 2.30E+00 2.30E+00 2.30E+00 2.40E+00 2.40E+00 2.40E+00 2.50E+00 2.50E+00 2.60E+00 2.70E+00 2.70E+00 2.80E+00 2.90E+00 3.00E+00 3.10E+00 3.10E+00 3.20E+00 3.30E+00 3.40E+00 3.40E+00 3.50E+00 3.60E+00 3.70E+00 3.70E+00 3.70E+00 3.70E+00 
T = 5800 K
1.90E+00 1.90E+00 1.90E+00 1.70E+00 2.00E+00 2.00E+00 2.10E+00 2.10E+00 2.20E+00 2.30E+00 2.30E+00 2.40E+00 2.50E+00 2.50E+00 2.60E+00 2.70E+00 2.80E+00 2.80E+00 2.80E+00 2.90E+00 3.00E+00 3.00E+00 3.10E+00 3.10E+00 3.10E+00 3.10E+00 3.10E+00 3.20E+00 3.20E+00 3.20E+00 3.20E+00 3.20E+00 3.20E+00 3.20E+00 3.20E+00 
T = 5300 K
1.80E+00 1.80E+00 1.90E+00 1.90E+00 2.00E+00 2.00E+00 2.10E+00 2.10E+00 2.20E+00 2.20E+00 2.30E+00 2.30E+00 2.30E+00 2.30E+00 2.30E+00 2.40E+00 2.40E+00 2.40E+00 2.40E+00 2.40E+00 2.40E+00 2.50E+00 2.40E+00 2.50E+00 2.50E+00 2.50E+00 2.50E+00 2.50E+00 2.50E+00 2.50E+00 2.40E+00 2.40E+00 2.40E+00 2.30E+00 2.20E+00 
O₂ = 27.5%
T = 6300 K
2.10E+00 2.20E+00 2.10E+00 2.20E+00 2.20E+00 2.20E+00 2.20E+00 2.20E+00 2.20E+00 2.30E+00 2.30E+00 2.30E+00 2.30E+00 2.40E+00 2.40E+00 2.50E+00 2.50E+00 2.60E+00 2.70E+00 2.70E+00 2.80E+00 2.90E+00 3.00E+00 3.10E+00 3.10E+00 3.20E+00 3.30E+00 3.30E+00 3.40E+00 3.50E+00 3.50E+00 3.60E+00 3.60E+00 3.70E+00 3.60E+00 
T = 5800 K
1.90E+00 1.90E+00 1.90E+00 2.00E+00 2.00E+00 2.10E+00 2.10E+00 2.20E+00 2.20E+00 2.30E+00 2.40E+00 2.40E+00 2.40E+00 2.50E+00 2.70E+00 2.70E+00 2.70E+00 2.80E+00 2.90E+00 2.90E+00 3.00E+00 3.00E+00 3.00E+00 3.10E+00 3.10E+00 3.10E+00 3.10E+00 3.10E+00 3.10E+00 3.10E+00 3.10E+00 3.20E+00 3.10E+00 3.10E+00 3.10E+00 
T = 5300 K
1.80E+00 1.80E+00 1.90E+00 1.90E+00 2.00E+00 2.00E+00 2.10E+00 2.10E+00 2.10E+00 2.20E+00 2.20E+00 2.20E+00 2.30E+00 2.30E+00 2.30E+00 2.30E+00 2.30E+00 2.30E+00 2.40E+00 2.40E+00 2.40E+00 2.40E+00 2.40E+00 2.40E+00 2.40E+00 2.40E+00 2.40E+00 2.50E+00 2.40E+00 2.40E+00 2.40E+00 2.40E+00 2.40E+00 2.30E+00 2.20E+00 
O₂ = 25.0%
T = 6300 K
2.10E+00 2.10E+00 2.10E+00 2.20E+00 2.20E+00 2.20E+00 2.20E+00 2.20E+00 2.30E+00 2.20E+00 2.30E+00 2.40E+00 2.40E+00 2.30E+00 2.40E+00 2.50E+00 2.60E+00 2.60E+00 2.70E+00 2.70E+00 2.80E+00 2.90E+00 3.00E+00 3.10E+00 3.10E+00 3.20E+00 3.30E+00 3.30E+00 3.40E+00 3.40E+00 3.50E+00 3.50E+00 3.60E+00 3.60E+00 3.60E+00 
T = 5800 K
1.90E+00 1.90E+00 1.90E+00 1.90E+00 2.00E+00 2.00E+00 2.10E+00 2.10E+00 2.20E+00 2.30E+00 2.30E+00 2.40E+00 2.40E+00 2.50E+00 2.60E+00 2.70E+00 2.70E+00 2.80E+00 2.90E+00 2.90E+00 2.90E+00 3.00E+00 3.00E+00 3.00E+00 3.00E+00 3.10E+00 3.10E+00 3.10E+00 3.10E+00 3.10E+00 3.10E+00 3.10E+00 3.00E+00 3.00E+00 3.00E+00 
T = 5300 K
1.80E+00 1.80E+00 1.90E+00 1.90E+00 1.90E+00 2.00E+00 2.00E+00 2.10E+00 2.10E+00 2.10E+00 2.20E+00 2.20E+00 2.20E+00 2.20E+00 2.20E+00 2.30E+00 2.30E+00 2.30E+00 2.30E+00 2.30E+00 2.30E+00 2.30E+00 2.30E+00 2.30E+00 2.30E+00 2.30E+00 2.30E+00 2.30E+00 2.30E+00 2.30E+00 2.30E+00 2.30E+00 2.30E+00 2.20E+00 2.20E+00 
O₂ = 22.5%
T = 6300 K
2.10E+00 2.20E+00 2.20E+00 2.20E+00 2.20E+00 2.20E+00 2.20E+00 2.20E+00 2.20E+00 2.30E+00 2.30E+00 2.30E+00 2.40E+00 2.40E+00 2.40E+00 2.50E+00 2.60E+00 2.60E+00 2.70E+00 2.70E+00 2.80E+00 2.90E+00 2.90E+00 3.00E+00 3.10E+00 3.10E+00 3.20E+00 3.30E+00 3.40E+00 3.40E+00 3.40E+00 3.50E+00 3.50E+00 3.60E+00 3.60E+00 
T = 5800 K
1.90E+00 1.90E+00 1.90E+00 1.90E+00 2.00E+00 2.00E+00 2.10E+00 2.10E+00 2.20E+00 2.20E+00 2.30E+00 2.30E+00 2.40E+00 2.50E+00 2.60E+00 2.60E+00 2.70E+00 2.80E+00 2.80E+00 2.80E+00 2.90E+00 2.90E+00 3.00E+00 3.00E+00 3.00E+00 3.00E+00 3.00E+00 3.00E+00 3.00E+00 3.00E+00 3.00E+00 3.00E+00 3.00E+00 3.00E+00 2.90E+00 
T = 5300 K
1.70E+00 1.80E+00 1.80E+00 1.90E+00 1.90E+00 2.00E+00 2.00E+00 2.10E+00 2.10E+00 2.10E+00 2.20E+00 2.10E+00 2.20E+00 2.20E+00 2.20E+00 2.20E+00 2.20E+00 2.20E+00 2.20E+00 2.20E+00 2.20E+00 2.30E+00 2.30E+00 2.30E+00 2.20E+00 2.20E+00 2.30E+00 2.20E+00 1.30E+00 2.30E+00 2.20E+00 2.20E+00 2.20E+00 2.10E+00 2.10E+00 
O₂ = 20.0%
T = 6300 K
2.10E+00 2.10E+00 2.10E+00 2.20E+00 2.20E+00 2.20E+00 2.20E+00 2.20E+00 2.30E+00 2.30E+00 2.30E+00 2.30E+00 2.40E+00 2.40E+00 2.40E+00 2.50E+00 2.50E+00 2.60E+00 2.60E+00 2.70E+00 2.80E+00 2.90E+00 3.00E+00 3.00E+00 3.00E+00 3.10E+00 3.20E+00 3.30E+00 3.30E+00 3.40E+00 3.40E+00 3.40E+00 3.50E+00 3.50E+00 3.50E+00 
T = 5800 K
1.90E+00 1.90E+00 1.90E+00 1.90E+00 2.00E+00 2.00E+00 2.10E+00 2.10E+00 2.20E+00 2.20E+00 2.30E+00 2.30E+00 2.40E+00 2.50E+00 2.60E+00 2.60E+00 2.70E+00 2.70E+00 2.80E+00 2.80E+00 2.90E+00 2.90E+00 2.90E+00 2.90E+00 2.90E+00 2.90E+00 2.90E+00 2.90E+00 3.00E+00 3.00E+00 3.00E+00 2.90E+00 2.90E+00 2.90E+00 2.80E+00 
T = 5300 K
1.70E+00 1.80E+00 1.80E+00 1.90E+00 1.90E+00 1.90E+00 2.00E+00 2.00E+00 2.10E+00 2.10E+00 2.10E+00 2.10E+00 2.10E+00 2.10E+00 2.10E+00 2.20E+00 2.20E+00 2.20E+00 2.20E+00 2.20E+00 2.20E+00 2.20E+00 2.20E+00 2.20E+00 2.20E+00 2.20E+00 2.20E+00 2.20E+00 2.20E+00 2.20E+00 2.20E+00 2.10E+00 2.10E+00 2.10E+00 2.00E+00 
O₂ = 17.5%
T = 6300 K
2.10E+00 2.10E+00 2.10E+00 2.20E+00 2.20E+00 2.20E+00 2.20E+00 2.20E+00 2.20E+00 2.20E+00 2.30E+00 2.30E+00 2.30E+00 2.40E+00 2.40E+00 2.50E+00 2.50E+00 2.60E+00 2.60E+00 2.70E+00 2.80E+00 2.80E+00 2.90E+00 2.90E+00 3.00E+00 3.10E+00 3.10E+00 3.20E+00 3.30E+00 3.30E+00 3.30E+00 3.40E+00 3.40E+00 3.40E+00 3.40E+00 
T = 5800 K
1.90E+00 1.90E+00 1.90E+00 1.90E+00 2.00E+00 2.00E+00 2.10E+00 2.10E+00 2.10E+00 2.20E+00 2.30E+00 2.30E+00 2.40E+00 2.40E+00 2.50E+00 2.60E+00 2.60E+00 2.70E+00 2.80E+00 2.80E+00 2.80E+00 2.80E+00 2.80E+00 2.90E+00 2.90E+00 2.90E+00 2.90E+00 2.90E+00 2.90E+00 2.90E+00 2.90E+00 2.80E+00 2.80E+00 2.80E+00 2.70E+00 
T = 5300 K
1.70E+00 1.80E+00 1.80E+00 1.80E+00 1.90E+00 1.90E+00 2.00E+00 2.00E+00 2.00E+00 2.00E+00 2.00E+00 2.10E+00 2.00E+00 2.10E+00 2.10E+00 2.10E+00 2.10E+00 2.10E+00 2.10E+00 2.10E+00 2.10E+00 2.10E+00 2.10E+00 2.10E+00 2.10E+00 2.10E+00 2.10E+00 2.10E+00 2.10E+00 2.10E+00 2.10E+00 2.10E+00 2.10E+00 2.00E+00 1.90E+00 
O₂ = 15.0%
T = 6300 K
2.10E+00 2.10E+00 2.10E+00 2.10E+00 2.10E+00 2.10E+00 2.20E+00 2.20E+00 2.20E+00 2.20E+00 2.20E+00 2.30E+00 2.30E+00 2.40E+00 2.40E+00 2.40E+00 2.50E+00 2.50E+00 2.60E+00 2.60E+00 2.70E+00 2.80E+00 2.80E+00 2.90E+00 3.00E+00 3.00E+00 3.10E+00 3.10E+00 3.20E+00 3.20E+00 3.30E+00 3.30E+00 3.30E+00 3.30E+00 3.30E+00 
T = 5800 K
1.90E+00 1.80E+00 1.90E+00 1.90E+00 2.00E+00 2.10E+00 2.10E+00 2.10E+00 2.10E+00 2.20E+00 2.20E+00 2.30E+00 2.30E+00 2.40E+00 2.50E+00 2.50E+00 2.60E+00 2.60E+00 2.70E+00 2.70E+00 2.70E+00 2.70E+00 2.80E+00 2.80E+00 2.80E+00 2.80E+00 2.80E+00 2.80E+00 2.80E+00 2.80E+00 2.80E+00 2.80E+00 2.70E+00 2.60E+00 2.60E+00 
T = 5300 K
1.70E+00 1.70E+00 1.80E+00 1.80E+00 1.80E+00 1.90E+00 1.90E+00 1.90E+00 1.90E+00 2.00E+00 2.00E+00 2.00E+00 2.00E+00 2.00E+00 2.00E+00 2.00E+00 2.00E+00 2.10E+00 2.00E+00 2.10E+00 2.00E+00 2.00E+00 2.00E+00 2.00E+00 2.00E+00 2.00E+00 2.00E+00 2.00E+00 2.00E+00 2.00E+00 2.00E+00 1.90E+00 1.90E+00 1.90E+00 1.80E+00 
O₂ = 12.5%
T = 6300 K
2.10E+00 2.10E+00 2.10E+00 2.10E+00 2.10E+00 2.10E+00 2.10E+00 2.20E+00 2.20E+00 2.20E+00 2.30E+00 2.30E+00 2.30E+00 2.30E+00 2.40E+00 2.40E+00 2.40E+00 2.50E+00 2.50E+00 2.60E+00 2.70E+00 2.70E+00 2.80E+00 2.80E+00 2.90E+00 3.00E+00 3.00E+00 3.10E+00 3.10E+00 3.10E+00 3.20E+00 3.20E+00 3.30E+00 3.20E+00 3.20E+00 
T = 5800 K
1.80E+00 1.90E+00 1.90E+00 1.90E+00 1.90E+00 1.90E+00 2.00E+00 2.10E+00 2.10E+00 2.10E+00 2.30E+00 2.20E+00 2.30E+00 2.40E+00 2.50E+00 2.50E+00 2.50E+00 2.60E+00 2.70E+00 2.80E+00 2.70E+00 2.70E+00 2.70E+00 2.70E+00 2.70E+00 2.70E+00 2.70E+00 2.70E+00 2.70E+00 2.70E+00 2.70E+00 2.70E+00 2.70E+00 2.60E+00 2.50E+00 
T = 5300 K
1.60E+00 1.70E+00 1.70E+00 1.80E+00 1.80E+00 1.80E+00 1.90E+00 1.90E+00 1.90E+00 1.90E+00 1.90E+00 1.90E+00 1.90E+00 1.90E+00 1.90E+00 2.00E+00 1.90E+00 1.90E+00 2.00E+00 2.00E+00 2.00E+00 1.90E+00 1.90E+00 1.90E+00 1.90E+00 1.90E+00 1.90E+00 1.90E+00 1.80E+00 1.90E+00 1.80E+00 1.80E+00 1.80E+00 1.80E+00 1.70E+00 
O₂ = 10.0%
T = 6300 K
2.00E+00 2.00E+00 2.00E+00 2.10E+00 2.10E+00 2.10E+00 2.10E+00 2.10E+00 2.10E+00 2.10E+00 2.20E+00 2.20E+00 2.20E+00 2.30E+00 2.30E+00 2.30E+00 2.40E+00 2.40E+00 2.50E+00 2.50E+00 2.60E+00 2.60E+00 2.70E+00 2.70E+00 2.80E+00 2.90E+00 2.90E+00 3.00E+00 3.00E+00 3.00E+00 3.10E+00 3.10E+00 3.10E+00 3.10E+00 3.10E+00 
T = 5800 K
1.80E+00 1.80E+00 1.80E+00 1.90E+00 1.90E+00 1.90E+00 1.90E+00 2.00E+00 2.00E+00 2.10E+00 2.10E+00 2.20E+00 2.20E+00 2.30E+00 2.30E+00 2.40E+00 2.40E+00 2.50E+00 2.50E+00 2.50E+00 2.60E+00 2.60E+00 2.60E+00 2.60E+00 2.60E+00 2.60E+00 2.60E+00 2.60E+00 2.60E+00 2.60E+00 2.60E+00 2.50E+00 2.50E+00 2.40E+00 2.40E+00 
T = 5300 K
1.60E+00 1.60E+00 1.70E+00 1.70E+00 1.70E+00 1.70E+00 1.80E+00 1.80E+00 1.80E+00 1.80E+00 1.80E+00 1.90E+00 1.80E+00 1.80E+00 1.90E+00 1.90E+00 1.80E+00 1.80E+00 1.80E+00 1.90E+00 1.80E+00 1.80E+00 1.80E+00 1.80E+00 1.80E+00 1.80E+00 2.10E+00 1.70E+00 1.70E+00 1.70E+00 1.70E+00 1.70E+00 1.60E+00 1.60E+00 1.60E+00 
O₂ = 7.5%
T = 6300 K
2.00E+00 2.00E+00 2.00E+00 2.00E+00 2.00E+00 2.10E+00 2.10E+00 2.10E+00 2.10E+00 2.10E+00 2.20E+00 2.20E+00 2.20E+00 2.20E+00 2.30E+00 2.30E+00 2.30E+00 2.40E+00 2.40E+00 2.50E+00 2.60E+00 2.60E+00 2.70E+00 2.70E+00 2.80E+00 2.80E+00 2.90E+00 2.90E+00 2.90E+00 2.90E+00 3.00E+00 3.00E+00 3.00E+00 3.00E+00 3.00E+00 
T = 5800 K
1.80E+00 1.80E+00 1.80E+00 1.80E+00 1.80E+00 1.90E+00 1.90E+00 1.90E+00 2.60E+00 2.10E+00 2.10E+00 2.10E+00 2.20E+00 2.20E+00 2.30E+00 2.30E+00 2.30E+00 2.40E+00 2.40E+00 2.50E+00 2.50E+00 2.50E+00 2.50E+00 2.50E+00 2.50E+00 2.50E+00 2.50E+00 2.40E+00 2.40E+00 2.50E+00 2.50E+00 2.40E+00 2.40E+00 2.30E+00 2.30E+00 
T = 5300 K
1.60E+00 1.60E+00 1.60E+00 1.60E+00 1.70E+00 1.70E+00 1.70E+00 1.70E+00 1.80E+00 1.80E+00 1.80E+00 1.80E+00 1.80E+00 1.80E+00 1.80E+00 1.80E+00 1.70E+00 1.80E+00 1.80E+00 1.70E+00 1.70E+00 1.70E+00 1.70E+00 1.70E+00 1.70E+00 1.60E+00 1.60E+00 1.60E+00 1.60E+00 1.60E+00 1.60E+00 1.60E+00 1.50E+00 1.50E+00 1.50E+00 
O₂ = 5.0%
T = 6300 K
2.10E+00 2.10E+00 2.10E+00 2.10E+00 2.10E+00 2.10E+00 2.20E+00 2.20E+00 2.20E+00 2.20E+00 2.30E+00 2.30E+00 2.30E+00 2.30E+00 2.40E+00 2.40E+00 2.50E+00 2.50E+00 2.50E+00 2.60E+00 2.70E+00 2.70E+00 2.80E+00 2.80E+00 2.90E+00 2.90E+00 2.90E+00 3.00E+00 2.90E+00 3.00E+00 3.00E+00 3.00E+00 3.00E+00 3.00E+00 3.00E+00 
T = 5800 K
1.80E+00 1.80E+00 1.90E+00 1.90E+00 1.90E+00 2.00E+00 2.00E+00 2.00E+00 2.00E+00 2.10E+00 2.20E+00 2.20E+00 2.30E+00 2.30E+00 2.30E+00 2.40E+00 2.40E+00 2.40E+00 2.50E+00 2.50E+00 2.50E+00 2.50E+00 2.50E+00 2.50E+00 2.50E+00 2.50E+00 2.50E+00 2.40E+00 2.50E+00 2.50E+00 2.50E+00 2.30E+00 2.30E+00 2.20E+00 2.20E+00 
T = 5300 K
1.50E+00 1.60E+00 1.60E+00 1.60E+00 1.70E+00 1.70E+00 1.70E+00 1.70E+00 1.70E+00 1.70E+00 1.70E+00 1.70E+00 1.70E+00 1.70E+00 1.70E+00 1.70E+00 1.70E+00 1.70E+00 1.70E+00 1.70E+00 1.70E+00 1.60E+00 1.60E+00 1.70E+00 1.50E+00 1.60E+00 1.50E+00 1.50E+00 1.50E+00 1.50E+00 1.40E+00 1.40E+00 1.40E+00 1.30E+00 1.30E+00 
O₂ = 3.0%
T = 6300 K
2.70E+00 2.70E+00 2.70E+00 2.70E+00 2.70E+00 2.80E+00 2.80E+00 2.80E+00 2.80E+00 2.90E+00 2.90E+00 2.90E+00 2.90E+00 3.00E+00 3.00E+00 3.10E+00 3.10E+00 3.20E+00 3.20E+00 3.30E+00 3.40E+00 3.40E+00 3.50E+00 3.40E+00 3.50E+00 3.60E+00 3.70E+00 3.60E+00 3.70E+00 3.60E+00 3.70E+00 3.60E+00 3.70E+00 3.60E+00 3.60E+00 
T = 5800 K
2.40E+00 2.30E+00 2.30E+00 2.40E+00 2.50E+00 2.50E+00 2.50E+00 2.50E+00 2.60E+00 2.60E+00 2.70E+00 2.70E+00 2.80E+00 2.80E+00 2.90E+00 2.90E+00 2.80E+00 2.90E+00 2.90E+00 2.90E+00 3.00E+00 3.00E+00 2.90E+00 2.90E+00 2.90E+00 2.90E+00 2.90E+00 2.80E+00 2.80E+00 2.80E+00 2.80E+00 2.60E+00 2.60E+00 2.50E+00 2.40E+00 
T = 5300 K
1.80E+00 1.90E+00 1.90E+00 1.90E+00 1.90E+00 1.90E+00 1.90E+00 2.00E+00 1.90E+00 2.00E+00 2.00E+00 1.90E+00 1.90E+00 1.90E+00 1.80E+00 1.90E+00 1.90E+00 1.80E+00 1.70E+00 1.80E+00 1.70E+00 1.70E+00 1.70E+00 1.60E+00 1.70E+00 1.60E+00 1.60E+00 1.50E+00 1.50E+00 1.40E+00 1.50E+00 1.40E+00 1.30E+00 1.30E+00 1.10E+00 
O₂ = 2.0%
T = 6300 K
3.90E+00 4.00E+00 4.00E+00 4.00E+00 4.10E+00 4.00E+00 4.10E+00 4.10E+00 4.10E+00 4.20E+00 4.20E+00 4.20E+00 4.30E+00 4.40E+00 4.50E+00 4.50E+00 4.50E+00 4.60E+00 4.70E+00 4.70E+00 4.80E+00 4.80E+00 4.90E+00 4.90E+00 4.90E+00 5.00E+00 5.00E+00 5.00E+00 5.00E+00 5.10E+00 5.00E+00 5.00E+00 4.90E+00 4.90E+00 4.80E+00 
T = 5800 K
3.50E+00 3.50E+00 3.60E+00 3.60E+00 3.70E+00 3.70E+00 3.70E+00 3.80E+00 3.80E+00 3.90E+00 3.90E+00 4.00E+00 4.00E+00 4.00E+00 4.00E+00 4.10E+00 4.10E+00 4.10E+00 4.00E+00 4.00E+00 4.00E+00 4.00E+00 4.00E+00 4.00E+00 3.90E+00 3.90E+00 3.80E+00 3.80E+00 3.80E+00 3.70E+00 3.70E+00 3.50E+00 3.30E+00 3.20E+00 3.00E+00 
T = 5300 K
2.70E+00 3.40E+00 2.70E+00 2.70E+00 2.60E+00 2.70E+00 2.60E+00 2.60E+00 2.50E+00 2.60E+00 2.60E+00 2.50E+00 2.50E+00 2.50E+00 2.40E+00 2.40E+00 2.40E+00 2.30E+00 2.30E+00 2.20E+00 2.20E+00 2.20E+00 2.10E+00 2.00E+00 1.90E+00 1.90E+00 1.80E+00 1.80E+00 1.70E+00 1.70E+00 1.60E+00 1.50E+00 1.40E+00 1.30E+00 1.20E+00 
O₂ = 1.5%
T = 6300 K
5.80E+00 5.80E+00 5.80E+00 5.90E+00 6.00E+00 6.00E+00 5.90E+00 6.10E+00 6.10E+00 6.10E+00 6.10E+00 6.10E+00 6.10E+00 6.20E+00 6.30E+00 6.40E+00 6.30E+00 6.50E+00 6.50E+00 6.60E+00 6.60E+00 6.70E+00 6.70E+00 6.70E+00 6.80E+00 6.80E+00 6.80E+00 6.80E+00 6.70E+00 6.70E+00 6.70E+00 6.60E+00 6.60E+00 6.50E+00 6.30E+00 
T = 5800 K
5.10E+00 5.20E+00 5.20E+00 5.30E+00 5.30E+00 5.30E+00 5.40E+00 5.40E+00 5.50E+00 5.50E+00 5.50E+00 5.40E+00 5.50E+00 5.60E+00 5.50E+00 5.60E+00 5.50E+00 5.50E+00 5.40E+00 5.40E+00 5.40E+00 5.50E+00 5.30E+00 5.30E+00 5.30E+00 5.20E+00 5.10E+00 5.00E+00 5.00E+00 4.90E+00 4.90E+00 4.70E+00 4.40E+00 4.20E+00 4.00E+00 
T = 5300 K
3.90E+00 3.90E+00 3.90E+00 3.90E+00 3.80E+00 3.80E+00 3.80E+00 3.70E+00 3.70E+00 3.60E+00 3.50E+00 3.50E+00 3.40E+00 3.40E+00 3.30E+00 3.30E+00 3.20E+00 3.20E+00 3.10E+00 3.00E+00 2.90E+00 2.80E+00 2.70E+00 2.60E+00 2.50E+00 2.40E+00 2.40E+00 2.30E+00 2.10E+00 2.00E+00 1.90E+00 1.80E+00 1.60E+00 1.40E+00 1.20E+00 
O₂ = 1.0%
T = 6300 K
1.20E+01 1.20E+01 1.20E+01 1.30E+01 1.20E+01 1.20E+01 1.20E+01 1.30E+01 1.20E+01 1.30E+01 1.30E+01 1.30E+01 1.30E+01 1.30E+01 1.30E+01 1.30E+01 1.30E+01 1.30E+01 1.30E+01 1.30E+01 1.30E+01 1.30E+01 1.30E+01 1.30E+01 1.30E+01 1.20E+01 1.20E+01 1.20E+01 1.20E+01 1.20E+01 1.20E+01 1.20E+01 1.10E+01 1.10E+01 1.10E+01 
T = 5800 K
1.10E+01 1.10E+01 1.10E+01 1.10E+01 1.10E+01 1.10E+01 1.10E+01 1.10E+01 1.10E+01 1.10E+01 1.10E+01 1.10E+01 1.10E+01 1.10E+01 1.00E+01 1.00E+01 1.00E+01 9.90E+00 9.90E+00 9.70E+00 9.60E+00 9.50E+00 9.30E+00 9.20E+00 9.10E+00 9.00E+00 8.90E+00 8.80E+00 8.60E+00 8.50E+00 8.50E+00 7.90E+00 7.50E+00 7.10E+00 6.70E+00 
T = 5300 K
7.60E+00 7.50E+00 7.40E+00 7.30E+00 7.10E+00 7.00E+00 6.90E+00 6.70E+00 6.60E+00 6.50E+00 6.40E+00 6.30E+00 6.20E+00 6.10E+00 6.00E+00 5.90E+00 5.70E+00 5.60E+00 5.50E+00 5.30E+00 5.10E+00 5.00E+00 4.80E+00 4.60E+00 4.40E+00 4.20E+00 4.00E+00 3.80E+00 3.70E+00 3.40E+00 3.20E+00 2.70E+00 2.30E+00 1.90E+00 1.60E+00 
O₂ = 0.5%
T = 6300 K
7.00E+01 7.00E+01 6.90E+01 6.90E+01 6.90E+01 7.00E+01 6.90E+01 6.90E+01 6.90E+01 6.90E+01 6.90E+01 6.90E+01 6.90E+01 6.90E+01 6.80E+01 6.80E+01 6.80E+01 6.70E+01 6.60E+01 6.40E+01 6.30E+01 6.30E+01 6.10E+01 6.00E+01 5.80E+01 5.70E+01 5.60E+01 5.40E+01 5.20E+01 5.10E+01 5.00E+01 4.80E+01 4.60E+01 4.50E+01 4.20E+01 
T = 5800 K
6.10E+01 6.00E+01 5.90E+01 5.80E+01 5.70E+01 5.60E+01 5.60E+01 5.40E+01 5.50E+01 5.30E+01 5.20E+01 5.20E+01 5.00E+01 4.90E+01 4.70E+01 4.50E+01 4.40E+01 4.20E+01 4.10E+01 4.00E+01 3.90E+01 3.80E+01 3.70E+01 3.60E+01 3.50E+01 3.40E+01 3.40E+01 3.30E+01 3.20E+01 3.10E+01 3.10E+01 2.90E+01 2.70E+01 2.50E+01 2.30E+01 
T = 5300 K
3.50E+01 3.30E+01 3.20E+01 3.10E+01 3.00E+01 2.90E+01 2.80E+01 2.70E+01 2.60E+01 2.50E+01 2.40E+01 2.40E+01 2.30E+01 2.30E+01 2.20E+01 2.10E+01 2.10E+01 2.00E+01 2.00E+01 1.90E+01 1.80E+01 1.70E+01 1.70E+01 1.60E+01 1.50E+01 1.40E+01 1.40E+01 1.30E+01 1.20E+01 1.10E+01 1.00E+01 8.70E+00 7.20E+00 5.70E+00 4.50E+00 
