# Supplementary material for: Metal-rich stars are less suitable for the evolution of life on their planets
Source: Nat Commun. 2023 Apr 18;14:1893. doi: 10.1038/s41467-023-37195-4 (PMC10113254; doi:10.1038/s41467-023-37195-4)
Supplement: Supplementary file 3 — Source Data [file 41467_2023_37195_MOESM3_ESM.zip › Source_data/supplement_fig4.txt]

The following data were used for Supplementary Fig. 4 at Shapiro at al., (2023)
Flux(W/m²/nm)
[Fe/H], 203nm,  207nm,  209nm,  211nm,  216nm,  231nm 
O₂ = 0.02%
  -1.00 3.5941E-03 5.3395E-03 4.4836E-03 3.1532E-03 1.8534E-03 3.6521E-04
  -0.95 3.3576E-03 4.9835E-03 4.3542E-03 3.2535E-03 1.9396E-03 4.3569E-04
  -0.90 3.0597E-03 4.4051E-03 4.1387E-03 3.1240E-03 1.8808E-03 4.1006E-04
  -0.85 2.8327E-03 4.1025E-03 3.9748E-03 3.1240E-03 1.9043E-03 4.5491E-04
  -0.80 2.5631E-03 3.6353E-03 3.7852E-03 3.1031E-03 1.9278E-03 4.8695E-04
  -0.75 2.3598E-03 3.3995E-03 3.7852E-03 3.1532E-03 2.0728E-03 6.3752E-04
  -0.70 2.1281E-03 3.0213E-03 3.5351E-03 3.1323E-03 2.0807E-03 6.7916E-04
  -0.65 1.8632E-03 2.6430E-03 3.3023E-03 2.9360E-03 1.9866E-03 6.3752E-04
  -0.60 1.6599E-03 2.3049E-03 3.1600E-03 2.9277E-03 2.0454E-03 7.2401E-04
  -0.55 1.4471E-03 2.0112E-03 3.0092E-03 2.8901E-03 2.0415E-03 7.6886E-04
  -0.50 1.3005E-03 1.7754E-03 2.8669E-03 2.8985E-03 2.1159E-03 9.1943E-04
  -0.45 1.0971E-03 1.5040E-03 2.5953E-03 2.7022E-03 2.0415E-03 8.8419E-04
  -0.40 9.5999E-04 1.2904E-03 2.3840E-03 2.5894E-03 2.0258E-03 9.4186E-04
  -0.35 8.4177E-04 1.1391E-03 2.2461E-03 2.5435E-03 2.0689E-03 1.0700E-03
  -0.30 7.1881E-04 9.7001E-04 2.0176E-03 2.3680E-03 1.9474E-03 1.0252E-03
  -0.25 6.2423E-04 8.3652E-04 1.8365E-03 2.2887E-03 1.9082E-03 1.0508E-03
  -0.20 5.4384E-04 7.3863E-04 1.6684E-03 2.1634E-03 1.8534E-03 1.0796E-03
  -0.15 4.7763E-04 6.4519E-04 1.5218E-03 2.0548E-03 1.8025E-03 1.1149E-03
  -0.10 4.1994E-04 5.8734E-04 1.3839E-03 1.9295E-03 1.7476E-03 1.1469E-03
  -0.05 3.7832E-04 5.2505E-04 1.2459E-03 1.7959E-03 1.6614E-03 1.1309E-03
   0.00 3.4616E-04 4.7166E-04 1.1036E-03 1.6455E-03 1.5556E-03 1.0892E-03
   0.05 3.1684E-04 4.4140E-04 1.0002E-03 1.5328E-03 1.4968E-03 1.1052E-03
   0.10 2.8658E-04 4.0358E-04 9.0102E-04 1.4116E-03 1.3910E-03 1.0604E-03
   0.15 2.6388E-04 3.8222E-04 8.1911E-04 1.2989E-03 1.3283E-03 1.0572E-03
   0.20 2.4307E-04 3.5196E-04 7.3289E-04 1.1778E-03 1.2421E-03 1.0412E-03
   0.25 2.2321E-04 3.2571E-04 6.7253E-04 1.0692E-03 1.1520E-03 9.7710E-04
   0.30 2.0808E-04 3.0168E-04 6.1649E-04 9.7729E-04 1.0854E-03 9.8350E-04
   0.35 1.9294E-04 2.7721E-04 5.6044E-04 9.0211E-04 1.0109E-03 9.4506E-04
   0.40 1.7734E-04 2.5630E-04 5.0871E-04 8.1023E-04 9.4433E-04 9.1303E-04
   0.45 1.6362E-04 2.3805E-04 4.5698E-04 7.3923E-04 8.5812E-04 8.5856E-04
   0.50 1.5180E-04 2.2070E-04 4.2766E-04 6.7241E-04 8.1502E-04 8.4895E-04
   0.60 1.2910E-04 1.8822E-04 3.6300E-04 5.6382E-04 7.0139E-04 7.8168E-04
   0.70 1.0877E-04 1.5929E-04 3.0738E-04 4.7612E-04 6.0735E-04 7.1440E-04
   0.80 9.0797E-05 1.3349E-04 2.6513E-04 3.9802E-04 5.1723E-04 6.5674E-04
   0.90 7.5191E-05 1.1168E-04 2.2418E-04 3.4247E-04 4.4669E-04 5.7665E-04
O₂ = 0.2%
  -1.00 2.0855E-04 2.2203E-04 1.3796E-04 5.4294E-05 3.0602E-06 3.0787E-13
  -0.95 2.0524E-04 2.1981E-04 1.4356E-04 5.7635E-05 3.6010E-06 5.7344E-13
  -0.90 2.0051E-04 2.1936E-04 1.5089E-04 6.3482E-05 4.3886E-06 1.2110E-12
  -0.85 1.9578E-04 2.1002E-04 1.5822E-04 7.0164E-05 5.2506E-06 2.5789E-12
  -0.80 1.8254E-04 1.9445E-04 1.5649E-04 7.2253E-05 5.7992E-06 3.7482E-12
  -0.75 1.8159E-04 1.9667E-04 1.7115E-04 8.4364E-05 7.7192E-06 1.1885E-11
  -0.70 1.7072E-04 1.8733E-04 1.7503E-04 9.0629E-05 9.0514E-06 2.1336E-11
  -0.65 1.6599E-04 1.8154E-04 1.8365E-04 1.0232E-04 1.1285E-05 5.3820E-11
  -0.60 1.5700E-04 1.7131E-04 1.8796E-04 1.1193E-04 1.4185E-05 1.1693E-10
  -0.55 1.4896E-04 1.6552E-04 2.0133E-04 1.2404E-04 1.7398E-05 2.8640E-10
  -0.50 1.3903E-04 1.5485E-04 2.0478E-04 1.3532E-04 2.0493E-05 6.1829E-10
  -0.45 1.3005E-04 1.4417E-04 2.0866E-04 1.4785E-04 2.4842E-05 1.3007E-09
  -0.40 1.2012E-04 1.3482E-04 2.1081E-04 1.5954E-04 3.0093E-05 2.7295E-09
  -0.35 1.1066E-04 1.2414E-04 2.1211E-04 1.6789E-04 3.5422E-05 5.2539E-09
  -0.30 1.0026E-04 1.1257E-04 1.9917E-04 1.7040E-04 3.8243E-05 8.1692E-09
  -0.25 9.2689E-05 1.0723E-04 2.0133E-04 1.8460E-04 4.6237E-05 1.7011E-08
  -0.20 8.3231E-05 9.7891E-05 1.9400E-04 1.8543E-04 4.9371E-05 2.4924E-08
  -0.15 7.8502E-05 9.3886E-05 1.9228E-04 1.9128E-04 5.6033E-05 4.5171E-08
  -0.10 7.2827E-05 8.7657E-05 1.8322E-04 1.9295E-04 6.1910E-05 7.0159E-08
  -0.05 6.6679E-05 8.2317E-05 1.7158E-04 1.9003E-04 6.3869E-05 9.0662E-08
   0.00 6.2896E-05 7.8313E-05 1.6296E-04 1.8878E-04 6.7788E-05 1.3231E-07
   0.05 5.9113E-05 7.6088E-05 1.5736E-04 1.8752E-04 7.3665E-05 2.1048E-07
   0.10 5.6275E-05 7.2973E-05 1.4701E-04 1.8293E-04 7.5625E-05 2.8096E-07
   0.15 5.3438E-05 7.0303E-05 1.3796E-04 1.7416E-04 7.6016E-05 3.3958E-07
   0.20 5.0601E-05 6.7634E-05 1.3020E-04 1.6915E-04 7.9151E-05 4.6452E-07
   0.25 4.8709E-05 6.4964E-05 1.2373E-04 1.6413E-04 8.0718E-05 6.3111E-07
   0.30 4.5919E-05 6.2739E-05 1.1597E-04 1.5453E-04 7.9543E-05 7.4644E-07
   0.35 4.4074E-05 6.0069E-05 1.1123E-04 1.4952E-04 8.2678E-05 1.0123E-06
   0.40 4.2183E-05 5.8289E-05 1.0519E-04 1.4242E-04 8.2678E-05 1.2911E-06
   0.45 3.9393E-05 5.4730E-05 9.9155E-05 1.3365E-04 8.1502E-05 1.5121E-06
   0.50 3.8116E-05 5.2505E-05 9.5707E-05 1.2947E-04 8.3069E-05 1.9414E-06
   0.60 3.4096E-05 4.7610E-05 8.6222E-05 1.1527E-04 8.1502E-05 2.6526E-06
   0.70 2.9462E-05 4.2404E-05 7.8031E-05 1.0650E-04 7.9151E-05 3.7802E-06
   0.80 2.6483E-05 3.7065E-05 7.0702E-05 9.6476E-05 7.6800E-05 4.9335E-06
   0.90 2.2747E-05 3.2393E-05 6.2942E-05 8.6870E-05 7.4057E-05 6.2791E-06
O₂ = 1%
  -1.00 2.0146E-06 1.5218E-06 7.0271E-07 1.3448E-07 3.7969E-10 1.6883E-26
  -0.95 2.0288E-06 1.6107E-06 7.5875E-07 1.4952E-07 5.0547E-10 5.4461E-26
  -0.90 2.0335E-06 1.6285E-06 8.1049E-07 1.7207E-07 6.4653E-10 1.5858E-25
  -0.85 2.0004E-06 1.5351E-06 8.5791E-07 1.8627E-07 7.9543E-10 3.7802E-25
  -0.80 1.9342E-06 1.5529E-06 9.3120E-07 2.2177E-07 1.0932E-09 1.4288E-24
  -0.75 2.0335E-06 1.6686E-06 1.0605E-06 2.6896E-07 1.6536E-09 7.7207E-24
  -0.70 1.8963E-06 1.5574E-06 1.0907E-06 2.9235E-07 1.9513E-09 1.7075E-23
  -0.65 1.9342E-06 1.6018E-06 1.2459E-06 3.7129E-07 3.1073E-09 9.9952E-23
  -0.60 1.8254E-06 1.5796E-06 1.3321E-06 4.2182E-07 4.0751E-09 3.5560E-22
  -0.55 1.8490E-06 1.6152E-06 1.5132E-06 5.3876E-07 6.5045E-09 2.2970E-21
  -0.50 1.8159E-06 1.6018E-06 1.6425E-06 6.2229E-07 8.8555E-09 8.9701E-21
  -0.45 1.8018E-06 1.6152E-06 1.8107E-06 7.5176E-07 1.2891E-08 4.3569E-20
  -0.40 1.7261E-06 1.6285E-06 1.9788E-06 9.1047E-07 1.9709E-08 2.2746E-19
  -0.35 1.6552E-06 1.5351E-06 2.1124E-06 1.0274E-06 2.6214E-08 7.4644E-19
  -0.30 1.5937E-06 1.5129E-06 2.2590E-06 1.1819E-06 3.5422E-08 3.0594E-18
  -0.25 1.5464E-06 1.4951E-06 2.3754E-06 1.3448E-06 4.9763E-08 1.2238E-17
  -0.20 1.4329E-06 1.4283E-06 2.3797E-06 1.4618E-06 5.8776E-08 2.9281E-17
  -0.15 1.3856E-06 1.4328E-06 2.4918E-06 1.6330E-06 7.8759E-08 1.0636E-16
  -0.10 1.3478E-06 1.4239E-06 2.5091E-06 1.7792E-06 9.8743E-08 2.8576E-16
  -0.05 1.2910E-06 1.4105E-06 2.5220E-06 1.9170E-06 1.1951E-07 7.2081E-16
   0.00 1.2532E-06 1.3972E-06 2.5306E-06 2.0506E-06 1.4185E-07 1.7524E-15
   0.05 1.2154E-06 1.3838E-06 2.4616E-06 2.0882E-06 1.6536E-07 3.7162E-15
   0.10 1.1823E-06 1.3705E-06 2.4573E-06 2.1175E-06 1.8769E-07 7.3362E-15
   0.15 1.1586E-06 1.3883E-06 2.4013E-06 2.1509E-06 2.1786E-07 1.6114E-14
   0.20 1.1350E-06 1.3794E-06 2.3194E-06 2.1676E-06 2.4098E-07 3.1203E-14
   0.25 1.1113E-06 1.3660E-06 2.3237E-06 2.1801E-06 2.7115E-07 5.8946E-14
   0.30 1.0735E-06 1.3527E-06 2.2461E-06 2.1885E-06 3.0211E-07 1.0828E-13
   0.35 1.0498E-06 1.3393E-06 2.2332E-06 2.1968E-06 3.2679E-07 2.0375E-13
   0.40 1.0215E-06 1.3260E-06 2.1469E-06 2.2052E-06 3.5775E-07 3.5880E-13
   0.45 9.9782E-07 1.3037E-06 2.1383E-06 2.2135E-06 3.8988E-07 6.3752E-13
   0.50 9.6472E-07 1.2815E-06 2.1254E-06 2.2219E-06 4.2318E-07 1.1052E-12
   0.60 8.9851E-07 1.2014E-06 2.0176E-06 2.1509E-06 4.7804E-07 2.7263E-12
   0.70 8.3231E-07 1.1480E-06 2.0004E-06 2.1759E-06 5.6033E-07 8.0731E-12
   0.80 7.5664E-07 1.0634E-06 1.8926E-06 2.0924E-06 6.2302E-07 1.8645E-11
   0.90 6.9517E-07 9.9671E-07 1.8667E-06 2.1133E-06 7.1706E-07 4.9335E-11
O₂ = 2%
  -1.00 7.5664E-08 5.8734E-08 2.5349E-08 4.1430E-09 4.7412E-12 6.4713E-32
  -0.95 7.6137E-08 5.9624E-08 2.6944E-08 4.7194E-09 6.2694E-12 2.1016E-31
  -0.90 7.7083E-08 6.0959E-08 3.0781E-08 5.5964E-09 8.3853E-12 7.5605E-31
  -0.85 7.5191E-08 6.1849E-08 3.3196E-08 6.3482E-09 1.1677E-11 2.5917E-30
  -0.80 7.4719E-08 6.1849E-08 3.4877E-08 7.3088E-09 1.5125E-11 8.6497E-30
  -0.75 7.5191E-08 6.3629E-08 3.9619E-08 8.8958E-09 2.2805E-11 4.6132E-29
  -0.70 7.4246E-08 6.3629E-08 4.2896E-08 1.0441E-08 3.1778E-11 1.7876E-28
  -0.65 7.4719E-08 6.4074E-08 4.8715E-08 1.2822E-08 4.7020E-11 1.0316E-27
  -0.60 7.3773E-08 6.4519E-08 5.3458E-08 1.5161E-08 6.9747E-11 4.9976E-27
  -0.55 7.2827E-08 6.5409E-08 5.9924E-08 1.8669E-08 1.0501E-10 2.8896E-26
  -0.50 7.1881E-08 6.5854E-08 6.6391E-08 2.3096E-08 1.5909E-10 1.6402E-25
  -0.45 7.0462E-08 6.6299E-08 7.4151E-08 2.7732E-08 2.4020E-10 8.7779E-25
  -0.40 6.9044E-08 6.5409E-08 8.0618E-08 3.3787E-08 3.5461E-10 4.6773E-24
  -0.35 6.6679E-08 6.4964E-08 8.9240E-08 4.0010E-08 5.2506E-10 2.4892E-23
  -0.30 6.4315E-08 6.4519E-08 9.4413E-08 4.5523E-08 7.2490E-10 1.0540E-22
  -0.25 6.3369E-08 6.4964E-08 1.0347E-07 5.5547E-08 1.1050E-09 5.5743E-22
  -0.20 6.0059E-08 6.4074E-08 1.0648E-07 6.1811E-08 1.4145E-09 2.0183E-21
  -0.15 5.9113E-08 6.4519E-08 1.1295E-07 7.1000E-08 1.9827E-09 8.4255E-21
  -0.10 5.6748E-08 6.4964E-08 1.1683E-07 7.8935E-08 2.5822E-09 2.8288E-20
  -0.05 5.5330E-08 6.4964E-08 1.1769E-07 8.5617E-08 3.2052E-09 8.5216E-20
   0.00 5.3438E-08 6.4519E-08 1.1597E-07 8.8541E-08 3.7577E-09 1.9382E-19
   0.05 5.2019E-08 6.4519E-08 1.1726E-07 9.4805E-08 4.7412E-09 5.4461E-19
   0.10 5.1546E-08 6.4519E-08 1.1597E-07 9.8564E-08 5.4857E-09 1.3231E-18
   0.15 5.0128E-08 6.5409E-08 1.1468E-07 1.0149E-07 6.3478E-09 2.8961E-18
   0.20 4.9182E-08 6.4964E-08 1.1338E-07 1.0441E-07 7.3274E-09 6.3752E-18
   0.25 4.8236E-08 6.4964E-08 1.1209E-07 1.0608E-07 8.3069E-09 1.2878E-17
   0.30 4.6817E-08 6.4074E-08 1.0993E-07 1.0692E-07 9.3649E-09 2.7038E-17
   0.35 4.6675E-08 6.3629E-08 1.0864E-07 1.0692E-07 1.0305E-08 5.2539E-17
   0.40 4.5020E-08 6.2739E-08 1.0648E-07 1.0650E-07 1.1442E-08 1.0091E-16
   0.45 4.4169E-08 6.2739E-08 1.0692E-07 1.0859E-07 1.3283E-08 2.0952E-16
   0.50 4.2419E-08 6.0514E-08 1.0476E-07 1.0817E-07 1.3753E-08 3.6201E-16
   0.60 3.9724E-08 6.0069E-08 1.0260E-07 1.0817E-07 1.7045E-08 1.2782E-15
   0.70 3.6981E-08 5.5620E-08 1.0088E-07 1.0942E-07 2.0415E-08 4.1326E-15
   0.80 3.4191E-08 5.3395E-08 9.8724E-08 1.1026E-07 2.4333E-08 1.3071E-14
   0.90 3.0455E-08 4.9390E-08 9.6138E-08 1.1068E-07 2.7429E-08 3.5880E-14
